# Supplementary material for: Genome-Scale Transcriptome Analysis of the Desert Shrub Artemisia sphaerocephala
Source: PLoS One. 2016 Apr 26;11(4):e0154300. doi: 10.1371/journal.pone.0154300 (PMC4846011; doi:10.1371/journal.pone.0154300)
Supplement: S1 Table — (XLSX) [file pone.0154300.s008.xlsx]

## Sheet: Sheet1
S1 Table. Information of 5 stress-response genes
HSP90-A
TTTTTACTGAAACACTATCATGCATTAATTAAACACTATCCTGCATTAATTAAACACTCGCAGAAAGTAACTAACCCAAACAAGACAAAACTCCTGTTAATGTTTTATGTAGTAGTACAGTACAATCTTTCACCGATGGCAAAAACAGTGTATGACAAGTTGGTCCAAACCTAATGCGAGTAAAAGGTCGAAAAACAGAAATTACTATGAAAAAAACTATAGCTCATCCTTAACATCAGTTTCTTCTTCGGCCGGTGTGGATTCAGTTTCTTCCTTTGGGCTGCTCTCGGCCTCAGGGATTTCCTCCACTTCTTCCTCTTCATCAACTGTTGCATCGGGGCTTATGCTTAGACTCGACTTCACTGAATCATATATACGTGAGGCAAAGTCCTTAGGGTC…
HSP90-B
TTGTAGTAGCTCTCGTATAGATCGGTAGGAGCCTTGGAAGGCACACACAGAACGGCTTTGAACTCAACATCACGTTCAGCGTTGAAGTGGCTCCATTCCACTGGCTTCTCATCACCAAAATCCTGACATACGAAAACACCCACTAGGCCACTACTGTTACAACTGCATGGCTCAAATTTCATCTTACTTACTTATGTATGGCAAGTTATTTTAGCTATATTTTATCTTTAACAGTTCACACGGGTTTAAGCTTTTAGATTTAGAACACATGGAGTCGGCCAGCATAAACTGTTCCAAAATGGACCTTTTAACCAAAACCCATTTTGCACATTAATTAACCCACCCGAACCCAATTTTGAGCATCAAGTAGAAATTATCAGTATTCACCTTAGCAAGAGA…
HyPRP2
GAACATGTGAAACTCCTACCCCACCCAATATCCTCAACACCACCCCCTCTAATACTTAGTAAGTGCAAGCTTTTATTTGCTCACTTAGAGATGGCTTCAAAGAGCAATGCTTCACTAGTTCTCTTTCTAGCCCTCAATCTTCTCTTTTTTGCCACGGTGAGTGGCTGCGGGACATGTGAAACTCCTACCCCCACACCCAAACCAAAACCAACACCGAAACCGACACCAAAGCCTACTAAGGCTACTTGCCCTAAAGACACCTTGAAACTAGGGGTATGTGCCAATCTGCTTGGCGGATTGGTTTCAGTTGAAGTTGGTTCTCCACCTGTTAAGCCATGTTGCACCCTTATTCAAGGCCTTGCTGACGTTGAGGCCGCTGTTTGCCTATGCACTGCCATC…
Hypothetical protein PRUPE_ppa001487mg
TGAAGGTGATGTTGAGTTCAAGGCCGTTCTGTGTGTGCCAACAAATCTAATCTCAAGCTCTATGTTAAAAGATTATTTATTTATCGCTCTTATTGGATTTTGTTGATTCTCACACCCTACCACTAAATGTTTCTCGTGACATGCTTCAACAACACAACAACTTAAAAACAACAAAGAAACTTATCGGGAAGGCCCTTGACATGATCCACAAACTTGCTGAAGAGGACCCCTG
Uncharacterized protein
GACTCTGCAGGCTGTGAAGGAGCAGTGGTATTATCACCCTGGTAATTATGCAGATAATCAGCAGCCTTGTCAACATATTGCCCTATGCCTTGTTTGTCATCAAGTTTTCCATACTTCCCCGCCGCGTCGAGAAGATCGCCGGTAGCGTCAGCCACCTTGGCCTTGTCCACTTTGTCGCTGTCGCTCTTCAGAGCCGACTGCGCCGCCTCCGCCACCAGCTTCGCGCTCGTGATGAGTTCGGTAGTGGACT
