# Supplementary material for: Genome-Scale Transcriptome Analysis of the Desert Shrub Artemisia sphaerocephala
Source: PLoS One. 2016 Apr 26;11(4):e0154300. doi: 10.1371/journal.pone.0154300 (PMC4846011; doi:10.1371/journal.pone.0154300)
Supplement: S4 Table — (XLSX) [file pone.0154300.s011.xlsx]

## Sheet: All annotated
S4 Table.Summary of the final Artemisia sphaerocephala transcriptome annotation.
#GeneID	COG_class	COG_class_annotation	GO_annotation	KEGG_annotation	Swissprot_annotation	nr_annotation
c31718.graph_c0	[S]	Function unknown	--	--	Lysine-rich arabinogalactan protein 18 (Precursor) GN=AGP18 OS=Arabidopsis thaliana (Mouse-ear cress) PE=2 SV=1	AaceriAAL179Wp [Saccharomycetaceae sp. &apos;Ashbya aceri&apos;]
c84788.graph_c0	[OD]	--	Molecular Function: zinc ion binding (GO:0008270);; Molecular Function: ligase activity (GO:0016874);;	K03868|2e-35|pop:POPTR_584115|hypothetical protein	RING-box protein 1a GN=F7C8.160 OS=Arabidopsis thaliana (Mouse-ear cress) PE=1 SV=1	putative ring-box protein 1 protein [Eutypa lata UCREL1]
c31475.graph_c0	--	--	--	--	Leucine-rich repeat extensin-like protein 3 (Precursor) GN=LRX3 OS=Arabidopsis thaliana (Mouse-ear cress) PE=1 SV=1	predicted protein [Ajellomyces capsulatus H143]
c79280.graph_c0	--	--	--	--	--	hypothetical protein STEHIDRAFT_148013 [Stereum hirsutum FP-91666 SS1]
c44122.graph_c0	--	--	Molecular Function: calcium-dependent protein serine/threonine phosphatase activity (GO:0004723);; Molecular Function: calcium ion binding (GO:0005509);; Biological Process: detection of calcium ion (GO:0005513);; Cellular Component: cytoplasm (GO:0005737);; Cellular Component: calcineurin complex (GO:0005955);; Biological Process: stomatal movement (GO:0010118);; Cellular Component: membrane (GO…	--	Calcineurin B-like protein 8 GN=OJ1124_E11.15 OS=Oryza sativa subsp. japonica (Rice) PE=2 SV=1	predicted protein [Populus trichocarpa]
c63737.graph_c0	--	--	--	--	Leucine-rich repeat extensin-like protein 3 (Precursor) GN=LRX3 OS=Arabidopsis thaliana (Mouse-ear cress) PE=1 SV=1	PREDICTED: LOW QUALITY PROTEIN: LRR receptor-like serine/threonine-protein kinase RCH1-like [Cucumis sativus]
c57697.graph_c1	--	--	Molecular Function: dolichyl-diphosphooligosaccharide-protein glycotransferase activity (GO:0004579);; Biological Process: protein glycosylation (GO:0006486);; Biological Process: apoptotic process (GO:0006915);; Cellular Component: oligosaccharyltransferase complex (GO:0008250);; Cellular Component: integral component of membrane (GO:0016021);; Biological Process: negative regulation of programm…	K12668|2e-55|sbi:SORBI_10g001000|hypothetical protein	Dolichyl-diphosphooligosaccharide--protein glycosyltransferase subunit DAD1 GN=DAD1 OS=Solanum lycopersicum (Tomato) PE=3 SV=1	glycosyltransferase [Panax notoginseng]
c34103.graph_c0	[T]	Signal transduction mechanisms	Molecular Function: protein kinase activity (GO:0004672);; Biological Process: signal transduction (GO:0007165);; Biological Process: phosphorylation (GO:0016310);; Biological Process: primary metabolic process (GO:0044238);; Biological Process: cellular macromolecule metabolic process (GO:0044260);;	--	--	PAS domain-containing protein tyrosine kinase family protein [Theobroma cacao]
c58090.graph_c0	--	--	Biological Process: single-organism process (GO:0044699);;	--	Ubiquitin carboxyl-terminal hydrolase 16 GN=UBP16 OS=Arabidopsis thaliana (Mouse-ear cress) PE=1 SV=1	hypothetical protein VITISV_003549 [Vitis vinifera]
c36070.graph_c0	--	--	--	--	--	Uncharacterized protein TCM_019614 [Theobroma cacao]
c59430.graph_c0	--	--	Cellular Component: peroxisome (GO:0005777);;	--	--	predicted protein [Populus trichocarpa]
c50989.graph_c1	--	--	--	--	Pentatricopeptide repeat-containing protein At5g46680 GN=At5g46680 OS=Arabidopsis thaliana (Mouse-ear cress) PE=2 SV=2	hypothetical protein PRUPE_ppa005519mg [Prunus persica]
c81321.graph_c0	[R]	General function prediction only	Cellular Component: mitochondrion (GO:0005739);; Biological Process: protein targeting to membrane (GO:0006612);; Biological Process: response to ethylene (GO:0009723);; Biological Process: abscisic acid-activated signaling pathway (GO:0009738);; Biological Process: salicylic acid mediated signaling pathway (GO:0009863);; Biological Process: jasmonic acid mediated signaling pathway (GO:0009867);;…	--	CBS domain-containing protein CBSCBSPB1 GN=CBSCBSPB1 OS=Arabidopsis thaliana (Mouse-ear cress) PE=1 SV=1	PREDICTED: CBS domain-containing protein CBSCBSPB5-like [Solanum lycopersicum]
c77521.graph_c0	--	--	--	K01887|2e-09|pop:POPTR_711240|arginine-tRNA ligase (EC:6.1.1.19)	--	predicted protein [Populus trichocarpa]
c54961.graph_c0	--	--	Cellular Component: plasma membrane (GO:0005886);;	--	--	Uncharacterized protein isoform 1 [Theobroma cacao]
c62597.graph_c0	--	--	Cellular Component: nucleus (GO:0005634);; Biological Process: xylem development (GO:0010089);; Biological Process: cell wall macromolecule metabolic process (GO:0044036);;	--	Protein Brevis radix-like 4 GN=BRXL4 OS=Arabidopsis thaliana (Mouse-ear cress) PE=2 SV=1	PREDICTED: protein Brevis radix-like 4-like [Vitis vinifera]
c66337.graph_c0	[G]	Carbohydrate transport and metabolism	Biological Process: metabolic process (GO:0008152);; Molecular Function: isomerase activity (GO:0016853);;	K01834|7e-97|ath:AT3G50520|phosphoglycerate/bisphosphoglycerate mutase family protein	Fructose-2,6-bisphosphatase GN=F10K1.19 OS=Arabidopsis thaliana (Mouse-ear cress) PE=1 SV=1	hypothetical protein CARUB_v10017965mg [Capsella rubella]
c72868.graph_c0	--	--	--	K14649|1e-105|vvi:100246447|hypothetical protein LOC100246447	--	PREDICTED: uncharacterized protein LOC100246447 [Vitis vinifera]
c54841.graph_c0	--	--	--	K11449|8e-22|vvi:100250303|hypothetical protein LOC100250303	--	PREDICTED: uncharacterized protein LOC101254269 [Solanum lycopersicum]
c55887.graph_c0	[G]	Carbohydrate transport and metabolism	Molecular Function: hydrolase activity, hydrolyzing O-glycosyl compounds (GO:0004553);; Biological Process: iron ion transport (GO:0006826);; Biological Process: metabolic process (GO:0008152);; Biological Process: cellular response to iron ion starvation (GO:0010106);; Biological Process: response to nitrate (GO:0010167);; Biological Process: nitrate transport (GO:0015706);;	K01188|2e-34|vvi:100255282|hypothetical protein LOC100255282	--	unnamed protein product [Vitis vinifera]
c54914.graph_c0	--	--	Molecular Function: DNA binding (GO:0003677);; Biological Process: post-embryonic development (GO:0009791);; Molecular Function: protein dimerization activity (GO:0046983);;	--	Putative AC transposase OS=Zea mays (Maize) PE=2 SV=2	PREDICTED: uncharacterized protein LOC100783258 [Glycine max]
c64834.graph_c0	--	--	--	--	--	T1.1 [Malus x robusta]
c55552.graph_c0	--	--	--	--	Protein CHUP1, chloroplastic GN=CHUP1 OS=Arabidopsis thaliana (Mouse-ear cress) PE=1 SV=1	PREDICTED: protein CHUP1, chloroplastic-like [Vitis vinifera]
c48346.graph_c0	--	--	Cellular Component: mitochondrion (GO:0005739);;	--	--	Os04g0483000 [Oryza sativa Japonica Group]
c64237.graph_c0	[G]	Carbohydrate transport and metabolism	--	--	--	PREDICTED: uncharacterized protein LOC100265997 [Vitis vinifera]
c48351.graph_c0	--	--	Molecular Function: protein binding (GO:0005515);; Biological Process: response to karrikin (GO:0080167);;	--	F-box/kelch-repeat protein SKIP25 GN=SKIP25 OS=Arabidopsis thaliana (Mouse-ear cress) PE=1 SV=1	PREDICTED: F-box/kelch-repeat protein SKIP25-like [Fragaria vesca subsp. vesca]
c5904.graph_c0	--	--	Molecular Function: binding (GO:0005488);; Cellular Component: intracellular part (GO:0044424);;	--	Auxilin-related protein 1 GN=At4g12780 OS=Arabidopsis thaliana (Mouse-ear cress) PE=1 SV=2	PREDICTED: auxilin-related protein 1-like [Solanum lycopersicum]
c4.graph_c0	--	--	Molecular Function: binding (GO:0005488);; Biological Process: cellular process (GO:0009987);; Molecular Function: kinase activity (GO:0016301);;	--	Lectin alpha chain (Precursor) OS=Lens culinaris subsp. tomentosus (Lentil) PE=3 SV=2	unnamed protein product [Vitis vinifera]
c80607.graph_c0	--	--	Molecular Function: iron ion binding (GO:0005506);; Cellular Component: cytoplasm (GO:0005737);; Biological Process: response to stress (GO:0006950);; Biological Process: response to hormone (GO:0009725);; Molecular Function: linoleate 13S-lipoxygenase activity (GO:0016165);; Biological Process: oxylipin biosynthetic process (GO:0031408);; Biological Process: response to other organism (GO:005170…	--	Probable linoleate 9S-lipoxygenase 5 GN=LOX1.5 OS=Solanum tuberosum (Potato) PE=2 SV=1	9-lipoxygenase, partial [Nicotiana benthamiana]
c58876.graph_c0	--	--	Cellular Component: vacuole (GO:0005773);; Biological Process: cell wall biogenesis (GO:0042546);;	--	--	PREDICTED: uncharacterized protein LOC101245716 [Solanum lycopersicum]
c52550.graph_c0	--	--	Cellular Component: mitochondrion (GO:0005739);; Biological Process: polyamine catabolic process (GO:0006598);; Molecular Function: polyamine oxidase activity (GO:0046592);; Molecular Function: flavin adenine dinucleotide binding (GO:0050660);; Biological Process: oxidation-reduction process (GO:0055114);;	K13366|6e-18|rcu:RCOM_0964720|polyamine oxidase, putative (EC:1.5.3.11)	Polyamine oxidase 1 GN=MSH12.17 OS=Arabidopsis thaliana (Mouse-ear cress) PE=1 SV=1	PREDICTED: polyamine oxidase 1-like isoform 1 [Solanum lycopersicum]
c48359.graph_c0	--	--	--	--	--	ribonuclease H, partial [Cynara cardunculus var. scolymus]
c28925.graph_c0	--	--	--	--	--	Avr9/Cf-9 rapidly elicited protein 180 [Nicotiana tabacum]
c66868.graph_c0	[G]	Carbohydrate transport and metabolism	Biological Process: photoreactive repair (GO:0000719);; Molecular Function: phosphoacetylglucosamine mutase activity (GO:0004610);; Cellular Component: mitochondrion (GO:0005739);; Cellular Component: cytosol (GO:0005829);; Biological Process: carbohydrate metabolic process (GO:0005975);; Biological Process: response to UV (GO:0009411);; Cellular Component: plasmodesma (GO:0009506);;	K01836|0.0|vvi:100259116|hypothetical protein LOC100259116	Phosphoacetylglucosamine mutase GN=DRT101 OS=Arabidopsis thaliana (Mouse-ear cress) PE=1 SV=1	PREDICTED: phosphoacetylglucosamine mutase isoform 1 [Vitis vinifera]
c48418.graph_c0	[IQR]	--	Biological Process: very long-chain fatty acid metabolic process (GO:0000038);; Molecular Function: nucleotide binding (GO:0000166);; Cellular Component: cytoplasm (GO:0005737);; Biological Process: response to cold (GO:0009409);; Molecular Function: oxidoreductase activity (GO:0016491);; Biological Process: cuticle development (GO:0042335);; Biological Process: oxidation-reduction process (GO:00…	--	(+)-neomenthol dehydrogenase GN=MNR1 OS=Capsicum annuum (Bell pepper) PE=1 SV=1	NAD(P)-binding Rossmann-fold superfamily protein isoform 2 [Theobroma cacao]
c36450.graph_c0	--	--	Cellular Component: ESCRT III complex (GO:0000815);; Molecular Function: protein binding (GO:0005515);; Biological Process: protein transport (GO:0015031);; Biological Process: vesicle-mediated transport (GO:0016192);;	K12194|2e-15|vvi:100242218|hypothetical protein LOC100242218	Vacuolar protein sorting-associated protein 32 homolog 2 GN=F19B15.190 OS=Arabidopsis thaliana (Mouse-ear cress) PE=1 SV=1	PREDICTED: vacuolar protein sorting-associated protein 32 homolog 2-like isoform X1 [Cicer arietinum]
c49590.graph_c0	--	--	--	--	Ethylene-responsive transcription factor ERF026 OS=Arabidopsis thaliana (Mouse-ear cress) PE=2 SV=1	ethylene-responsive transcription factor 8 [Artemisia annua]
c29039.graph_c0	[I]	Lipid transport and metabolism	Molecular Function: monooxygenase activity (GO:0004497);; Molecular Function: oxidoreductase activity, acting on paired donors, with incorporation or reduction of molecular oxygen (GO:0016705);; Molecular Function: transferase activity (GO:0016740);; Biological Process: single-organism metabolic process (GO:0044710);; Molecular Function: metal ion binding (GO:0046872);;	K11778|1e-117|pop:POPTR_863254|hypothetical protein	Dehydrodolichyl diphosphate synthase 6 GN=At2g17570 OS=Arabidopsis thaliana (Mouse-ear cress) PE=2 SV=2	cis-prenyltransferase CPT2 [Taraxacum brevicorniculatum]
c49917.graph_c0	--	--	--	--	--	N-terminal isoform 1 [Theobroma cacao]
c1376.graph_c0	--	--	Biological Process: response to molecule of bacterial origin (GO:0002237);; Molecular Function: protein binding (GO:0005515);; Cellular Component: nucleus (GO:0005634);; Biological Process: signal transduction (GO:0007165);; Biological Process: metabolic process (GO:0008152);; Biological Process: response to light stimulus (GO:0009416);; Biological Process: pollen tube growth (GO:0009860);; Biolo…	--	Receptor-like protein 12 (Precursor) GN=RLP12 OS=Arabidopsis thaliana (Mouse-ear cress) PE=2 SV=2	PREDICTED: piriformospora indica-insensitive protein 2-like [Solanum lycopersicum]
c82190.graph_c0	[IQ]	--	Biological Process: very long-chain fatty acid metabolic process (GO:0000038);; Molecular Function: fatty acid synthase activity (GO:0004312);; Biological Process: fatty acid biosynthetic process (GO:0006633);; Biological Process: response to cold (GO:0009409);; Cellular Component: chloroplast stroma (GO:0009570);; Biological Process: embryo development (GO:0009790);; Cellular Component: chloropl…	K09458|4e-24|vvi:100258842|hypothetical protein LOC100258842	3-oxoacyl-[acyl-carrier-protein] synthase I, chloroplastic (Precursor) GN=KAS12 OS=Hordeum vulgare (Barley) PE=1 SV=1	unnamed protein product [Vitis vinifera]
c59324.graph_c0	--	--	--	--	--	PREDICTED: filament-like plant protein 7-like [Vitis vinifera]
c32260.graph_c0	[RTKL]	--	Molecular Function: nucleotide binding (GO:0000166);; Molecular Function: protein serine/threonine kinase activity (GO:0004674);; Biological Process: protein phosphorylation (GO:0006468);;	--	Serine/threonine-protein kinase Nek1 GN=NEK1 OS=Arabidopsis thaliana (Mouse-ear cress) PE=2 SV=2	unnamed protein product [Vitis vinifera]
c82507.graph_c0	--	--	--	K01527|3e-30|zma:100286203|transcription factor BTF3	--	transcription factor BTF3 [Zea mays]
c57618.graph_c0	--	--	--	--	Lipid transfer-like protein VAS (Precursor) GN=VAS OS=Arabidopsis thaliana (Mouse-ear cress) PE=2 SV=1	PREDICTED: lipid transfer-like protein VAS-like isoform 2 [Solanum lycopersicum]
c85613.graph_c0	--	--	Molecular Function: binding (GO:0005488);; Biological Process: metabolic process (GO:0008152);; Molecular Function: transferase activity, transferring phosphorus-containing groups (GO:0016772);;	--	--	hypothetical protein MTR_3g094820 [Medicago truncatula]
c78594.graph_c0	[O]	Posttranslational modification, protein turnover, chaperones	--	--	E3 ubiquitin-protein ligase RING1-like GN=At3g19950 OS=Arabidopsis thaliana (Mouse-ear cress) PE=2 SV=1	predicted protein [Populus trichocarpa]
c49620.graph_c0	[OC]	--	Molecular Function: enzyme inhibitor activity (GO:0004857);; Cellular Component: cytoplasm (GO:0005737);; Biological Process: glycerol ether metabolic process (GO:0006662);; Biological Process: response to oxidative stress (GO:0006979);; Molecular Function: electron carrier activity (GO:0009055);; Biological Process: response to cold (GO:0009409);; Biological Process: plasmodesmata-mediated inter…	--	Thioredoxin H-type GN=TRXH OS=Oryza sativa subsp. indica (Rice) PE=1 SV=1	Os07g0186000 [Oryza sativa Japonica Group]
c92124.graph_c0	[G]	Carbohydrate transport and metabolism	Biological Process: carbohydrate metabolic process (GO:0005975);; Cellular Component: fungal-type cell wall (GO:0009277);; Molecular Function: 1,3-beta-glucanosyltransferase activity (GO:0042124);; Molecular Function: glucan endo-1,3-beta-D-glucosidase activity (GO:0042973);;	--	--	putative glucan 1,3-beta-glucosidase, exo-beta-1,3-glucanase [Zymoseptoria tritici IPO323]
c56047.graph_c0	--	--	Biological Process: response to abiotic stimulus (GO:0009628);; Biological Process: single-organism process (GO:0044699);;	--	BTB/POZ domain-containing protein NPY2 GN=NPY2 OS=Arabidopsis thaliana (Mouse-ear cress) PE=2 SV=1	Phototropic-responsive NPH3 family protein isoform 2 [Theobroma cacao]
c7648.graph_c0	--	--	--	--	--	hypothetical protein AURDEDRAFT_110078 [Auricularia delicata TFB-10046 SS5]
c55257.graph_c0	--	--	--	--	S-norcoclaurine synthase (Precursor) OS=Thalictrum flavum subsp. glaucum (Yellow meadow rue) PE=1 SV=1	PREDICTED: S-norcoclaurine synthase-like [Cucumis sativus]
c94372.graph_c0	--	--	Molecular Function: lyase activity (GO:0016829);; Biological Process: tetrapyrrole biosynthetic process (GO:0033014);;	--	--	delta-aminolevulinic acid dehydratase [Colletotrichum orbiculare MAFF 240422]
c84042.graph_c0	--	--	--	--	--	PREDICTED: uncharacterized protein LOC101298394 [Fragaria vesca subsp. vesca]
c35808.graph_c0	--	--	Molecular Function: catalytic activity (GO:0003824);;	--	LRR receptor-like serine/threonine-protein kinase GSO2 (Precursor) GN=K23L20.3 OS=Arabidopsis thaliana (Mouse-ear cress) PE=2 SV=2	Disease resistance family protein / LRR family protein, putative [Theobroma cacao]
c1622.graph_c0	--	--	--	--	--	hypothetical protein PRUPE_ppa016706mg, partial [Prunus persica]
c42239.graph_c0	[O]	Posttranslational modification, protein turnover, chaperones	Molecular Function: ATP binding (GO:0005524);; Cellular Component: intracellular (GO:0005622);; Biological Process: response to stress (GO:0006950);;	K03283|3e-08|pop:POPTR_1118968|hypothetical protein	Chloroplast envelope membrane 70 kDa heat shock-related protein GN=SCE70 OS=Spinacia oleracea (Spinach) PE=1 SV=3	hypothetical protein BAUCODRAFT_149446 [Baudoinia compniacensis UAMH 10762]
c46797.graph_c0	--	--	Biological Process: lignin biosynthetic process (GO:0009809);; Biological Process: methylation (GO:0032259);; Molecular Function: caffeoyl-CoA O-methyltransferase activity (GO:0042409);; Molecular Function: metal ion binding (GO:0046872);;	K00588|6e-25|vvi:100243978|hypothetical protein LOC100243978	Caffeoyl-CoA O-methyltransferase OS=Eucalyptus gunnii (Cider gum) PE=2 SV=1	caffeoyl CoA O-methyltransferase [Carthamus tinctorius]
c45312.graph_c0	[J]	Translation, ribosomal structure and biogenesis	Molecular Function: ribonuclease P activity (GO:0004526);; Cellular Component: nucleus (GO:0005634);; Cellular Component: vacuole (GO:0005773);; Biological Process: tRNA processing (GO:0008033);; Biological Process: embryo development ending in seed dormancy (GO:0009793);; Molecular Function: ligase activity (GO:0016874);; Molecular Function: 2-alkenal reductase [NAD(P)] activity (GO:0032440);; B…	K03537|2e-80|pop:POPTR_732716|hypothetical protein	Probable ribonuclease P/MRP protein subunit POP5 GN=EMB1687 OS=Arabidopsis thaliana (Mouse-ear cress) PE=2 SV=1	predicted protein [Populus trichocarpa]
c28037.graph_c0	[G]	Carbohydrate transport and metabolism	--	--	Vegetative cell wall protein gp1 (Precursor) GN=GP1 OS=Chlamydomonas reinhardtii (Chlamydomonas smithii) PE=2 SV=1	hypothetical protein SNOG_06079 [Phaeosphaeria nodorum SN15]
c33552.graph_c0	--	--	Biological Process: ubiquitin-dependent protein catabolic process (GO:0006511);; Biological Process: response to red or far red light (GO:0009639);; Biological Process: embryo development ending in seed dormancy (GO:0009793);; Biological Process: positive regulation of flower development (GO:0009911);; Biological Process: endosperm development (GO:0009960);; Cellular Component: cullin-RING ubiqui…	K03869|7e-43|rcu:RCOM_0836020|cullin, putative	Cullin-3B GN=CUL3B OS=Arabidopsis thaliana (Mouse-ear cress) PE=1 SV=1	PREDICTED: cullin-3A-like [Solanum lycopersicum]
c37532.graph_c0	--	--	Biological Process: response to stress (GO:0006950);; Biological Process: response to abiotic stimulus (GO:0009628);;	--	--	PREDICTED: uncharacterized protein LOC101267233 [Solanum lycopersicum]
c67407.graph_c2	--	--	Molecular Function: sequence-specific DNA binding transcription factor activity (GO:0003700);; Biological Process: regulation of transcription, DNA-templated (GO:0006355);; Molecular Function: sequence-specific DNA binding (GO:0043565);;	--	Probable WRKY transcription factor 32 GN=WRKY32 OS=Arabidopsis thaliana (Mouse-ear cress) PE=2 SV=1	PREDICTED: probable WRKY transcription factor 32 [Glycine max]
c51755.graph_c0	[J]	Translation, ribosomal structure and biogenesis	Cellular Component: cytoplasm (GO:0005737);; Cellular Component: plasma membrane (GO:0005886);; Biological Process: translational termination (GO:0006415);; Molecular Function: translation release factor activity, codon specific (GO:0016149);;	K03265|4e-85|rcu:RCOM_1438990|eukaryotic peptide chain release factor subunit, putative	Eukaryotic peptide chain release factor subunit 1-3 GN=ERF1-3 OS=Arabidopsis thaliana (Mouse-ear cress) PE=2 SV=1	PREDICTED: eukaryotic peptide chain release factor subunit 1-3-like [Cicer arietinum]
c47109.graph_c0	--	--	--	--	Ubiquitin-conjugating enzyme E2-17 kDa OS=Solanum lycopersicum (Tomato) PE=2 SV=1	Os01g0819500 [Oryza sativa Japonica Group]
c72814.graph_c0	--	--	--	--	--	PREDICTED: monoglyceride lipase-like isoform X1 [Cicer arietinum]
c66044.graph_c0	[G]	Carbohydrate transport and metabolism	Molecular Function: ribokinase activity (GO:0004747);; Biological Process: D-ribose metabolic process (GO:0006014);; Cellular Component: chloroplast (GO:0009507);; Biological Process: phosphorylation (GO:0016310);;	--	--	hypothetical protein CARUB_v10007143mg [Capsella rubella]
c64545.graph_c0	--	--	--	--	--	Nucleic acid binding protein, putative [Theobroma cacao]
c64208.graph_c0	--	--	Cellular Component: cytoplasmic membrane-bounded vesicle (GO:0016023);;	--	Formin-like protein 5 GN=P0453E05.107 OS=Oryza sativa subsp. japonica (Rice) PE=2 SV=2	PREDICTED: uncharacterized protein LOC100251842 isoform 1 [Vitis vinifera]
c34972.graph_c0	--	--	Cellular Component: mitochondrion (GO:0005739);;	--	--	PREDICTED: uncharacterized protein LOC100244389 [Vitis vinifera]
c48301.graph_c0	--	--	--	--	--	PREDICTED: uncharacterized protein LOC101246258 [Solanum lycopersicum]
c68743.graph_c0	--	--	Cellular Component: intracellular membrane-bounded organelle (GO:0043231);; Cellular Component: membrane part (GO:0044425);; Cellular Component: cytoplasmic part (GO:0044444);;	--	--	predicted protein [Populus trichocarpa]
c57844.graph_c0	[O]	Posttranslational modification, protein turnover, chaperones	Molecular Function: ATP binding (GO:0005524);; Cellular Component: nucleus (GO:0005634);; Cellular Component: mitochondrion (GO:0005739);; Cellular Component: vacuolar membrane (GO:0005774);; Cellular Component: endoplasmic reticulum lumen (GO:0005788);; Cellular Component: Golgi apparatus (GO:0005794);; Cellular Component: cytosol (GO:0005829);; Cellular Component: plasma membrane (GO:0005886);;…	K09487|0.0|pop:POPTR_818818|hypothetical protein	Endoplasmin homolog (Precursor) GN=HSP90 OS=Catharanthus roseus (Madagascar periwinkle) PE=1 SV=1	Heat shock protein 90 [Nicotiana tabacum]
c37547.graph_c0	--	--	--	K00294|8e-07|pop:POPTR_581353|hypothetical protein	Probable aldehyde dehydrogenase GN=FIS1 OS=Linum usitatissimum (Flax) PE=2 SV=1	pyrroline-5-carboxylate dehydrogenase [Medicago sativa]
c72272.graph_c0	[O]	Posttranslational modification, protein turnover, chaperones	Cellular Component: ubiquitin ligase complex (GO:0000151);; Molecular Function: ubiquitin-protein ligase activity (GO:0004842);; Cellular Component: nucleus (GO:0005634);; Cellular Component: mitochondrion (GO:0005739);; Cellular Component: cytosol (GO:0005829);; Cellular Component: plasmodesma (GO:0009506);; Cellular Component: membrane (GO:0016020);; Biological Process: protein ubiquitination i…	K10592|0.0|vvi:100246297|similar to E3 ubiquitin-protein ligase UPL1	E3 ubiquitin-protein ligase UPL1 GN=UPL1 OS=Arabidopsis thaliana (Mouse-ear cress) PE=1 SV=3	E3 ubiquitin protein ligase upl2, putative isoform 3 [Theobroma cacao]
c66236.graph_c0	--	--	--	--	Extensin (Precursor) GN=HRGP OS=Zea mays (Maize) PE=2 SV=1	PREDICTED: uncharacterized protein LOC100253163 [Vitis vinifera]
c43791.graph_c0	--	--	Molecular Function: peroxidase activity (GO:0004601);; Cellular Component: extracellular region (GO:0005576);; Biological Process: response to oxidative stress (GO:0006979);; Molecular Function: heme binding (GO:0020037);; Molecular Function: metal ion binding (GO:0046872);; Biological Process: oxidation-reduction process (GO:0055114);;	K00430|8e-23|ath:AT5G51890|peroxidase	Peroxidase 66 (Precursor) GN=MJM18.4 OS=Arabidopsis thaliana (Mouse-ear cress) PE=2 SV=1	cationic peroxidase [Zinnia elegans]
c61254.graph_c0	[R]	General function prediction only	Molecular Function: ATP binding (GO:0005524);; Cellular Component: microtubule (GO:0005874);; Biological Process: embryo development (GO:0009790);; Molecular Function: nucleoside-triphosphatase activity (GO:0017111);; Biological Process: cell division (GO:0051301);;	K06883|0.0|vvi:100249973|hypothetical protein LOC100249973	--	P-loop containing nucleoside triphosphate hydrolases superfamily protein isoform 1 [Theobroma cacao]
c81467.graph_c0	[O]	Posttranslational modification, protein turnover, chaperones	Cellular Component: chloroplast envelope (GO:0009941);; Molecular Function: hydrolase activity (GO:0016787);;	--	ATP-dependent zinc metalloprotease FTSH 4, mitochondrial (Precursor) GN=FTSH4 OS=Arabidopsis thaliana (Mouse-ear cress) PE=1 SV=2	unnamed protein product [Vitis vinifera]
c45222.graph_c0	--	--	Molecular Function: transferase activity (GO:0016740);;	--	--	H+-transporting two-sector ATPase, alpha/beta subunit, central region [Medicago truncatula]
c87675.graph_c0	--	--	--	--	Proline-rich receptor-like protein kinase PERK2 GN=PERK2 OS=Arabidopsis thaliana (Mouse-ear cress) PE=2 SV=3	PREDICTED: proline-rich receptor-like protein kinase PERK1-like [Cucumis sativus]
c89114.graph_c0	--	--	--	--	--	hypothetical protein VITISV_034594 [Vitis vinifera]
c59851.graph_c0	[R]	General function prediction only	Biological Process: protein deneddylation (GO:0000338);; Molecular Function: protein binding (GO:0005515);; Cellular Component: nucleus (GO:0005634);; Biological Process: endocytosis (GO:0006897);; Cellular Component: integral component of membrane (GO:0016021);; Biological Process: protein desumoylation (GO:0016926);; Biological Process: modification-dependent protein catabolic process (GO:00199…	K11866|0.0|pop:POPTR_805251|hypothetical protein	AMSH-like ubiquitin thioesterase 3 GN=AMSH3 OS=Arabidopsis thaliana (Mouse-ear cress) PE=1 SV=2	unnamed protein product [Vitis vinifera]
c7679.graph_c0	--	--	--	--	--	hypothetical protein PTT_12649 [Pyrenophora teres f. teres 0-1]
c61664.graph_c0	--	--	--	--	Protein E6 GN=E6 OS=Gossypium hirsutum (Upland cotton) PE=2 SV=1	uncharacterized protein [Arabidopsis thaliana]
c85140.graph_c0	--	--	Molecular Function: phospholipid binding (GO:0005543);; Molecular Function: oxysterol binding (GO:0008142);; Biological Process: steroid metabolic process (GO:0008202);;	--	Oxysterol-binding protein-related protein 1D GN=ORP1D OS=Arabidopsis thaliana (Mouse-ear cress) PE=2 SV=1	PREDICTED: oxysterol-binding protein-related protein 1D-like [Solanum lycopersicum]
c31190.graph_c0	[O]	Posttranslational modification, protein turnover, chaperones	Biological Process: protein peptidyl-prolyl isomerization (GO:0000413);; Molecular Function: peptidyl-prolyl cis-trans isomerase activity (GO:0003755);; Biological Process: protein folding (GO:0006457);;	K01802|6e-35|osa:4328121|Os02g0121300	Peptidyl-prolyl cis-trans isomerase CYP19-3 GN=F18O21.30 OS=Arabidopsis thaliana (Mouse-ear cress) PE=2 SV=2	cyclophilin 1 short isoform [Alternaria longipes]
c76722.graph_c0	[J]	Translation, ribosomal structure and biogenesis	Molecular Function: structural constituent of ribosome (GO:0003735);; Cellular Component: ribosome (GO:0005840);; Biological Process: translation (GO:0006412);; Biological Process: response to antibiotic (GO:0046677);; Biological Process: response to cycloheximide (GO:0046898);;	--	60S ribosomal protein L36a OS=Arabidopsis thaliana (Mouse-ear cress) PE=2 SV=3	60S ribosomal protein L44 [Stereum hirsutum FP-91666 SS1]
c83851.graph_c0	--	--	Biological Process: double-strand break repair via homologous recombination (GO:0000724);; Molecular Function: nucleic acid binding (GO:0003676);; Molecular Function: helicase activity (GO:0004386);; Biological Process: DNA-dependent DNA replication (GO:0006261);; Biological Process: negative regulation of reciprocal meiotic recombination (GO:0045128);;	--	--	PREDICTED: uncharacterized protein LOC101221910 [Cucumis sativus]
c51757.graph_c0	--	--	--	--	F-box/FBD/LRR-repeat protein At1g13570 GN=At1g13570 OS=Arabidopsis thaliana (Mouse-ear cress) PE=2 SV=1	unnamed protein product [Vitis vinifera]
c86690.graph_c0	[S]	Function unknown	--	--	--	--
c52763.graph_c0	--	--	--	--	BON1-associated protein 2 GN=F4I18.26 OS=Arabidopsis thaliana (Mouse-ear cress) PE=1 SV=1	conserved hypothetical protein [Ricinus communis]
c89157.graph_c0	--	--	Biological Process: metabolic process (GO:0008152);; Biological Process: cellular process (GO:0009987);; Molecular Function: transferase activity, transferring phosphorus-containing groups (GO:0016772);; Molecular Function: organic cyclic compound binding (GO:0097159);; Molecular Function: heterocyclic compound binding (GO:1901363);;	--	Putative ribonuclease H protein At1g65750 GN=At1g65750 OS=Arabidopsis thaliana (Mouse-ear cress) PE=3 SV=1	Receptor-like kinase [Medicago truncatula]
c92816.graph_c0	[R]	General function prediction only	--	--	Probable ADP-ribosylation factor GTPase-activating protein AGD11 GN=AGD11 OS=Arabidopsis thaliana (Mouse-ear cress) PE=2 SV=1	hypothetical protein [Tuber melanosporum Mel28]
c65590.graph_c0	[L]	Replication, recombination and repair	Molecular Function: DNA binding (GO:0003677);;	--	Protein OSB1, mitochondrial (Precursor) GN=OSB1 OS=Arabidopsis thaliana (Mouse-ear cress) PE=1 SV=1	PREDICTED: protein OSB2, chloroplastic-like [Solanum lycopersicum]
c49885.graph_c0	--	--	Molecular Function: protein kinase activity (GO:0004672);; Molecular Function: ATP binding (GO:0005524);; Cellular Component: plasma membrane (GO:0005886);; Biological Process: protein phosphorylation (GO:0006468);; Biological Process: iron ion transport (GO:0006826);; Biological Process: cellular response to iron ion starvation (GO:0010106);; Biological Process: response to nitrate (GO:0010167);…	--	Serine/threonine-protein kinase At5g01020 GN=At5g01020 OS=Arabidopsis thaliana (Mouse-ear cress) PE=1 SV=1	Protein kinase APK1A, chloroplast precursor, putative [Ricinus communis]
c50934.graph_c1	--	--	Molecular Function: phospholipid binding (GO:0005543);; Cellular Component: plasma membrane (GO:0005886);; Molecular Function: kinase activity (GO:0016301);; Biological Process: phosphorylation (GO:0016310);;	--	--	hypothetical protein ZEAMMB73_502219 [Zea mays]
c57508.graph_c0	--	--	Biological Process: mitochondrial fission (GO:0000266);; Molecular Function: GTPase activity (GO:0003924);; Molecular Function: GTP binding (GO:0005525);; Cellular Component: mitochondrion (GO:0005739);; Cellular Component: plasma membrane (GO:0005886);; Cellular Component: cell cortex (GO:0005938);; Biological Process: GTP catabolic process (GO:0006184);; Cellular Component: cell plate (GO:00095…	--	Dynamin-related protein 1C GN=F10B6.23 OS=Arabidopsis thaliana (Mouse-ear cress) PE=1 SV=2	hypothetical protein CARUB_v10008553mg [Capsella rubella]
c56429.graph_c0	--	--	Biological Process: double-strand break repair via homologous recombination (GO:0000724);; Cellular Component: nucleus (GO:0005634);; Cellular Component: cytoplasm (GO:0005737);; Biological Process: chromatin assembly or disassembly (GO:0006333);; Biological Process: regulation of cell size (GO:0008361);; Biological Process: DNA mediated transformation (GO:0009294);; Biological Process: trichome …	K10753|1e-109|vvi:100266239|hypothetical protein LOC100266239	Probable histone chaperone ASF1A GN=F4N21.13 OS=Arabidopsis thaliana (Mouse-ear cress) PE=2 SV=1	PREDICTED: histone chaperone ASF1B [Vitis vinifera]
c29831.graph_c0	--	--	Molecular Function: steroid binding (GO:0005496);; Cellular Component: nucleus (GO:0005634);; Cellular Component: endoplasmic reticulum (GO:0005783);; Cellular Component: plasma membrane (GO:0005886);; Cellular Component: chloroplast thylakoid membrane (GO:0009535);; Molecular Function: heme binding (GO:0020037);; Biological Process: negative regulation of cell growth (GO:0030308);; Molecular Fun…	--	Membrane steroid-binding protein 2 GN=T21J18_160 OS=Arabidopsis thaliana (Mouse-ear cress) PE=1 SV=1	PREDICTED: membrane steroid-binding protein 2-like [Solanum lycopersicum]
c83079.graph_c0	--	--	--	K10685|2e-07|vvi:100253801|hypothetical protein LOC100253801	SUMO-activating enzyme subunit 2 GN=F3K23.23 OS=Arabidopsis thaliana (Mouse-ear cress) PE=1 SV=1	SUMO-activating enzyme 2 isoform 2 [Theobroma cacao]
c71161.graph_c1	--	--	--	--	--	PREDICTED: uncharacterized protein LOC100854636 [Vitis vinifera]
c91111.graph_c0	--	--	Molecular Function: ATP binding (GO:0005524);; Cellular Component: plasma membrane (GO:0005886);; Biological Process: ATP catabolic process (GO:0006200);; Biological Process: ion transport (GO:0006811);; Biological Process: auxin polar transport (GO:0009926);; Molecular Function: organic phosphonate transmembrane-transporting ATPase activity (GO:0015416);; Cellular Component: integral component o…	--	Pleiotropic drug resistance protein 3 GN=PDR3 OS=Nicotiana tabacum (Common tobacco) PE=2 SV=1	hypothetical protein VITISV_037751 [Vitis vinifera]
c57818.graph_c0	--	--	--	--	Probable F-box protein At4g22030 GN=At4g22030 OS=Arabidopsis thaliana (Mouse-ear cress) PE=4 SV=1	hypothetical protein VITISV_010779 [Vitis vinifera]
c87377.graph_c0	[G]	Carbohydrate transport and metabolism	Biological Process: polysaccharide catabolic process (GO:0000272);; Molecular Function: beta-galactosidase activity (GO:0004565);; Cellular Component: extracellular region (GO:0005576);;	--	--	glycoside hydrolase family 35 protein [Bipolaris maydis C5]
c68933.graph_c0	--	--	--	--	Uncharacterized protein At5g05190 GN=Y-1 OS=Arabidopsis thaliana (Mouse-ear cress) PE=1 SV=1	hypothetical protein RCOM_0690150 [Ricinus communis]
c69519.graph_c0	[S]	Function unknown	Biological Process: N-terminal protein myristoylation (GO:0006499);; Biological Process: systemic acquired resistance (GO:0009627);; Biological Process: salicylic acid biosynthetic process (GO:0009697);; Biological Process: salicylic acid mediated signaling pathway (GO:0009863);; Cellular Component: membrane (GO:0016020);; Molecular Function: transferase activity, transferring phosphorus-containi…	--	Leucine-rich repeat receptor-like tyrosine-protein kinase At2g41820 (Precursor) GN=At2g41820 OS=Arabidopsis thaliana (Mouse-ear cress) PE=1 SV=1	protein with unknown function [Ricinus communis]
c82105.graph_c0	--	--	Biological Process: cellular process (GO:0009987);; Molecular Function: kinase activity (GO:0016301);;	--	G-type lectin S-receptor-like serine/threonine-protein kinase At1g67520 (Precursor) GN=At1g67520 OS=Arabidopsis thaliana (Mouse-ear cress) PE=2 SV=3	hypothetical protein VITISV_027305 [Vitis vinifera]
c51812.graph_c0	[R]	General function prediction only	Molecular Function: calmodulin binding (GO:0005516);;	K06911|1e-175|vvi:100241784|hypothetical protein LOC100241784	Pirin-like protein OS=Solanum lycopersicum (Tomato) PE=2 SV=1	RmlC-like cupins superfamily protein [Theobroma cacao]
c64329.graph_c0	--	--	--	--	Probable mediator of RNA polymerase II transcription subunit 26b GN=K2A11.1 OS=Arabidopsis thaliana (Mouse-ear cress) PE=2 SV=1	unknown [Medicago truncatula]
c52971.graph_c0	--	--	Biological Process: gibberellic acid mediated signaling pathway (GO:0009740);; Biological Process: cysteine biosynthetic process (GO:0019344);; Biological Process: cell redox homeostasis (GO:0045454);;	--	Gibberellin-regulated protein 6 (Precursor) GN=GASA6 OS=Arabidopsis thaliana (Mouse-ear cress) PE=2 SV=1	GASA-like protein GEG3 [Gerbera hybrid cultivar]
c55180.graph_c0	[J]	Translation, ribosomal structure and biogenesis	Molecular Function: structural constituent of ribosome (GO:0003735);; Cellular Component: mitochondrion (GO:0005739);; Biological Process: DNA-templated transcription, elongation (GO:0006354);; Biological Process: translation (GO:0006412);; Biological Process: chloroplast organization (GO:0009658);; Biological Process: embryo development ending in seed dormancy (GO:0009793);; Cellular Component: …	--	50S ribosomal protein L12, chloroplastic (Precursor) GN=P0671D01.26 OS=Oryza sativa subsp. japonica (Rice) PE=2 SV=2	Ribosomal protein L12/ ATP-dependent Clp protease adaptor protein ClpS family protein [Theobroma cacao]
c31983.graph_c0	[IQR]	--	Molecular Function: oxidoreductase activity (GO:0016491);; Biological Process: oxidation-reduction process (GO:0055114);;	--	Glucose and ribitol dehydrogenase GN=CAISE5 OS=Daucus carota (Carrot) PE=2 SV=1	hypothetical protein PTT_07862 [Pyrenophora teres f. teres 0-1]
c49519.graph_c0	--	--	--	--	Proline-rich 33 kDa extensin-related protein (Precursor; Fragment) OS=Daucus carota (Carrot) PE=2 SV=1	proline rich protein 2 precursor [Vitis vinifera]
c85807.graph_c0	[R]	General function prediction only	Molecular Function: RNA binding (GO:0003723);; Biological Process: translational initiation (GO:0006413);; Cellular Component: cytoplasmic membrane-bounded vesicle (GO:0016023);; Biological Process: mRNA metabolic process (GO:0016071);;	--	Polyadenylate-binding protein 6 GN=PAB6 OS=Arabidopsis thaliana (Mouse-ear cress) PE=2 SV=1	poly(A) binding protein 6 [Arabidopsis thaliana]
c67150.graph_c0	[MG]	--	Cellular Component: chloroplast thylakoid membrane (GO:0009535);;	--	Uncharacterized protein At2g34460, chloroplastic (Precursor) GN=At2g34460 OS=Arabidopsis thaliana (Mouse-ear cress) PE=1 SV=1	PREDICTED: uncharacterized protein LOC101259317 [Solanum lycopersicum]
c42283.graph_c0	[S]	Function unknown	--	--	Serine/threonine-protein kinase BRI1-like 2 (Precursor) GN=F14H20.2 OS=Arabidopsis thaliana (Mouse-ear cress) PE=1 SV=1	verticillium wilt susceptible protein [Solanum lycopersicum]
c54546.graph_c0	[TZDR]	--	Molecular Function: calcium ion binding (GO:0005509);; Molecular Function: protein binding (GO:0005515);;	--	Calcineurin B-like protein 2 GN=MDA7.3 OS=Arabidopsis thaliana (Mouse-ear cress) PE=1 SV=2	hypothetical protein PRUPE_ppa011040mg [Prunus persica]
c65950.graph_c0	--	--	Cellular Component: endoplasmic reticulum (GO:0005783);; Cellular Component: chloroplast (GO:0009507);; Cellular Component: integral component of membrane (GO:0016021);;	--	--	PREDICTED: transmembrane protein 205-like [Solanum lycopersicum]
c29518.graph_c0	--	--	Cellular Component: nucleus (GO:0005634);; Cellular Component: cytoplasm (GO:0005737);; Biological Process: red, far-red light phototransduction (GO:0009585);; Biological Process: regulation of circadian rhythm (GO:0042752);;	--	Protein SENSITIVITY TO RED LIGHT REDUCED 1 GN=SRR1 OS=Arabidopsis thaliana (Mouse-ear cress) PE=2 SV=2	PREDICTED: protein SENSITIVITY TO RED LIGHT REDUCED 1-like isoform 2 [Solanum lycopersicum]
c75086.graph_c0	[J]	Translation, ribosomal structure and biogenesis	Molecular Function: aminoacyl-tRNA editing activity (GO:0002161);; Molecular Function: valine-tRNA ligase activity (GO:0004832);; Molecular Function: ATP binding (GO:0005524);; Cellular Component: mitochondrion (GO:0005739);; Cellular Component: cytosol (GO:0005829);; Biological Process: valyl-tRNA aminoacylation (GO:0006438);; Biological Process: regulation of translational fidelity (GO:0006450)…	K01873|6e-88|vvi:100257207|similar to T5E21.11	Valine--tRNA ligase GN=VALRS OS=Arabidopsis thaliana (Mouse-ear cress) PE=2 SV=2	PREDICTED: valyl-tRNA synthetase-like [Glycine max]
c77827.graph_c0	--	--	Molecular Function: carboxylic ester hydrolase activity (GO:0004091);; Biological Process: lipid metabolic process (GO:0006629);;	--	GDSL esterase/lipase At4g01130 (Precursor) GN=At4g01130 OS=Arabidopsis thaliana (Mouse-ear cress) PE=2 SV=1	PREDICTED: GDSL esterase/lipase At4g01130-like [Solanum lycopersicum]
c67896.graph_c0	--	--	Cellular Component: endoplasmic reticulum (GO:0005783);; Cellular Component: cytosol (GO:0005829);; Biological Process: virus induced gene silencing (GO:0009616);; Biological Process: wax biosynthetic process (GO:0010025);; Biological Process: vegetative phase change (GO:0010050);; Biological Process: production of ta-siRNAs involved in RNA interference (GO:0010267);; Molecular Function: hydrolas…	--	Protein SUPPRESSOR OF GENE SILENCING 3 GN=SGS3 OS=Solanum lycopersicum (Tomato) PE=1 SV=1	hypothetical protein PRUPE_ppa003336mg [Prunus persica]
c35507.graph_c0	--	--	Cellular Component: Golgi membrane (GO:0000139);; Molecular Function: nucleotide-sugar transmembrane transporter activity (GO:0005338);; Molecular Function: sugar:hydrogen symporter activity (GO:0005351);; Biological Process: carbohydrate transport (GO:0008643);; Cellular Component: chloroplast (GO:0009507);; Biological Process: nucleotide-sugar transport (GO:0015780);; Cellular Component: integr…	--	CMP-sialic acid transporter 3 GN=UTR6 OS=Arabidopsis thaliana (Mouse-ear cress) PE=2 SV=1	hypothetical protein CARUB_v10019021mg [Capsella rubella]
c57701.graph_c0	[B]	Chromatin structure and dynamics	--	--	Nucleolin 1 GN=F27K7.6 OS=Arabidopsis thaliana (Mouse-ear cress) PE=1 SV=1	PREDICTED: upstream activation factor subunit spp27-like [Cicer arietinum]
c40441.graph_c0	--	--	Molecular Function: aconitate hydratase activity (GO:0003994);; Cellular Component: mitochondrion (GO:0005739);; Biological Process: response to oxidative stress (GO:0006979);; Cellular Component: plastid (GO:0009536);; Biological Process: response to abiotic stimulus (GO:0009628);; Biological Process: response to hormone (GO:0009725);; Biological Process: response to inorganic substance (GO:0010…	K01681|2e-11|vvi:100256776|hypothetical protein LOC100256776	Putative aconitate hydratase, cytoplasmic OS=Oryza sativa subsp. japonica (Rice) PE=1 SV=1	PREDICTED: aconitate hydratase, cytoplasmic-like [Glycine max]
c67166.graph_c0	--	--	Biological Process: nuclear division (GO:0000280);; Biological Process: cytokinesis by cell plate formation (GO:0000911);; Molecular Function: DNA binding (GO:0003677);; Molecular Function: protein binding (GO:0005515);; Cellular Component: nucleus (GO:0005634);; Biological Process: regulation of DNA replication (GO:0006275);; Biological Process: regulation of transcription, DNA-templated (GO:000…	--	Histone-lysine N-methyltransferase ATXR6 GN=MOP9.18 OS=Arabidopsis thaliana (Mouse-ear cress) PE=2 SV=1	SET domain protein [Populus trichocarpa]
c68366.graph_c0	--	--	Cellular Component: endoplasmic reticulum (GO:0005783);; Cellular Component: plasma membrane (GO:0005886);; Biological Process: protein folding (GO:0006457);; Biological Process: response to heat (GO:0009408);; Biological Process: systemic acquired resistance (GO:0009627);; Biological Process: response to high light intensity (GO:0009644);; Biological Process: response to endoplasmic reticulum st…	--	--	PREDICTED: uncharacterized protein LOC100782313 [Glycine max]
c65111.graph_c0	[R]	General function prediction only	Molecular Function: nucleic acid binding (GO:0003676);;	--	Glycine-rich RNA-binding protein 2, mitochondrial (Precursor) GN=At4g13850 OS=Arabidopsis thaliana (Mouse-ear cress) PE=1 SV=1	PREDICTED: RNA-binding protein 38 [Vitis vinifera]
c48324.graph_c0	--	--	Biological Process: mitotic cell cycle (GO:0000278);; Biological Process: nuclear division (GO:0000280);; Biological Process: telomere maintenance (GO:0000723);; Molecular Function: protein binding (GO:0005515);; Cellular Component: nucleus (GO:0005634);; Biological Process: DNA replication (GO:0006260);; Biological Process: DNA recombination (GO:0006310);; Biological Process: chromatin silencing…	K02365|5e-48|vvi:100259948|hypothetical protein LOC100259948	--	unnamed protein product [Vitis vinifera]
c59999.graph_c0	[R]	General function prediction only	Cellular Component: nucleus (GO:0005634);; Molecular Function: phosphoric diester hydrolase activity (GO:0008081);; Biological Process: metabolic process (GO:0008152);; Molecular Function: metal ion binding (GO:0046872);;	--	--	PREDICTED: protein SAMHD1 homolog [Cucumis sativus]
c49151.graph_c0	--	--	Molecular Function: 2-acylglycerol O-acyltransferase activity (GO:0003846);; Molecular Function: lysophospholipase activity (GO:0004622);; Cellular Component: plasma membrane (GO:0005886);; Cellular Component: plasmodesma (GO:0009506);; Cellular Component: chloroplast (GO:0009507);; Biological Process: response to zinc ion (GO:0010043);; Biological Process: response to hydrogen peroxide (GO:00425…	--	--	lysophospholipase 2 [Arabidopsis thaliana]
c42964.graph_c0	--	--	Cellular Component: intracellular (GO:0005622);; Molecular Function: choline dehydrogenase activity (GO:0008812);; Molecular Function: choline:oxygen 1-oxidoreductase activity (GO:0033713);; Biological Process: choline catabolic process (GO:0042426);; Molecular Function: flavin adenine dinucleotide binding (GO:0050660);; Biological Process: oxidation-reduction process (GO:0055114);;	--	--	choline dehydrogenase [Pyrenophora tritici-repentis Pt-1C-BFP]
c58592.graph_c0	--	--	Biological Process: maltose metabolic process (GO:0000023);; Biological Process: microtubule nucleation (GO:0007020);; Cellular Component: plant-type cell wall (GO:0009505);; Biological Process: positive regulation of flower development (GO:0009911);; Biological Process: leaf morphogenesis (GO:0009965);; Cellular Component: cytoplasmic membrane-bounded vesicle (GO:0016023);; Biological Process: s…	K07407|0.0|pop:POPTR_786149|alpha-galactosidase (EC:3.2.1.22)	Alpha-galactosidase (Precursor) OS=Coffea arabica (Arabian coffee) PE=1 SV=1	alpha-galactosidase [Helianthus annuus]
c55423.graph_c0	--	--	Molecular Function: DNA binding (GO:0003677);; Molecular Function: zinc ion binding (GO:0008270);;	--	--	PHD finger family protein / bromo-adjacent (BAH) domain-containing protein isoform 1 [Theobroma cacao]
c41669.graph_c0	--	--	--	--	--	hypothetical protein COCHEDRAFT_1195328 [Bipolaris maydis C5]
c60202.graph_c0	--	--	Cellular Component: mitochondrion (GO:0005739);;	--	--	Uncharacterized protein isoform 1 [Theobroma cacao]
c38418.graph_c0	--	--	--	--	--	PREDICTED: uncharacterized protein LOC100257965 [Vitis vinifera]
c33473.graph_c0	--	--	Molecular Function: nucleic acid binding (GO:0003676);; Molecular Function: sequence-specific DNA binding transcription factor activity (GO:0003700);; Cellular Component: nucleus (GO:0005634);; Biological Process: regulation of transcription, DNA-templated (GO:0006355);; Molecular Function: zinc ion binding (GO:0008270);; Biological Process: plant-type cell wall modification (GO:0009827);; Biolog…	--	Protein TRANSPARENT TESTA 1 GN=TT1 OS=Arabidopsis thaliana (Mouse-ear cress) PE=2 SV=1	PREDICTED: protein TRANSPARENT TESTA 1 [Vitis vinifera]
c63819.graph_c0	[I]	Lipid transport and metabolism	Molecular Function: acetyl-CoA C-acetyltransferase activity (GO:0003985);; Molecular Function: hydroxymethylglutaryl-CoA synthase activity (GO:0004421);; Cellular Component: mitochondrion (GO:0005739);; Cellular Component: cytosol (GO:0005829);; Cellular Component: plasmodesma (GO:0009506);; Biological Process: isopentenyl diphosphate biosynthetic process, mevalonate pathway (GO:0019287);;	K01641|1e-69|pop:POPTR_854231|3-hydroxy-3-methylglutaryl coenzyme A synthase	Hydroxymethylglutaryl-CoA synthase GN=T26M18.30 OS=Arabidopsis thaliana (Mouse-ear cress) PE=1 SV=2	putative HMG-CoA synthase 1 [Artemisia annua]
c70927.graph_c0	--	--	Molecular Function: S-adenosyl-L-methionine transmembrane transporter activity (GO:0000095);; Cellular Component: mitochondrial inner membrane (GO:0005743);; Biological Process: rRNA processing (GO:0006364);; Biological Process: mitochondrial transport (GO:0006839);; Biological Process: chloroplast relocation (GO:0009902);; Cellular Component: chloroplast envelope (GO:0009941);; Biological Proces…	--	Protein MITOFERRINLIKE 1, chloroplastic (Precursor) GN=MFL1 OS=Arabidopsis thaliana (Mouse-ear cress) PE=2 SV=1	PREDICTED: uncharacterized mitochondrial carrier C12B10.09-like [Solanum lycopersicum]
c49044.graph_c0	--	--	Cellular Component: plastid (GO:0009536);; Biological Process: cell tip growth (GO:0009932);; Biological Process: organ development (GO:0048513);; Biological Process: developmental cell growth (GO:0048588);; Biological Process: regulation of biological quality (GO:0065008);;	--	Rop guanine nucleotide exchange factor 1 GN=ROPGEF1 OS=Arabidopsis thaliana (Mouse-ear cress) PE=1 SV=2	hypothetical protein VITISV_042431 [Vitis vinifera]
c69679.graph_c0	[R]	General function prediction only	--	--	--	PREDICTED: uncharacterized protein LOC101251159 [Solanum lycopersicum]
c29022.graph_c0	--	--	--	K14488|1e-36|pop:POPTR_817524|SAUR1	Indole-3-acetic acid-induced protein ARG7 GN=ARG7 OS=Vigna radiata var. radiata (Mung bean) PE=2 SV=1	PREDICTED: auxin-induced protein 10A5-like [Solanum lycopersicum]
c66257.graph_c0	--	--	Biological Process: DNA metabolic process (GO:0006259);; Biological Process: meiosis (GO:0007126);; Molecular Function: hydrolase activity, acting on acid anhydrides, in phosphorus-containing anhydrides (GO:0016818);; Biological Process: chromosome organization (GO:0051276);; Molecular Function: organic cyclic compound binding (GO:0097159);; Molecular Function: heterocyclic compound binding (GO:1…	--	--	predicted protein [Populus trichocarpa]
c36415.graph_c0	[IQR]	--	Molecular Function: nucleotide binding (GO:0000166);; Cellular Component: chloroplast (GO:0009507);; Molecular Function: oxidoreductase activity (GO:0016491);; Biological Process: oxidation-reduction process (GO:0055114);;	--	3-oxoacyl-[acyl-carrier-protein] reductase, chloroplastic (Precursor) GN=CLKR27 OS=Cuphea lanceolata (Cigar flower) PE=2 SV=1	PREDICTED: uncharacterized oxidoreductase C23D3.11 [Vitis vinifera]
c30373.graph_c0	--	--	Biological Process: alcohol metabolic process (GO:0006066);; Molecular Function: choline dehydrogenase activity (GO:0008812);; Molecular Function: alcohol oxidase activity (GO:0047639);; Molecular Function: flavin adenine dinucleotide binding (GO:0050660);; Biological Process: oxidation-reduction process (GO:0055114);;	--	--	hypothetical protein SNOG_03029 [Phaeosphaeria nodorum SN15]
c82754.graph_c0	[J]	Translation, ribosomal structure and biogenesis	Molecular Function: structural constituent of ribosome (GO:0003735);; Cellular Component: ribosome (GO:0005840);; Biological Process: translation (GO:0006412);;	K02962|9e-10|cme:CMT402C|40S ribosomal protein S17	40S ribosomal protein S17 GN=RPS17 OS=Solanum lycopersicum (Tomato) PE=2 SV=3	40S ribosomal protein S17 [Galdieria sulphuraria]
c55472.graph_c0	[G]	Carbohydrate transport and metabolism	Molecular Function: sequence-specific DNA binding transcription factor activity (GO:0003700);; Cellular Component: nucleus (GO:0005634);; Biological Process: regulation of transcription, DNA-templated (GO:0006355);; Molecular Function: sequence-specific DNA binding (GO:0043565);;	K09060|1e-168|vvi:100258205|hypothetical protein LOC100258205	G-box-binding factor 1 GN=C7A10_630 OS=Arabidopsis thaliana (Mouse-ear cress) PE=2 SV=2	PREDICTED: G-box-binding factor 1-like [Cucumis sativus]
c66270.graph_c0	[J]	Translation, ribosomal structure and biogenesis	Molecular Function: 3'-5'-exoribonuclease activity (GO:0000175);; Molecular Function: RNA binding (GO:0003723);; Cellular Component: cytosol (GO:0005829);; Biological Process: RNA processing (GO:0006396);; Biological Process: biosynthetic process (GO:0009058);; Biological Process: transcription factor import into nucleus (GO:0042991);;	K12586|1e-168|vvi:100253817|similar to 3-5-exoribonuclease/RNA binding protein-like protein	--	PREDICTED: exosome complex component RRP43-like [Vitis vinifera]
c57672.graph_c0	--	--	Molecular Function: peptidase activity (GO:0008233);;	--	Ubiquitin carboxyl-terminal hydrolase 25 GN=UBP25 OS=Arabidopsis thaliana (Mouse-ear cress) PE=2 SV=1	predicted protein [Populus trichocarpa]
c57245.graph_c0	--	--	--	--	--	PREDICTED: uncharacterized protein LOC101252852 isoform 2 [Solanum lycopersicum]
c49944.graph_c0	--	--	Molecular Function: protein serine/threonine kinase activity (GO:0004674);; Cellular Component: plasma membrane (GO:0005886);; Biological Process: protein folding (GO:0006457);; Biological Process: oligopeptide transport (GO:0006857);; Biological Process: response to heat (GO:0009408);; Cellular Component: plasmodesma (GO:0009506);; Biological Process: response to high light intensity (GO:0009644…	--	Cysteine-rich receptor-like protein kinase 2 (Precursor) GN=CRK2 OS=Arabidopsis thaliana (Mouse-ear cress) PE=2 SV=1	Cysteine-rich RLK (RECEPTOR-like protein kinase) 2 isoform 4 [Theobroma cacao]
c7855.graph_c0	--	--	Cellular Component: vacuole (GO:0005773);; Cellular Component: integral component of membrane (GO:0016021);;	--	--	PREDICTED: transmembrane protein 87B-like [Solanum lycopersicum]
c69237.graph_c0	--	--	Biological Process: multicellular organismal development (GO:0007275);; Biological Process: cell differentiation (GO:0030154);; Cellular Component: intracellular part (GO:0044424);; Biological Process: single-organism developmental process (GO:0044767);; Biological Process: anatomical structure development (GO:0048856);; Biological Process: biological regulation (GO:0065007);;	--	--	unnamed protein product [Vitis vinifera]
c61571.graph_c0	--	--	Molecular Function: protein binding (GO:0005515);; Cellular Component: nucleus (GO:0005634);; Biological Process: positive regulation of flower development (GO:0009911);; Biological Process: vegetative to reproductive phase transition of meristem (GO:0010228);;	--	Homeobox protein LUMINIDEPENDENS GN=LD OS=Arabidopsis thaliana (Mouse-ear cress) PE=1 SV=2	Homeobox protein LUMINIDEPENDENS, putative [Ricinus communis]
c33455.graph_c0	--	--	--	--	Pentatricopeptide repeat-containing protein At3g13150 GN=At3g13150 OS=Arabidopsis thaliana (Mouse-ear cress) PE=2 SV=1	conserved hypothetical protein [Pyrenophora tritici-repentis Pt-1C-BFP]
c20126.graph_c0	--	--	Molecular Function: glutamate decarboxylase activity (GO:0004351);; Biological Process: glutamate metabolic process (GO:0006536);; Molecular Function: pyridoxal phosphate binding (GO:0030170);;	--	--	hypothetical protein SETTUDRAFT_125179 [Setosphaeria turcica Et28A]
c71648.graph_c0	[R]	General function prediction only	Biological Process: nuclear-transcribed mRNA catabolic process (GO:0000956);; Molecular Function: single-stranded RNA binding (GO:0003727);; Molecular Function: protein binding (GO:0005515);; Cellular Component: chromatin silencing complex (GO:0005677);; Biological Process: DNA methylation (GO:0006306);; Biological Process: chromatin silencing (GO:0006342);; Biological Process: regulation of gene…	K11430|0.0|vvi:100255466|hypothetical protein LOC100255466	Histone-lysine N-methyltransferase EZA1 GN=T10M13.3 OS=Arabidopsis thaliana (Mouse-ear cress) PE=1 SV=1	PREDICTED: histone-lysine N-methyltransferase EZA1-like [Vitis vinifera]
c62540.graph_c0	--	--	--	--	B3 domain-containing protein At5g60130 GN=At5g60130 OS=Arabidopsis thaliana (Mouse-ear cress) PE=2 SV=1	PREDICTED: putative B3 domain-containing protein Os04g0346900-like [Fragaria vesca subsp. vesca]
c69112.graph_c0	[F]	Nucleotide transport and metabolism	Cellular Component: cell wall (GO:0005618);; Biological Process: inosine catabolic process (GO:0006148);; Biological Process: adenosine catabolic process (GO:0006154);; Biological Process: response to wounding (GO:0009611);; Biological Process: response to jasmonic acid (GO:0009753);; Molecular Function: adenosine nucleosidase activity (GO:0047622);; Molecular Function: inosine nucleosidase activ…	--	Uridine nucleosidase 1 GN=URH1 OS=Arabidopsis thaliana (Mouse-ear cress) PE=1 SV=2	Inosine-uridine preferring nucleoside hydrolase family protein isoform 1 [Theobroma cacao]
c54278.graph_c0	--	--	--	--	36.4 kDa proline-rich protein GN=TPRP-F1 OS=Solanum lycopersicum (Tomato) PE=2 SV=1	Uncharacterized protein TCM_038432 [Theobroma cacao]
c71948.graph_c1	--	--	Cellular Component: ubiquitin ligase complex (GO:0000151);; Molecular Function: ubiquitin-protein ligase activity (GO:0004842);; Cellular Component: nucleus (GO:0005634);; Cellular Component: cytoplasm (GO:0005737);; Cellular Component: plasma membrane (GO:0005886);; Biological Process: leaf senescence (GO:0010150);; Biological Process: regulation of chlorophyll catabolic process (GO:0010271);; B…	--	U-box domain-containing protein 44 GN=F2D10.27 OS=Arabidopsis thaliana (Mouse-ear cress) PE=1 SV=1	ARM repeat superfamily protein [Theobroma cacao]
c87009.graph_c0	--	--	Biological Process: response to molecule of bacterial origin (GO:0002237);; Molecular Function: protein serine/threonine kinase activity (GO:0004674);; Molecular Function: ATP binding (GO:0005524);; Cellular Component: plasma membrane (GO:0005886);; Biological Process: N-terminal protein myristoylation (GO:0006499);; Biological Process: protein targeting to membrane (GO:0006612);; Biological Proc…	--	Receptor-like protein kinase HAIKU2 (Precursor) GN=IKU2 OS=Arabidopsis thaliana (Mouse-ear cress) PE=1 SV=1	Leucine-rich receptor-like protein kinase family protein, XI-23,RLK7, putative [Theobroma cacao]
c80781.graph_c0	--	--	Cellular Component: mitochondrion (GO:0005739);; Biological Process: response to cold (GO:0009409);; Biological Process: response to water deprivation (GO:0009414);; Biological Process: response to abscisic acid (GO:0009737);; Biological Process: hyperosmotic salinity response (GO:0042538);; Biological Process: single-organism process (GO:0044699);;	--	--	unnamed protein product [Vitis vinifera]
c85795.graph_c0	--	--	Molecular Function: serine-type peptidase activity (GO:0008236);;	--	--	hypothetical protein CERSUDRAFT_134059 [Ceriporiopsis subvermispora B]
c65402.graph_c0	--	--	--	--	--	Membrane lipoprotein [Theobroma cacao]
c84729.graph_c0	[RTKL]	--	Molecular Function: protein serine/threonine kinase activity (GO:0004674);; Molecular Function: ATP binding (GO:0005524);; Cellular Component: nucleus (GO:0005634);; Cellular Component: plasma membrane (GO:0005886);; Biological Process: protein phosphorylation (GO:0006468);; Cellular Component: plastid (GO:0009536);;	--	Probable serine/threonine-protein kinase At1g54610 GN=At1g54610 OS=Arabidopsis thaliana (Mouse-ear cress) PE=1 SV=1	Os12g0203000 [Oryza sativa Japonica Group]
c47417.graph_c0	--	--	Biological Process: nuclear-transcribed mRNA catabolic process (GO:0000956);; Molecular Function: DNA binding (GO:0003677);; Molecular Function: sequence-specific DNA binding transcription factor activity (GO:0003700);; Cellular Component: nucleus (GO:0005634);; Biological Process: response to salt stress (GO:0009651);; Biological Process: response to ethylene (GO:0009723);; Biological Process: r…	K09422|2e-14|vvi:100254369|hypothetical protein LOC100254369	Telomere repeat-binding factor 4 GN=At1g17520 OS=Arabidopsis thaliana (Mouse-ear cress) PE=2 SV=2	PREDICTED: telomere repeat-binding factor 5-like [Cucumis sativus]
c55583.graph_c0	--	--	--	--	Transcription factor bHLH63 GN=T4L20.110 OS=Arabidopsis thaliana (Mouse-ear cress) PE=2 SV=1	hypothetical protein PRUPE_ppa005829mg [Prunus persica]
c52078.graph_c0	--	--	--	--	--	hypothetical protein TRIVIDRAFT_87714 [Trichoderma virens Gv29-8]
c77783.graph_c0	--	--	Biological Process: cellular process (GO:0009987);; Biological Process: single-organism metabolic process (GO:0044710);;	K04712|7e-50|rcu:RCOM_0935980|sphingolipid delta 4 desaturase/C-4 hydroxylase protein des2, putative	--	fatty acid desaturase family, Zn-binding site [Phytophthora sojae]
c44333.graph_c0	--	--	Molecular Function: ATP binding (GO:0005524);; Cellular Component: mitochondrial inner membrane (GO:0005743);; Cellular Component: plasma membrane (GO:0005886);; Cellular Component: chloroplast thylakoid membrane (GO:0009535);; Biological Process: ATP hydrolysis coupled proton transport (GO:0015991);; Biological Process: plasma membrane ATP synthesis coupled proton transport (GO:0042777);; Cellul…	--	ATP synthase subunit alpha, chloroplastic GN=atpA OS=Lactuca sativa (Garden lettuce) PE=3 SV=1	ATPase alpha subunit [Lactuca sativa]
c61984.graph_c0	--	--	Molecular Function: nucleic acid binding (GO:0003676);; Cellular Component: intracellular organelle (GO:0043229);; Biological Process: regulation of RNA splicing (GO:0043484);; Cellular Component: cytoplasmic part (GO:0044444);; Biological Process: single-multicellular organism process (GO:0044707);;	--	--	predicted protein [Populus trichocarpa]
c31410.graph_c0	--	--	--	--	--	PREDICTED: uncharacterized protein LOC101268511 [Solanum lycopersicum]
c29539.graph_c0	--	--	Molecular Function: calcium ion binding (GO:0005509);; Molecular Function: protein binding (GO:0005515);; Molecular Function: ATP binding (GO:0005524);; Cellular Component: nucleus (GO:0005634);; Cellular Component: mitochondrion (GO:0005739);; Cellular Component: endosome (GO:0005768);; Cellular Component: vacuolar membrane (GO:0005774);; Cellular Component: endoplasmic reticulum (GO:0005783);; …	--	--	CRT1 [Nicotiana benthamiana]
c37250.graph_c0	--	--	Biological Process: biosynthetic process (GO:0009058);; Molecular Function: transferase activity, transferring phosphorus-containing groups (GO:0016772);; Biological Process: cellular metabolic process (GO:0044237);; Biological Process: primary metabolic process (GO:0044238);; Biological Process: single-organism process (GO:0044699);; Biological Process: organic substance metabolic process (GO:00…	--	Putative ribonuclease H protein At1g65750 GN=At1g65750 OS=Arabidopsis thaliana (Mouse-ear cress) PE=3 SV=1	PREDICTED: putative ribonuclease H protein At1g65750-like [Glycine max]
c78520.graph_c0	--	--	--	--	--	hypothetical protein GLAREA_12960 [Glarea lozoyensis ATCC 20868]
c41723.graph_c0	--	--	--	--	Extensin (Precursor) GN=HRGPNT3 OS=Nicotiana tabacum (Common tobacco) PE=2 SV=1	conserved hypothetical protein [Ricinus communis]
c45338.graph_c0	[J]	Translation, ribosomal structure and biogenesis	Molecular Function: structural constituent of ribosome (GO:0003735);; Cellular Component: ribosome (GO:0005840);; Biological Process: translation (GO:0006412);;	K02925|2e-71|ppp:PHYPADRAFT_190959|hypothetical protein	60S ribosomal protein L3-2 GN=T25B24.7 OS=Arabidopsis thaliana (Mouse-ear cress) PE=2 SV=4	60S ribosomal protein L3 [Dacryopinax sp. DJM-731 SS1]
c31833.graph_c0	[R]	General function prediction only	Cellular Component: plasma membrane (GO:0005886);; Molecular Function: kinase activity (GO:0016301);; Biological Process: phosphorylation (GO:0016310);;	K08869|1e-96|pop:POPTR_817748|hypothetical protein	Uncharacterized aarF domain-containing protein kinase At5g05200, chloroplastic (Precursor) GN=At5g05200 OS=Arabidopsis thaliana (Mouse-ear cress) PE=1 SV=1	PREDICTED: probable serine/threonine-protein kinase abkC-like [Glycine max]
c72322.graph_c0	--	--	Molecular Function: structural constituent of cell wall (GO:0005199);; Biological Process: plant-type cell wall organization (GO:0009664);;	--	Extensin (Precursor) OS=Daucus carota (Carrot) PE=2 SV=1	hydroxyproline-rich protein [Helianthus annuus]
c88983.graph_c0	--	--	Cellular Component: plasma membrane (GO:0005886);;	--	--	predicted protein [Populus trichocarpa]
c64441.graph_c0	[R]	General function prediction only	Biological Process: cysteine biosynthetic process (GO:0019344);; Molecular Function: acyl-CoA hydrolase activity (GO:0047617);;	--	--	PREDICTED: uncharacterized protein sll0410 [Vitis vinifera]
c53293.graph_c0	--	--	Molecular Function: peroxidase activity (GO:0004601);; Cellular Component: extracellular region (GO:0005576);; Biological Process: response to oxidative stress (GO:0006979);; Molecular Function: heme binding (GO:0020037);; Molecular Function: metal ion binding (GO:0046872);; Biological Process: oxidation-reduction process (GO:0055114);;	--	Peroxidase 63 (Precursor) OS=Arabidopsis thaliana (Mouse-ear cress) PE=2 SV=1	Disease resistance-like protein GS6-2, partial [Medicago truncatula]
c31281.graph_c0	[O]	Posttranslational modification, protein turnover, chaperones	Molecular Function: nucleotide binding (GO:0000166);; Biological Process: response to heat (GO:0009408);; Molecular Function: nucleoside-triphosphatase activity (GO:0017111);; Biological Process: cellular protein metabolic process (GO:0044267);; Cellular Component: chloroplast part (GO:0044434);;	--	Chaperone protein ClpB1 OS=Oryza sativa subsp. japonica (Rice) PE=2 SV=1	unnamed protein product [Vitis vinifera]
c61881.graph_c0	[IQR]	--	Molecular Function: 3-oxoacyl-[acyl-carrier-protein] reductase (NADPH) activity (GO:0004316);; Biological Process: oxidation-reduction process (GO:0055114);;	--	Short-chain type dehydrogenase/reductase OS=Picea abies (Norway spruce) PE=2 SV=1	putative short-chain type alcohol dehydrogenase [Solanum tuberosum]
c9188.graph_c0	--	--	--	--	--	PREDICTED: uncharacterized protein LOC101246472 [Solanum lycopersicum]
c52369.graph_c0	[Q]	Secondary metabolites biosynthesis, transport and catabolism	Cellular Component: chloroplast stroma (GO:0009570);; Biological Process: response to auxin (GO:0009733);; Biological Process: cell wall modification involved in abscission (GO:0009830);; Biological Process: auxin polar transport (GO:0009926);; Biological Process: leaf morphogenesis (GO:0009965);; Biological Process: secondary shoot formation (GO:0010223);; Biological Process: carotene catabolic …	--	Carotenoid cleavage dioxygenase 8 homolog B, chloroplastic (Precursor) GN=OSJNBa0014K08.38 OS=Oryza sativa subsp. japonica (Rice) PE=1 SV=1	predicted protein [Populus trichocarpa]
c57.graph_c1	[MG]	--	Biological Process: metabolic process (GO:0008152);;	--	--	hypothetical protein SETTUDRAFT_24861 [Setosphaeria turcica Et28A]
c61373.graph_c0	[U]	Intracellular trafficking, secretion, and vesicular transport	Cellular Component: nucleus (GO:0005634);; Biological Process: hormone-mediated signaling pathway (GO:0009755);;	--	HVA22-like protein i GN=HVA22I OS=Arabidopsis thaliana (Mouse-ear cress) PE=2 SV=2	PREDICTED: HVA22-like protein i [Vitis vinifera]
c42509.graph_c0	[LKJ]	--	Molecular Function: nucleic acid binding (GO:0003676);; Molecular Function: RNA helicase activity (GO:0003724);; Molecular Function: ATP binding (GO:0005524);; Cellular Component: nuclear envelope (GO:0005635);; Cellular Component: cytosol (GO:0005829);; Cellular Component: plasma membrane (GO:0005886);; Biological Process: protein folding (GO:0006457);; Molecular Function: ATP-dependent helicase…	K01529|8e-28|ath:AT3G53110|LOS4	DEAD-box ATP-dependent RNA helicase 38 GN=T4D2.40 OS=Arabidopsis thaliana (Mouse-ear cress) PE=2 SV=2	hypothetical protein M569_13538 [Genlisea aurea]
c69352.graph_c1	[RTKL]	--	Molecular Function: calmodulin-dependent protein kinase activity (GO:0004683);; Molecular Function: calcium ion binding (GO:0005509);; Molecular Function: ATP binding (GO:0005524);; Cellular Component: plasma membrane (GO:0005886);; Biological Process: protein phosphorylation (GO:0006468);;	--	Calcium-dependent protein kinase 28 GN=CPK28 OS=Arabidopsis thaliana (Mouse-ear cress) PE=1 SV=1	calcium-dependent protein kinase [Solanum lycopersicum]
c15023.graph_c0	--	--	--	--	--	hypothetical protein PRUPE_ppa005593mg [Prunus persica]
c225.graph_c0	--	--	--	--	--	PREDICTED: uncharacterized protein LOC101249163 [Solanum lycopersicum]
c64781.graph_c0	--	--	Molecular Function: metal ion binding (GO:0046872);;	K08849|1e-174|vvi:100241876|hypothetical protein LOC100241876	Putative E3 ubiquitin-protein ligase RING1a GN=K9L2.3 OS=Arabidopsis thaliana (Mouse-ear cress) PE=1 SV=2	unnamed protein product [Vitis vinifera]
c69059.graph_c0	--	--	--	--	NAC domain-containing protein 8 GN=NAC008 OS=Arabidopsis thaliana (Mouse-ear cress) PE=2 SV=1	NAC domain containing protein 75 isoform 1 [Theobroma cacao]
c68944.graph_c2	--	--	--	--	--	PREDICTED: uncharacterized protein LOC101302817 [Fragaria vesca subsp. vesca]
c61590.graph_c0	[K]	Transcription	Biological Process: mRNA splicing, via spliceosome (GO:0000398);; Molecular Function: DNA binding (GO:0003677);; Cellular Component: nucleus (GO:0005634);; Biological Process: DNA-templated transcription, initiation (GO:0006352);; Biological Process: positive regulation of cell proliferation (GO:0008284);; Biological Process: gravitropism (GO:0009630);; Biological Process: negative regulation of …	--	--	PAF1 complex component isoform 1 [Theobroma cacao]
c68178.graph_c0	[T]	Signal transduction mechanisms	Molecular Function: phosphoprotein phosphatase activity (GO:0004721);;	--	Probable protein phosphatase 2C 25 GN=At2g30020 OS=Arabidopsis thaliana (Mouse-ear cress) PE=1 SV=1	PREDICTED: probable protein phosphatase 2C 25 isoform 1 [Vitis vinifera]
c55771.graph_c0	--	--	Molecular Function: DNA binding (GO:0003677);; Molecular Function: double-stranded RNA binding (GO:0003725);; Cellular Component: cytoplasm (GO:0005737);; Cellular Component: plasmodesma (GO:0009506);; Molecular Function: protein self-association (GO:0043621);; Biological Process: RNA-directed DNA methylation (GO:0080188);;	--	WEB family protein At4g27595, chloroplastic (Precursor) GN=At4g27595 OS=Arabidopsis thaliana (Mouse-ear cress) PE=2 SV=1	PREDICTED: uncharacterized protein LOC100252420 [Vitis vinifera]
c50740.graph_c0	--	--	Cellular Component: extracellular region (GO:0005576);; Biological Process: N-terminal protein myristoylation (GO:0006499);; Biological Process: proteolysis (GO:0006508);; Biological Process: fatty acid beta-oxidation (GO:0006635);; Molecular Function: peptidase activity (GO:0008233);; Biological Process: protein import into peroxisome matrix (GO:0016558);;	--	Aspartic proteinase-like protein 2 (Precursor) GN=At1g65240 OS=Arabidopsis thaliana (Mouse-ear cress) PE=1 SV=2	PREDICTED: aspartic proteinase-like protein 2 isoform 2 [Vitis vinifera]
c61651.graph_c0	[O]	Posttranslational modification, protein turnover, chaperones	Molecular Function: protein binding (GO:0005515);; Molecular Function: ATP binding (GO:0005524);; Cellular Component: nucleus (GO:0005634);; Cellular Component: multivesicular body (GO:0005771);; Biological Process: protein targeting to vacuole (GO:0006623);; Biological Process: fatty acid beta-oxidation (GO:0006635);; Biological Process: lipid transport (GO:0006869);; Biological Process: intra-G…	K12196|0.0|vvi:100242617|hypothetical protein LOC100242617	Katanin p60 ATPase-containing subunit A1 GN=At1g80350 OS=Arabidopsis thaliana (Mouse-ear cress) PE=1 SV=1	salt-induced AAA-Type ATPase [Mesembryanthemum crystallinum]
c61965.graph_c0	--	--	--	--	--	hypothetical protein CLUG_05607 [Clavispora lusitaniae ATCC 42720]
c68438.graph_c0	--	--	--	--	--	PREDICTED: uncharacterized protein LOC101260164 [Solanum lycopersicum]
c50149.graph_c0	[J]	Translation, ribosomal structure and biogenesis	Molecular Function: endoribonuclease activity (GO:0004521);; Cellular Component: mitochondrion (GO:0005739);; Cellular Component: vacuole (GO:0005773);; Biological Process: gluconeogenesis (GO:0006094);; Biological Process: glycolysis (GO:0006096);; Cellular Component: chloroplast stroma (GO:0009570);; Cellular Component: thylakoid (GO:0009579);; Biological Process: response to salt stress (GO:00…	--	--	unnamed protein product [Vitis vinifera]
c52158.graph_c0	--	--	--	--	--	PREDICTED: uncharacterized protein LOC101258255 isoform 1 [Solanum lycopersicum]
c68409.graph_c0	[R]	General function prediction only	--	--	Ankyrin repeat-containing protein At3g12360 GN=At3g12360 OS=Arabidopsis thaliana (Mouse-ear cress) PE=2 SV=1	PREDICTED: ankyrin repeat-containing protein At5g02620-like [Vitis vinifera]
c52909.graph_c0	--	--	--	--	Putative DNA-binding protein ESCAROLA GN=ESC OS=Arabidopsis thaliana (Mouse-ear cress) PE=2 SV=1	PREDICTED: uncharacterized protein LOC100261576 [Vitis vinifera]
c77352.graph_c0	--	--	Cellular Component: nucleus (GO:0005634);; Biological Process: autophagy (GO:0006914);;	--	F-box/LRR-repeat protein At4g29420 GN=At4g29420 OS=Arabidopsis thaliana (Mouse-ear cress) PE=2 SV=1	PREDICTED: LOW QUALITY PROTEIN: F-box/LRR-repeat protein At4g29420-like [Glycine max]
c92062.graph_c0	--	--	Biological Process: metal ion transport (GO:0030001);; Molecular Function: metal ion binding (GO:0046872);;	--	--	metal ion binding protein, putative [Ricinus communis]
c66720.graph_c0	[CR]	--	Molecular Function: nucleotide binding (GO:0000166);; Cellular Component: cytosol (GO:0005829);; Molecular Function: zinc ion binding (GO:0008270);; Molecular Function: oxidoreductase activity (GO:0016491);; Biological Process: oxidation-reduction process (GO:0055114);;	--	Quinone oxidoreductase-like protein At1g23740, chloroplastic (Precursor) GN=At1g23740 OS=Arabidopsis thaliana (Mouse-ear cress) PE=1 SV=2	PREDICTED: quinone oxidoreductase 1-like [Solanum lycopersicum]
c12183.graph_c0	--	--	Molecular Function: ubiquitin-protein ligase activity (GO:0004842);; Cellular Component: nucleus (GO:0005634);; Cellular Component: SCF ubiquitin ligase complex (GO:0019005);;	--	SKP1-like protein 20 GN=ASK20 OS=Arabidopsis thaliana (Mouse-ear cress) PE=2 SV=1	SKP1-like protein 21 isoform 2 [Theobroma cacao]
c38801.graph_c0	[E]	Amino acid transport and metabolism	Cellular Component: mitochondrion (GO:0005739);; Cellular Component: vacuolar membrane (GO:0005774);; Molecular Function: zinc ion binding (GO:0008270);; Molecular Function: alanine-glyoxylate transaminase activity (GO:0008453);; Biological Process: arginine catabolic process to glutamate (GO:0019544);; Molecular Function: pyridoxal phosphate binding (GO:0030170);; Biological Process: response to…	K00827|1e-28|ath:AT4G39660|AGT2	Alanine--glyoxylate aminotransferase 2 homolog 1, mitochondrial (Precursor) GN=AGT2 OS=Arabidopsis thaliana (Mouse-ear cress) PE=1 SV=1	putative alanine-glyoxylate transaminase [Emiliania huxleyi CCMP1516]
c92156.graph_c0	--	--	--	--	--	hypothetical protein SORBIDRAFT_03g006560 [Sorghum bicolor]
c31283.graph_c1	[I]	Lipid transport and metabolism	Molecular Function: 3-oxoacyl-[acyl-carrier-protein] synthase activity (GO:0004315);; Biological Process: fatty acid biosynthetic process (GO:0006633);;	--	--	hypothetical protein LEMA_P045020.1 [Leptosphaeria maculans JN3]
c47240.graph_c0	[Q]	Secondary metabolites biosynthesis, transport and catabolism	Cellular Component: membrane (GO:0016020);; Molecular Function: oxidoreductase activity (GO:0016491);; Molecular Function: metal ion binding (GO:0046872);;	--	Costunolide synthase GN=CYP71BL3 OS=Cichorium intybus (Chicory) PE=1 SV=1	cytochrome P450 [Tanacetum cinerariifolium]
c31351.graph_c0	--	--	--	--	Pentatricopeptide repeat-containing protein At4g32430, mitochondrial (Precursor) GN=F8B4.130 OS=Arabidopsis thaliana (Mouse-ear cress) PE=2 SV=1	predicted protein [Populus trichocarpa]
c63511.graph_c0	[GEPR]	--	Molecular Function: sugar:hydrogen symporter activity (GO:0005351);; Cellular Component: integral component of membrane (GO:0016021);; Molecular Function: 2-alkenal reductase [NAD(P)] activity (GO:0032440);; Biological Process: carbohydrate transmembrane transport (GO:0034219);; Biological Process: oxidation-reduction process (GO:0055114);;	--	Probable polyol transporter 4 GN=PLT4 OS=Arabidopsis thaliana (Mouse-ear cress) PE=2 SV=1	mannitol transporter [Cichorium endivia]
c63050.graph_c0	--	--	Biological Process: response to hypoxia (GO:0001666);; Cellular Component: mitochondrion (GO:0005739);; Cellular Component: endosome (GO:0005768);; Cellular Component: Golgi apparatus (GO:0005794);; Cellular Component: trans-Golgi network (GO:0005802);; Molecular Function: transferase activity, transferring glycosyl groups (GO:0016757);; Biological Process: galactolipid biosynthetic process (GO:0…	--	--	PREDICTED: uncharacterized protein LOC100262009 [Vitis vinifera]
c69581.graph_c0	--	--	Molecular Function: nucleotide binding (GO:0000166);; Molecular Function: nucleic acid binding (GO:0003676);; Molecular Function: Rho guanyl-nucleotide exchange factor activity (GO:0005089);; Cellular Component: mitochondrion (GO:0005739);; Molecular Function: oxidoreductase activity, acting on paired donors, with incorporation or reduction of molecular oxygen, 2-oxoglutarate as one donor, and in…	--	Rop guanine nucleotide exchange factor 1 GN=ROPGEF1 OS=Arabidopsis thaliana (Mouse-ear cress) PE=1 SV=2	RHO guanyl-nucleotide exchange factor 14 isoform 2 [Theobroma cacao]
c56451.graph_c1	[O]	Posttranslational modification, protein turnover, chaperones	Cellular Component: condensed nuclear chromosome (GO:0000794);; Cellular Component: spindle (GO:0005819);; Biological Process: ubiquitin-dependent protein catabolic process (GO:0006511);; Cellular Component: phragmoplast (GO:0009524);; Biological Process: response to auxin (GO:0009733);; Biological Process: response to jasmonic acid (GO:0009753);; Biological Process: embryo development ending in …	K03347|0.0|pop:POPTR_828007|hypothetical protein	Cullin-1 GN=CUL1 OS=Arabidopsis thaliana (Mouse-ear cress) PE=1 SV=1	PREDICTED: cullin-1-like [Cucumis sativus]
c41663.graph_c0	[Q]	Secondary metabolites biosynthesis, transport and catabolism	Molecular Function: protein serine/threonine kinase activity (GO:0004674);; Molecular Function: copper ion binding (GO:0005507);; Molecular Function: ATP binding (GO:0005524);; Cellular Component: extracellular region (GO:0005576);; Cellular Component: cell wall (GO:0005618);; Biological Process: protein phosphorylation (GO:0006468);; Molecular Function: primary amine oxidase activity (GO:0008131…	--	Primary amine oxidase (Precursor; Fragment) OS=Lens culinaris (Lentil) PE=1 SV=3	PREDICTED: primary amine oxidase-like [Vitis vinifera]
c78138.graph_c0	--	--	--	--	--	Uncharacterized protein TCM_046763 [Theobroma cacao]
c60778.graph_c0	--	--	Biological Process: cellular component organization (GO:0016043);; Biological Process: single-organism cellular process (GO:0044763);;	--	Protein ABIL1 GN=ABIL1 OS=Arabidopsis thaliana (Mouse-ear cress) PE=1 SV=1	PREDICTED: protein ABIL1-like [Solanum lycopersicum]
c27657.graph_c0	--	--	Molecular Function: binding (GO:0005488);;	--	Putative ribonuclease H protein At1g65750 GN=At1g65750 OS=Arabidopsis thaliana (Mouse-ear cress) PE=3 SV=1	H+-transporting two-sector ATPase, alpha/beta subunit, central region [Medicago truncatula]
c16750.graph_c0	--	--	--	--	--	hypothetical protein MYCGRDRAFT_32432, partial [Zymoseptoria tritici IPO323]
c2034.graph_c0	--	--	Cellular Component: membrane (GO:0016020);;	--	CASP-like protein 1 OS=Helianthus annuus (Common sunflower) PE=2 SV=1	RecName: Full=CASP-like protein 1
c69128.graph_c1	[E]	Amino acid transport and metabolism	Molecular Function: transaminase activity (GO:0008483);; Biological Process: biosynthetic process (GO:0009058);; Biological Process: aromatic amino acid family catabolic process (GO:0009074);; Molecular Function: pyridoxal phosphate binding (GO:0030170);; Cellular Component: cytoplasmic part (GO:0044444);; Biological Process: alpha-amino acid catabolic process (GO:1901606);;	K00815|0.0|vvi:100253895|hypothetical protein LOC100253895	Nicotianamine aminotransferase A GN=naat-A OS=Hordeum vulgare (Barley) PE=1 SV=2	PREDICTED: tyrosine aminotransferase [Vitis vinifera]
c52210.graph_c0	--	--	Molecular Function: anthocyanin 6''-O-malonyltransferase activity (GO:0033809);;	--	Malonyl-coenzyme A:anthocyanin 3-O-glucoside-6&apos;&apos;-O-malonyltransferase GN=3MAT OS=Dahlia pinnata (Pinnate dahlia) PE=1 SV=1	Chain A, Crystal Structure Of Dendranthema Morifolium Dmat, Seleno- Methionine Derivative
c49812.graph_c0	[O]	Posttranslational modification, protein turnover, chaperones	Biological Process: maltose metabolic process (GO:0000023);; Molecular Function: serine-type endopeptidase activity (GO:0004252);; Cellular Component: extracellular region (GO:0005576);; Cellular Component: cell wall (GO:0005618);; Biological Process: proteolysis (GO:0006508);; Biological Process: microtubule nucleation (GO:0007020);; Biological Process: cytokinin-activated signaling pathway (GO:…	--	Subtilisin-like protease (Precursor) GN=K8K14.8 OS=Arabidopsis thaliana (Mouse-ear cress) PE=1 SV=1	predicted protein [Populus trichocarpa]
c92174.graph_c0	--	--	Molecular Function: hydrolase activity (GO:0016787);;	--	Vegetative cell wall protein gp1 (Precursor) GN=GP1 OS=Chlamydomonas reinhardtii (Chlamydomonas smithii) PE=2 SV=1	hypothetical protein [Tuber melanosporum Mel28]
c52862.graph_c0	[T]	Signal transduction mechanisms	Molecular Function: pyruvate dehydrogenase (acetyl-transferring) kinase activity (GO:0004740);; Molecular Function: ATP binding (GO:0005524);; Molecular Function: histidine phosphotransfer kinase activity (GO:0009927);; Biological Process: cellular cation homeostasis (GO:0030003);; Molecular Function: protein homodimerization activity (GO:0042803);; Biological Process: protein autophosphorylation…	K00898|1e-127|vvi:100245923|hypothetical protein LOC100245923	[Pyruvate dehydrogenase (acetyl-transferring)] kinase, mitochondrial OS=Arabidopsis thaliana (Mouse-ear cress) PE=1 SV=1	Pyruvate dehydrogenase kinase isoform 1 [Theobroma cacao]
c84780.graph_c0	--	--	--	--	--	hypothetical protein COCHEDRAFT_1221485 [Bipolaris maydis C5]
c48827.graph_c0	[I]	Lipid transport and metabolism	Biological Process: long-chain fatty acid metabolic process (GO:0001676);; Biological Process: defense response to insect (GO:0002213);; Biological Process: unsaturated fatty acid biosynthetic process (GO:0006636);; Biological Process: phosphatidylglycerol biosynthetic process (GO:0006655);; Cellular Component: chloroplast (GO:0009507);; Cellular Component: thylakoid (GO:0009579);; Molecular Func…	K00507|1e-126|ath:AT3G15850|FAD5	Palmitoyl-monogalactosyldiacylglycerol delta-7 desaturase, chloroplastic (Precursor) GN=ADS3 OS=Arabidopsis thaliana (Mouse-ear cress) PE=2 SV=2	unnamed protein product [Thellungiella halophila]
c60486.graph_c0	--	--	--	--	Putative membrane protein ycf1 GN=ycf1 OS=Oenothera elata subsp. hookeri (Hooker&apos;s evening primrose) PE=3 SV=3	predicted protein [Arabidopsis lyrata subsp. lyrata]
c67371.graph_c0	--	--	Biological Process: metabolic process (GO:0008152);; Molecular Function: hydrolase activity (GO:0016787);;	--	Aspartic proteinase CDR1 (Precursor) GN=CDR1 OS=Arabidopsis thaliana (Mouse-ear cress) PE=1 SV=1	PREDICTED: aspartic proteinase CDR1-like [Solanum lycopersicum]
c39326.graph_c0	[U]	Intracellular trafficking, secretion, and vesicular transport	Cellular Component: endoplasmic reticulum (GO:0005783);; Cellular Component: plasma membrane (GO:0005886);; Biological Process: signal peptide processing (GO:0006465);; Biological Process: proteolysis (GO:0006508);; Molecular Function: peptidase activity (GO:0008233);; Cellular Component: chloroplast (GO:0009507);; Biological Process: systemic acquired resistance (GO:0009627);; Cellular Component…	K13280|7e-56|pop:POPTR_829510|hypothetical protein	--	hypothetical protein M569_04140 [Genlisea aurea]
c34667.graph_c0	[R]	General function prediction only	Molecular Function: carbonate dehydratase activity (GO:0004089);; Cellular Component: mitochondrial respiratory chain complex I (GO:0005747);; Biological Process: photorespiration (GO:0009853);; Molecular Function: transferase activity (GO:0016740);; Biological Process: starch biosynthetic process (GO:0019252);;	--	Gamma carbonic anhydrase 1, mitochondrial (Precursor) OS=Arabidopsis thaliana (Mouse-ear cress) PE=1 SV=1	predicted protein [Populus trichocarpa]
c31855.graph_c0	[O]	Posttranslational modification, protein turnover, chaperones	--	--	Heat shock 22 kDa protein, mitochondrial (Precursor) GN=HSP22 OS=Pisum sativum (Garden pea) PE=2 SV=1	small heat shock protein 22.5MTI [Boea hygrometrica]
c84141.graph_c0	--	--	Cellular Component: 1,3-beta-D-glucan synthase complex (GO:0000148);; Molecular Function: 1,3-beta-D-glucan synthase activity (GO:0003843);; Cellular Component: prospore membrane (GO:0005628);; Cellular Component: mitochondrion (GO:0005739);; Biological Process: (1->3)-beta-D-glucan biosynthetic process (GO:0006075);; Biological Process: regulation of cell size (GO:0008361);; Biological Process: …	K00706|4e-11|cre:CHLREDRAFT_147446|GTR11	Callose synthase 3 GN=T24H18.170 OS=Arabidopsis thaliana (Mouse-ear cress) PE=2 SV=3	beta-(1,3)-glucan synthase [Lewia infectoria]
c71267.graph_c0	--	--	Cellular Component: mitochondrion (GO:0005739);;	--	Pentatricopeptide repeat-containing protein At4g32450, mitochondrial (Precursor) GN=PCMP-H63 OS=Arabidopsis thaliana (Mouse-ear cress) PE=2 SV=1	PREDICTED: pentatricopeptide repeat-containing protein At2g25580 [Vitis vinifera]
c44991.graph_c0	--	--	--	--	--	hypothetical protein VITISV_037587 [Vitis vinifera]
c28862.graph_c0	--	--	Cellular Component: peroxisome (GO:0005777);; Biological Process: fatty acid beta-oxidation (GO:0006635);; Biological Process: peroxisome organization (GO:0007031);; Cellular Component: chloroplast (GO:0009507);; Biological Process: gibberellin biosynthetic process (GO:0009686);; Biological Process: gibberellic acid mediated signaling pathway (GO:0009740);; Biological Process: seed germination (G…	--	--	PREDICTED: peroxisomal multifunctional enzyme type 2 isoform 1 [Vitis vinifera]
c86975.graph_c0	--	--	--	--	--	hypothetical protein [Tuber melanosporum Mel28]
c29445.graph_c0	--	--	Biological Process: metabolic process (GO:0008152);;	--	--	unnamed protein product [Vitis vinifera]
c33851.graph_c0	[R]	General function prediction only	Molecular Function: nucleotide binding (GO:0000166);; Molecular Function: nucleic acid binding (GO:0003676);;	--	Sulfated surface glycoprotein 185 (Precursor) OS=Volvox carteri (Green alga) PE=1 SV=1	nuclear localization sequence-binding protein [Pyrenophora tritici-repentis Pt-1C-BFP]
c66850.graph_c0	--	--	--	--	DeSI-like protein At4g17486 GN=At4g17486 OS=Arabidopsis thaliana (Mouse-ear cress) PE=2 SV=1	hypothetical protein PRUPE_ppa010466mg [Prunus persica]
c69330.graph_c0	--	--	Biological Process: defense response (GO:0006952);; Molecular Function: ADP binding (GO:0043531);;	--	Putative disease resistance RPP13-like protein 1 GN=RPPL1 OS=Arabidopsis thaliana (Mouse-ear cress) PE=3 SV=1	NBS-LRR resistance-like protein RGC1I, partial [Lactuca sativa]
c82193.graph_c0	--	--	--	--	--	PREDICTED: putative NipSnap protein K02D10.1-like isoform 1 [Solanum lycopersicum]
c43389.graph_c0	[R]	General function prediction only	Molecular Function: nucleotide binding (GO:0000166);; Biological Process: mitotic cell cycle (GO:0000278);; Molecular Function: protein binding (GO:0005515);; Cellular Component: nucleus (GO:0005634);; Biological Process: RNA processing (GO:0006396);; Biological Process: proteolysis (GO:0006508);; Biological Process: sister chromatid cohesion (GO:0007062);; Biological Process: photomorphogenesis …	K12862|8e-40|vvi:100248018|hypothetical protein LOC100248018	Protein pleiotropic regulatory locus 1 OS=Arabidopsis thaliana (Mouse-ear cress) PE=1 SV=1	PP1/PP2A phosphatases pleiotropic regulator PRL1, putative [Ricinus communis]
c57060.graph_c0	--	--	--	--	--	hypothetical protein TRIUR3_16465 [Triticum urartu]
c94339.graph_c0	--	--	Biological Process: carbohydrate metabolic process (GO:0005975);; Cellular Component: fungal-type cell wall (GO:0009277);; Molecular Function: transferase activity (GO:0016740);; Molecular Function: hydrolase activity (GO:0016787);;	--	--	probable beta(1-3)glucanosyltransferases [Fusarium fujikuroi IMI 58289]
c63071.graph_c0	--	--	Cellular Component: nucleus (GO:0005634);; Biological Process: response to water deprivation (GO:0009414);; Biological Process: response to salt stress (GO:0009651);; Biological Process: glucuronoxylan metabolic process (GO:0010413);; Biological Process: xylan biosynthetic process (GO:0045492);; Biological Process: positive regulation of transcription, DNA-templated (GO:0045893);; Biological Proc…	--	--	predicted protein [Populus trichocarpa]
c46245.graph_c0	[RTKL]	--	Biological Process: activation of MAPKK activity (GO:0000186);; Molecular Function: MAP kinase kinase kinase activity (GO:0004709);; Molecular Function: ATP binding (GO:0005524);; Cellular Component: vacuole (GO:0005773);; Cellular Component: cytosol (GO:0005829);; Cellular Component: plasma membrane (GO:0005886);; Biological Process: plasma membrane organization (GO:0007009);; Biological Process…	--	Mitogen-activated protein kinase kinase kinase ANP1 GN=ANP1 OS=Arabidopsis thaliana (Mouse-ear cress) PE=1 SV=2	hypothetical protein VITISV_030440 [Vitis vinifera]
c47439.graph_c0	[BD]	--	Biological Process: microtubule cytoskeleton organization (GO:0000226);; Cellular Component: condensed chromosome (GO:0000793);; Biological Process: cytokinesis by cell plate formation (GO:0000911);; Cellular Component: nucleus (GO:0005634);; Cellular Component: cytoplasm (GO:0005737);; Biological Process: DNA replication initiation (GO:0006270);; Biological Process: regulation of DNA replication…	K06676|1e-118|vvi:100251638|hypothetical protein LOC100251638	Condensin complex subunit 2 GN=T26B15 OS=Arabidopsis thaliana (Mouse-ear cress) PE=1 SV=1	unnamed protein product [Vitis vinifera]
c66111.graph_c0	--	--	--	--	--	PREDICTED: uncharacterized protein LOC100266438 [Vitis vinifera]
c53556.graph_c0	[E]	Amino acid transport and metabolism	Molecular Function: chorismate mutase activity (GO:0004106);; Cellular Component: cytosol (GO:0005829);; Biological Process: glucose catabolic process (GO:0006007);; Biological Process: aromatic amino acid family biosynthetic process (GO:0009073);; Cellular Component: chloroplast (GO:0009507);; Molecular Function: L-ascorbate peroxidase activity (GO:0016688);; Biological Process: chorismate metab…	K01850|1e-144|pop:POPTR_825577|CM1, CM	Chorismate mutase 1, chloroplastic (Precursor) GN=CM1 OS=Arabidopsis thaliana (Mouse-ear cress) PE=1 SV=3	putative chorismate mutase [Fagus sylvatica]
c62908.graph_c1	[Q]	Secondary metabolites biosynthesis, transport and catabolism	Molecular Function: monooxygenase activity (GO:0004497);; Molecular Function: oxidoreductase activity, acting on paired donors, with incorporation or reduction of molecular oxygen (GO:0016705);; Molecular Function: metal ion binding (GO:0046872);;	--	Isoflavone 2&apos;-hydroxylase GN=CYP81E1 OS=Glycyrrhiza echinata (Licorice) PE=1 SV=2	cytochrome P450 mono-oxygenase [Artemisia annua]
c64892.graph_c0	[Q]	Secondary metabolites biosynthesis, transport and catabolism	Molecular Function: oxidoreductase activity (GO:0016491);; Molecular Function: metal ion binding (GO:0046872);;	--	Cytochrome P450 82A3 GN=CYP82A3 OS=Glycine max (Soybean) PE=2 SV=1	cytochrome P450-like protein [Tanacetum cinerariifolium]
c58301.graph_c0	--	--	Molecular Function: phosphoprotein phosphatase activity (GO:0004721);; Molecular Function: oxidoreductase activity (GO:0016491);; Cellular Component: intracellular membrane-bounded organelle (GO:0043231);; Biological Process: cellular metabolic process (GO:0044237);; Cellular Component: cytoplasmic part (GO:0044444);; Molecular Function: metal ion binding (GO:0046872);;	K02267|2e-30|rcu:RCOM_0519940|cytochrome C oxidase polypeptide vib, putative (EC:1.9.3.1)	Putative cytochrome c oxidase subunit 6b-like GN=At1g32710 OS=Arabidopsis thaliana (Mouse-ear cress) PE=3 SV=2	PREDICTED: putative cytochrome c oxidase subunit 6b-like [Cicer arietinum]
c66121.graph_c0	--	--	--	--	--	PREDICTED: uncharacterized protein LOC101295235 [Fragaria vesca subsp. vesca]
c54879.graph_c0	--	--	--	--	--	unnamed protein product [Vitis vinifera]
c50209.graph_c1	--	--	Cellular Component: peroxisome (GO:0005777);; Molecular Function: acyl-CoA hydrolase activity (GO:0047617);;	--	--	PREDICTED: acyl-coenzyme A thioesterase 13-like [Cicer arietinum]
c37337.graph_c0	[J]	Translation, ribosomal structure and biogenesis	Cellular Component: chloroplast (GO:0009507);; Molecular Function: sequence-specific DNA binding (GO:0043565);;	--	--	PREDICTED: translin-associated protein X-like [Fragaria vesca subsp. vesca]
c74154.graph_c0	--	--	--	--	--	unknown [Medicago truncatula]
c8950.graph_c0	--	--	Molecular Function: zinc ion binding (GO:0008270);;	--	--	hypothetical protein PTT_10748 [Pyrenophora teres f. teres 0-1]
c36333.graph_c0	[G]	Carbohydrate transport and metabolism	Molecular Function: glyceraldehyde-3-phosphate dehydrogenase (NAD+) (phosphorylating) activity (GO:0004365);; Cellular Component: cytoplasm (GO:0005737);; Biological Process: glycolysis (GO:0006096);; Molecular Function: NADP binding (GO:0050661);; Molecular Function: NAD binding (GO:0051287);; Biological Process: oxidation-reduction process (GO:0055114);;	K00134|1e-176|zma:100280944|glyceraldehyde-3-phosphate dehydrogenase, cytosolic	Glyceraldehyde-3-phosphate dehydrogenase, cytosolic GN=GAPC OS=Oryza sativa subsp. indica (Rice) PE=2 SV=1	glyceraldehyde 3-phosphate dehydrogenase [Laccaria bicolor S238N-H82]
c62203.graph_c0	--	--	Cellular Component: GINS complex (GO:0000811);; Biological Process: DNA-dependent DNA replication (GO:0006261);; Biological Process: embryo development ending in seed dormancy (GO:0009793);;	K10734|3e-80|vvi:100253648|hypothetical protein LOC100253648	--	PREDICTED: probable DNA replication complex GINS protein PSF3-like [Solanum lycopersicum]
c92811.graph_c0	--	--	Molecular Function: nucleotide binding (GO:0000166);; Molecular Function: protein kinase activity (GO:0004672);; Biological Process: phosphorylation (GO:0016310);;	--	Probable receptor-like protein kinase At2g23200 (Precursor) GN=At2g23200 OS=Arabidopsis thaliana (Mouse-ear cress) PE=2 SV=1	kinase-like protein [Corylus avellana]
c62336.graph_c0	[M]	Cell wall/membrane/envelope biogenesis	Cellular Component: Golgi apparatus (GO:0005794);; Biological Process: carbohydrate biosynthetic process (GO:0016051);; Molecular Function: polygalacturonate 4-alpha-galacturonosyltransferase activity (GO:0047262);;	--	Probable galacturonosyltransferase-like 3 GN=GATL3 OS=Arabidopsis thaliana (Mouse-ear cress) PE=2 SV=1	PREDICTED: probable galacturonosyltransferase-like 3 [Vitis vinifera]
c65154.graph_c0	--	--	--	--	DNA-damage-repair/toleration protein DRT111, chloroplastic (Precursor) GN=DRT111 OS=Arabidopsis thaliana (Mouse-ear cress) PE=2 SV=2	unnamed protein product [Vitis vinifera]
c86355.graph_c0	--	--	Molecular Function: DNA binding (GO:0003677);; Molecular Function: serine-type endopeptidase activity (GO:0004252);; Molecular Function: hydrolase activity, hydrolyzing O-glycosyl compounds (GO:0004553);; Biological Process: carbohydrate metabolic process (GO:0005975);; Biological Process: DNA recombination (GO:0006310);; Biological Process: proteolysis (GO:0006508);; Molecular Function: zinc ion…	--	Endonuclease OS=Nicotiana tabacum (Common tobacco) PE=2 SV=1	PREDICTED: uncharacterized protein LOC101504373 [Cicer arietinum]
c61558.graph_c0	--	--	Cellular Component: mitochondrion (GO:0005739);; Cellular Component: vacuole (GO:0005773);;	--	--	Polyketide cyclase/dehydrase and lipid transport superfamily protein [Theobroma cacao]
c51264.graph_c0	--	--	Cellular Component: nucleus (GO:0005634);; Biological Process: response to red or far red light (GO:0009639);;	--	Protein FAR1-RELATED SEQUENCE 5 GN=FRS5 OS=Arabidopsis thaliana (Mouse-ear cress) PE=2 SV=1	PREDICTED: uncharacterized protein LOC101308536 [Fragaria vesca subsp. vesca]
c85791.graph_c0	--	--	--	--	--	PREDICTED: phospholipase A1-II 1-like [Solanum lycopersicum]
c33248.graph_c0	[J]	Translation, ribosomal structure and biogenesis	Molecular Function: translation initiation factor activity (GO:0003743);; Biological Process: translational initiation (GO:0006413);;	K03113|1e-37|ath:AT1G54290|eukaryotic translation initiation factor SUI1, putative	Protein translation factor SUI1 homolog 2 GN=At1g54290 OS=Arabidopsis thaliana (Mouse-ear cress) PE=3 SV=1	hypothetical protein SERLA73DRAFT_186281 [Serpula lacrymans var. lacrymans S7.3]
c285.graph_c0	--	--	Cellular Component: plasma membrane (GO:0005886);; Molecular Function: anion transmembrane transporter activity (GO:0008509);; Biological Process: response to aluminum ion (GO:0010044);; Biological Process: stomatal movement (GO:0010118);; Cellular Component: endomembrane system (GO:0012505);; Biological Process: malate transport (GO:0015743);;	--	Aluminum-activated malate transporter 12 GN=T6K21.150 OS=Arabidopsis thaliana (Mouse-ear cress) PE=2 SV=1	PREDICTED: aluminum-activated malate transporter 12-like [Solanum lycopersicum]
c32529.graph_c0	--	--	--	--	--	Hcr9-OR2A [Solanum pimpinellifolium]
c55893.graph_c1	[O]	Posttranslational modification, protein turnover, chaperones	Molecular Function: protein kinase activity (GO:0004672);; Molecular Function: ubiquitin-protein ligase activity (GO:0004842);; Molecular Function: protein binding (GO:0005515);; Cellular Component: nucleus (GO:0005634);; Cellular Component: cytoplasm (GO:0005737);; Biological Process: protein phosphorylation (GO:0006468);; Biological Process: response to salt stress (GO:0009651);; Biological Pro…	K03094|3e-58|rcu:RCOM_1598810|skp1, putative	SKP1-like protein 1B GN=MJC20.30 OS=Arabidopsis thaliana (Mouse-ear cress) PE=1 SV=1	skp1, putative [Ricinus communis]
c53389.graph_c0	[T]	Signal transduction mechanisms	Biological Process: response to molecule of fungal origin (GO:0002238);; Cellular Component: cytoplasm (GO:0005737);; Biological Process: response to stress (GO:0006950);;	--	Universal stress protein A-like protein GN=At3g01520 OS=Arabidopsis thaliana (Mouse-ear cress) PE=1 SV=2	Adenine nucleotide alpha hydrolases-like superfamily protein [Theobroma cacao]
c32131.graph_c0	--	--	--	--	F-box protein At2g32560 GN=At2g32560 OS=Arabidopsis thaliana (Mouse-ear cress) PE=2 SV=1	conserved hypothetical protein [Ricinus communis]
c40560.graph_c0	[R]	General function prediction only	Molecular Function: inward rectifier potassium channel activity (GO:0005242);; Cellular Component: nucleus (GO:0005634);; Biological Process: potassium ion transport (GO:0006813);; Biological Process: response to cold (GO:0009409);; Biological Process: response to water deprivation (GO:0009414);; Biological Process: response to abscisic acid (GO:0009737);; Biological Process: response to jasmonic…	--	Potassium channel SKOR GN=SKOR OS=Arabidopsis thaliana (Mouse-ear cress) PE=1 SV=1	PREDICTED: potassium channel SKOR-like [Solanum lycopersicum]
c71540.graph_c1	[I]	Lipid transport and metabolism	Molecular Function: enoyl-CoA hydratase activity (GO:0004300);; Cellular Component: mitochondrion (GO:0005739);; Cellular Component: cytosol (GO:0005829);; Biological Process: metabolic process (GO:0008152);; Cellular Component: membrane (GO:0016020);;	K01692|1e-114|rcu:RCOM_0926260|3-hydroxybutyryl-CoA dehydratase, putative (EC:4.2.1.17)	3-hydroxyisobutyryl-CoA hydrolase-like protein 3, mitochondrial (Precursor) GN=At4g13360 OS=Arabidopsis thaliana (Mouse-ear cress) PE=2 SV=2	3-hydroxybutyryl-CoA dehydratase, putative [Ricinus communis]
c51786.graph_c0	--	--	Molecular Function: transferase activity (GO:0016740);;	--	--	Putative non-LTR retroelement reverse transcriptase, related [Medicago truncatula]
c87291.graph_c0	--	--	--	--	--	alkaline ceramidase [Glarea lozoyensis ATCC 20868]
c57563.graph_c0	[OC]	--	Cellular Component: mitochondrial matrix (GO:0005759);; Molecular Function: oxidoreductase activity, acting on a sulfur group of donors, disulfide as acceptor (GO:0016671);;	--	Thioredoxin O1, mitochondrial (Precursor) GN=At2g35010 OS=Arabidopsis thaliana (Mouse-ear cress) PE=2 SV=1	PREDICTED: thioredoxin O1, mitochondrial-like isoform 1 [Solanum lycopersicum]
c64112.graph_c0	[R]	General function prediction only	Biological Process: metabolic process (GO:0008152);; Cellular Component: plastid (GO:0009536);; Molecular Function: hydrolase activity (GO:0016787);; Biological Process: response to arsenic-containing substance (GO:0046685);;	--	--	predicted protein [Populus trichocarpa]
c33165.graph_c0	[G]	Carbohydrate transport and metabolism	Cellular Component: nucleus (GO:0005634);; Cellular Component: vacuole (GO:0005773);; Cellular Component: cytosol (GO:0005829);; Molecular Function: phosphoglycolate phosphatase activity (GO:0008967);; Cellular Component: chloroplast stroma (GO:0009570);; Cellular Component: integral component of membrane (GO:0016021);; Biological Process: dephosphorylation (GO:0016311);; Cellular Component: apop…	K01101|2e-19|zma:100285995|4-nitrophenylphosphatase	Phosphoglycolate phosphatase 1B, chloroplastic (Precursor) GN=PGLP1B OS=Arabidopsis thaliana (Mouse-ear cress) PE=1 SV=1	PREDICTED: 4-nitrophenylphosphatase, partial [Vitis vinifera]
c53375.graph_c0	[R]	General function prediction only	Molecular Function: monooxygenase activity (GO:0004497);; Molecular Function: iron ion binding (GO:0005506);; Cellular Component: nucleus (GO:0005634);; Molecular Function: zinc ion binding (GO:0008270);; Molecular Function: electron carrier activity (GO:0009055);; Molecular Function: oxidoreductase activity, acting on paired donors, with incorporation or reduction of molecular oxygen (GO:0016705…	K06874|2e-62|rcu:RCOM_0112080|zinc finger protein, putative	--	zinc finger protein, putative [Ricinus communis]
c71532.graph_c0	--	--	Biological Process: defense response (GO:0006952);; Biological Process: cellular process (GO:0009987);; Biological Process: single-organism process (GO:0044699);; Biological Process: regulation of biological process (GO:0050789);; Biological Process: response to other organism (GO:0051707);;	K13463|1e-113|pop:POPTR_832578|FBL9	Coronatine-insensitive protein 1 GN=T28M21.10 OS=Arabidopsis thaliana (Mouse-ear cress) PE=1 SV=1	coronatine-insensitive 1 [Solanum lycopersicum]
c88558.graph_c0	[G]	Carbohydrate transport and metabolism	--	--	Putative glycine-rich cell wall structural protein 1 (Precursor) GN=GRP-1 OS=Oryza sativa subsp. indica (Rice) PE=4 SV=1	qLTG3-1 [Oryza barthii]
c67464.graph_c0	--	--	--	--	--	Suppressor of gene silencing 3, putative [Theobroma cacao]
c6503.graph_c0	--	--	--	--	--	hypothetical protein MYCFIDRAFT_78988 [Pseudocercospora fijiensis CIRAD86]
c45676.graph_c0	--	--	Cellular Component: cell wall (GO:0005618);; Cellular Component: nucleus (GO:0005634);; Cellular Component: mitochondrion (GO:0005739);; Cellular Component: endoplasmic reticulum (GO:0005783);; Cellular Component: plasmodesma (GO:0009506);; Biological Process: regulation of meristem growth (GO:0010075);; Molecular Function: transferase activity, transferring glycosyl groups (GO:0016757);;	--	C2 and GRAM domain-containing protein At1g03370 GN=At1g03370 OS=Arabidopsis thaliana (Mouse-ear cress) PE=2 SV=4	PREDICTED: multiple C2 and transmembrane domain-containing protein 2-like [Glycine max]
c66569.graph_c1	--	--	Cellular Component: plasma membrane (GO:0005886);; Molecular Function: acidic amino acid transmembrane transporter activity (GO:0015172);; Molecular Function: neutral amino acid transmembrane transporter activity (GO:0015175);; Biological Process: aspartate transport (GO:0015810);; Biological Process: tryptophan transport (GO:0015827);;	--	Amino acid permease 6 GN=AAP6 OS=Arabidopsis thaliana (Mouse-ear cress) PE=1 SV=1	amino acid transporter [Solanum lycopersicum]
c64303.graph_c0	--	--	Cellular Component: nucleus (GO:0005634);; Biological Process: microsporogenesis (GO:0009556);;	--	Protein BUD31 homolog 2 OS=Oryza sativa subsp. japonica (Rice) PE=2 SV=1	hypothetical protein M569_14371, partial [Genlisea aurea]
c49410.graph_c0	--	--	Cellular Component: mitochondrion (GO:0005739);; Biological Process: pyrimidine ribonucleotide biosynthetic process (GO:0009220);;	--	Pentatricopeptide repeat-containing protein At1g26460, mitochondrial (Precursor) GN=At1g26460 OS=Arabidopsis thaliana (Mouse-ear cress) PE=1 SV=1	PREDICTED: pentatricopeptide repeat-containing protein At1g26460, mitochondrial-like [Vitis vinifera]
c28865.graph_c0	--	--	Molecular Function: catalytic activity (GO:0003824);; Molecular Function: ATP binding (GO:0005524);; Cellular Component: transcription factor TFIIF complex (GO:0005674);; Biological Process: transcription initiation from RNA polymerase II promoter (GO:0006367);; Biological Process: protein targeting to membrane (GO:0006612);; Biological Process: membrane fusion (GO:0006944);; Biological Process: …	--	--	PREDICTED: uncharacterized protein LOC100259846 [Vitis vinifera]
c84876.graph_c0	[O]	Posttranslational modification, protein turnover, chaperones	Molecular Function: L-aspartate:2-oxoglutarate aminotransferase activity (GO:0004069);; Molecular Function: threonine-type endopeptidase activity (GO:0004298);; Cellular Component: nucleus (GO:0005634);; Cellular Component: cytoplasm (GO:0005737);; Cellular Component: proteasome core complex (GO:0005839);; Biological Process: cellular amino acid metabolic process (GO:0006520);; Biological Process…	K02738|7e-32|cme:CMH154C|20S core proteasome subunit beta 1	Proteasome subunit beta type-6 (Precursor) GN=F8F16.120 OS=Arabidopsis thaliana (Mouse-ear cress) PE=1 SV=2	hypothetical protein COCHEDRAFT_1156343 [Bipolaris maydis C5]
c76852.graph_c0	--	--	Molecular Function: endonuclease activity (GO:0004519);; Cellular Component: mitochondrion (GO:0005739);; Cellular Component: chloroplast (GO:0009507);; Biological Process: mRNA modification (GO:0016556);;	--	Pentatricopeptide repeat-containing protein At1g11290 GN=T28P6.20 OS=Arabidopsis thaliana (Mouse-ear cress) PE=2 SV=1	hypothetical protein PRUPE_ppa001444mg [Prunus persica]
c69293.graph_c0	[RTKL]	--	Cellular Component: ubiquitin ligase complex (GO:0000151);; Molecular Function: protein serine/threonine kinase activity (GO:0004674);; Molecular Function: ubiquitin-protein ligase activity (GO:0004842);; Molecular Function: ATP binding (GO:0005524);; Biological Process: protein phosphorylation (GO:0006468);; Biological Process: protein ubiquitination (GO:0016567);;	--	Serine/threonine-protein kinase GN=PUB33 OS=Arabidopsis thaliana (Mouse-ear cress) PE=2 SV=2	hypothetical protein PRUPE_ppa001267mg [Prunus persica]
c35354.graph_c0	--	--	--	--	Pollen-specific leucine-rich repeat extensin-like protein 3 (Precursor) GN=PEX3 OS=Arabidopsis thaliana (Mouse-ear cress) PE=2 SV=1	putative proline-rich protein [Arabidopsis thaliana]
c56812.graph_c0	--	--	--	--	Protein GLUTAMINE DUMPER 2 GN=GDU2 OS=Arabidopsis thaliana (Mouse-ear cress) PE=2 SV=1	hypothetical protein PRUPE_ppa012155mg [Prunus persica]
c92272.graph_c0	[J]	Translation, ribosomal structure and biogenesis	Molecular Function: structural constituent of ribosome (GO:0003735);; Cellular Component: ribosome (GO:0005840);; Biological Process: translation (GO:0006412);; Molecular Function: zinc ion binding (GO:0008270);; Molecular Function: transferase activity (GO:0016740);;	K02912|8e-14|vcn:VOLCADRAFT_72833|rpl32	60S ribosomal protein L32-1 GN=RPL32A OS=Arabidopsis thaliana (Mouse-ear cress) PE=2 SV=2	hypothetical protein PHYSODRAFT_353635 [Phytophthora sojae]
c67997.graph_c0	--	--	Cellular Component: cell part (GO:0044464);;	--	Zinc finger protein CONSTANS-LIKE 9 GN=COL9 OS=Arabidopsis thaliana (Mouse-ear cress) PE=2 SV=1	PREDICTED: zinc finger protein CONSTANS-LIKE 9-like [Vitis vinifera]
c59094.graph_c0	--	--	Cellular Component: nucleus (GO:0005634);; Cellular Component: plasmodesma (GO:0009506);;	--	--	PREDICTED: uncharacterized protein LOC101295762 [Fragaria vesca subsp. vesca]
c62574.graph_c0	--	--	Molecular Function: DNA binding (GO:0003677);; Molecular Function: sequence-specific DNA binding transcription factor activity (GO:0003700);; Cellular Component: nucleus (GO:0005634);; Biological Process: regulation of transcription, DNA-templated (GO:0006355);;	--	Transcription factor DIVARICATA GN=DIVARICATA OS=Antirrhinum majus (Garden snapdragon) PE=2 SV=1	hypothetical protein PRUPE_ppa009396mg [Prunus persica]
c61772.graph_c0	[A]	RNA processing and modification	Molecular Function: zinc ion binding (GO:0008270);; Cellular Component: membrane (GO:0016020);; Molecular Function: ligase activity (GO:0016874);;	--	Probable E3 ubiquitin ligase SUD1 GN=F28A23.140 OS=Arabidopsis thaliana (Mouse-ear cress) PE=1 SV=1	PREDICTED: uncharacterized protein LOC100254401 [Vitis vinifera]
c35586.graph_c1	--	--	Cellular Component: mitochondrion (GO:0005739);;	--	Uncharacterized protein At4g38062 GN=At4g38062 OS=Arabidopsis thaliana (Mouse-ear cress) PE=2 SV=1	hypothetical protein SORBIDRAFT_01g011510 [Sorghum bicolor]
c68301.graph_c0	[I]	Lipid transport and metabolism	Molecular Function: triglyceride lipase activity (GO:0004806);; Cellular Component: extracellular region (GO:0005576);; Biological Process: lipid metabolic process (GO:0006629);;	--	Phospholipase A1-Igamma2, chloroplastic (Precursor) GN=At2g30550 OS=Arabidopsis thaliana (Mouse-ear cress) PE=1 SV=2	hypothetical protein PRUPE_ppa007880mg [Prunus persica]
c61806.graph_c0	[J]	Translation, ribosomal structure and biogenesis	Molecular Function: structural constituent of ribosome (GO:0003735);; Cellular Component: ribosome (GO:0005840);; Biological Process: translation (GO:0006412);;	K02915|3e-38|cme:CMP012C|60S ribosomal protein L34	60S ribosomal protein L34 GN=RPL34 OS=Pisum sativum (Garden pea) PE=2 SV=1	50S ribosomal protein L34e [Geomyces destructans 20631-21]
c53982.graph_c0	--	--	--	--	--	hypothetical protein OsI_13802 [Oryza sativa Indica Group]
c86189.graph_c0	[OC]	--	Molecular Function: protein disulfide isomerase activity (GO:0003756);; Cellular Component: extracellular region (GO:0005576);; Cellular Component: mitochondrion (GO:0005739);; Cellular Component: vacuolar membrane (GO:0005774);; Cellular Component: endoplasmic reticulum (GO:0005783);; Cellular Component: Golgi apparatus (GO:0005794);; Biological Process: N-terminal protein myristoylation (GO:000…	K09580|1e-35|ppp:PHYPADRAFT_227318|hypothetical protein	Protein disulfide isomerase-like 1-4 (Precursor) GN=MUP24.6 OS=Arabidopsis thaliana (Mouse-ear cress) PE=1 SV=1	protein disulfide isomerase-like PDI-M [Physcomitrella patens]
c63842.graph_c0	[I]	Lipid transport and metabolism	Molecular Function: stearoyl-CoA 9-desaturase activity (GO:0004768);; Molecular Function: iron ion binding (GO:0005506);; Cellular Component: endoplasmic reticulum (GO:0005783);; Biological Process: fatty acid biosynthetic process (GO:0006633);; Cellular Component: integral component of membrane (GO:0016021);; Molecular Function: heme binding (GO:0020037);; Biological Process: oxidation-reduction…	K00507|1e-105|zma:100382970|hypothetical protein LOC100382970	Delta-9 acyl-lipid desaturase 1 GN=ADS1 OS=Arabidopsis thaliana (Mouse-ear cress) PE=2 SV=1	hypothetical protein COCHEDRAFT_1183503 [Bipolaris maydis C5]
c86883.graph_c0	--	--	--	--	--	hypothetical protein FOC1_g10001321 [Fusarium oxysporum f. sp. cubense race 1]
c39472.graph_c0	--	--	--	--	--	f-box family protein [Populus trichocarpa]
c61986.graph_c0	[D]	Cell cycle control, cell division, chromosome partitioning	--	--	Protein PLASTID MOVEMENT IMPAIRED 2 GN=F4N21.22 OS=Arabidopsis thaliana (Mouse-ear cress) PE=1 SV=1	Myosin heavy chain, putative [Ricinus communis]
c30305.graph_c0	--	--	--	--	--	PREDICTED: putative UDP-rhamnose:rhamnosyltransferase 1 [Vitis vinifera]
c36488.graph_c0	--	--	Molecular Function: nucleotide binding (GO:0000166);; Cellular Component: cytosol (GO:0005829);; Molecular Function: dihydrokaempferol 4-reductase activity (GO:0045552);; Molecular Function: coenzyme binding (GO:0050662);; Biological Process: oxidation-reduction process (GO:0055114);; Biological Process: sporopollenin biosynthetic process (GO:0080110);;	--	Tetraketide alpha-pyrone reductase 2 GN=T26J14.11 OS=Arabidopsis thaliana (Mouse-ear cress) PE=2 SV=1	cinnamoyl-CoA reductase [Jatropha curcas]
c8710.graph_c0	[O]	Posttranslational modification, protein turnover, chaperones	Molecular Function: ATP binding (GO:0005524);; Cellular Component: cell wall (GO:0005618);; Cellular Component: nuclear envelope (GO:0005635);; Cellular Component: nucleolus (GO:0005730);; Cellular Component: spindle (GO:0005819);; Cellular Component: plasma membrane (GO:0005886);; Biological Process: ATP catabolic process (GO:0006200);; Cellular Component: phragmoplast (GO:0009524);; Biological …	K13525|2e-29|cre:CHLREDRAFT_134171|CDC48	Cell division cycle protein 48 homolog GN=CAFP OS=Capsicum annuum (Bell pepper) PE=2 SV=1	flagellar associated protein [Chlamydomonas reinhardtii]
c67231.graph_c0	--	--	Molecular Function: peroxidase activity (GO:0004601);; Cellular Component: extracellular region (GO:0005576);; Biological Process: response to oxidative stress (GO:0006979);; Molecular Function: heme binding (GO:0020037);; Molecular Function: metal ion binding (GO:0046872);; Biological Process: oxidation-reduction process (GO:0055114);;	--	Peroxidase 43 (Precursor) OS=Arabidopsis thaliana (Mouse-ear cress) PE=2 SV=2	class III peroxidase [Gossypium hirsutum]
c79159.graph_c0	--	--	--	--	Vegetative cell wall protein gp1 (Precursor) GN=GP1 OS=Chlamydomonas reinhardtii (Chlamydomonas smithii) PE=2 SV=1	hypothetical protein SNOG_06013 [Phaeosphaeria nodorum SN15]
c836.graph_c0	[C]	Energy production and conversion	Molecular Function: ATP binding (GO:0005524);; Biological Process: ATP catabolic process (GO:0006200);; Molecular Function: hydrogen-exporting ATPase activity, phosphorylative mechanism (GO:0008553);; Biological Process: ATP hydrolysis coupled proton transport (GO:0015991);; Cellular Component: proton-transporting V-type ATPase, V1 domain (GO:0033180);;	K02147|1e-31|ppp:PHYPADRAFT_173198|hypothetical protein	V-type proton ATPase subunit B OS=Cyanidium caldarium PE=3 SV=1	hypothetical protein THAOC_16387 [Thalassiosira oceanica]
c78657.graph_c0	--	--	Molecular Function: structural constituent of ribosome (GO:0003735);; Cellular Component: ribosome (GO:0005840);; Biological Process: translation (GO:0006412);; Molecular Function: zinc ion binding (GO:0008270);;	K02923|2e-31|cre:CHLREDRAFT_194928|RPL38	60S ribosomal protein L38 GN=RPL38 OS=Solanum lycopersicum (Tomato) PE=3 SV=1	hypothetical protein EMIHUDRAFT_356928, partial [Emiliania huxleyi CCMP1516]
c68694.graph_c0	[R]	General function prediction only	Cellular Component: nucleus (GO:0005634);; Biological Process: RNA processing (GO:0006396);;	K12869|0.0|vvi:100255371|hypothetical protein LOC100255371	PsbB mRNA maturation factor Mbb1, chloroplastic (Precursor) GN=MBB1 OS=Chlamydomonas reinhardtii (Chlamydomonas smithii) PE=2 SV=1	PREDICTED: crooked neck-like protein 1 [Vitis vinifera]
c28912.graph_c0	[E]	Amino acid transport and metabolism	Molecular Function: chorismate synthase activity (GO:0004107);; Cellular Component: nucleolus (GO:0005730);; Biological Process: N-terminal protein myristoylation (GO:0006499);; Biological Process: amino acid transport (GO:0006865);; Biological Process: aromatic amino acid family biosynthetic process (GO:0009073);; Biological Process: chorismate biosynthetic process (GO:0009423);; Cellular Compon…	K01736|0.0|vvi:100241015|hypothetical protein LOC100241015	Chorismate synthase 1, chloroplastic (Precursor) GN=CS1 OS=Solanum lycopersicum (Tomato) PE=2 SV=1	PREDICTED: chorismate synthase, chloroplastic [Vitis vinifera]
c29733.graph_c0	--	--	Biological Process: pseudouridine synthesis (GO:0001522);; Molecular Function: RNA binding (GO:0003723);; Molecular Function: lysozyme activity (GO:0003796);; Cellular Component: mitochondrion (GO:0005739);; Molecular Function: pseudouridine synthase activity (GO:0009982);; Biological Process: methylglyoxal catabolic process to D-lactate (GO:0019243);;	--	RNA pseudouridine synthase 4, mitochondrial (Precursor) GN=At3g19440 OS=Arabidopsis thaliana (Mouse-ear cress) PE=2 SV=1	predicted protein [Populus trichocarpa]
c63115.graph_c1	--	--	--	--	Chromatin assembly factor 1 subunit FSM OS=Oryza sativa subsp. japonica (Rice) PE=2 SV=1	hypothetical protein PRUPE_ppa018501mg [Prunus persica]
c80723.graph_c0	[E]	Amino acid transport and metabolism	Biological Process: cellular process (GO:0009987);; Molecular Function: hydrolase activity (GO:0016787);;	K01262|1e-18|zma:100381889|hypothetical protein LOC100381889	--	Creatinase/aminopeptidase [Stereum hirsutum FP-91666 SS1]
c51560.graph_c0	--	--	Molecular Function: beta-1,4-mannosylglycoprotein 4-beta-N-acetylglucosaminyltransferase activity (GO:0003830);; Cellular Component: Golgi apparatus (GO:0005794);; Biological Process: protein N-linked glycosylation (GO:0006487);; Cellular Component: membrane (GO:0016020);;	K00737|1e-161|vvi:100259362|hypothetical protein LOC100259362	--	PREDICTED: beta-1,4-mannosyl-glycoprotein 4-beta-N-acetylglucosaminyltransferase-like [Solanum lycopersicum]
c47987.graph_c0	[O]	Posttranslational modification, protein turnover, chaperones	Molecular Function: ATP binding (GO:0005524);; Cellular Component: nucleus (GO:0005634);; Biological Process: protein folding (GO:0006457);; Biological Process: response to stress (GO:0006950);; Molecular Function: 2-alkenal reductase [NAD(P)] activity (GO:0032440);; Biological Process: oxidation-reduction process (GO:0055114);;	--	Heat shock 70 kDa protein 16 GN=HSP70-16 OS=Arabidopsis thaliana (Mouse-ear cress) PE=2 SV=1	predicted protein [Populus trichocarpa]
c69552.graph_c1	[S]	Function unknown	Biological Process: regulation of cell growth (GO:0001558);; Molecular Function: protein serine/threonine kinase activity (GO:0004674);; Molecular Function: ATP binding (GO:0005524);; Cellular Component: extracellular region (GO:0005576);; Cellular Component: mitochondrion (GO:0005739);; Biological Process: protein phosphorylation (GO:0006468);; Biological Process: asymmetric cell division (GO:00…	--	LRR receptor-like serine/threonine-protein kinase ERECTA (Precursor) GN=At2g26330 OS=Arabidopsis thaliana (Mouse-ear cress) PE=1 SV=1	hypothetical protein ARALYDRAFT_481491 [Arabidopsis lyrata subsp. lyrata]
c90997.graph_c0	--	--	Molecular Function: organic cyclic compound binding (GO:0097159);; Molecular Function: heterocyclic compound binding (GO:1901363);;	--	Protein terminal ear1 GN=TE1 OS=Zea mays (Maize) PE=2 SV=1	Terminal EAR1-like 1, putative isoform 2 [Theobroma cacao]
c59369.graph_c0	--	--	Cellular Component: cytoplasm (GO:0005737);;	--	Protein LURP-one-related 12 GN=At3g15810 OS=Arabidopsis thaliana (Mouse-ear cress) PE=2 SV=1	PREDICTED: protein LURP-one-related 12-like [Cucumis sativus]
c27142.graph_c0	[FJ]	--	Biological Process: tRNA wobble adenosine to inosine editing (GO:0002100);; Cellular Component: nucleus (GO:0005634);; Cellular Component: plasma membrane (GO:0005886);; Molecular Function: tRNA-specific adenosine deaminase activity (GO:0008251);; Molecular Function: zinc ion binding (GO:0008270);; Cellular Component: chloroplast (GO:0009507);;	--	tRNA(adenine(34)) deaminase, chloroplastic (Precursor) GN=TADA OS=Arabidopsis thaliana (Mouse-ear cress) PE=1 SV=1	PREDICTED: tRNA-specific adenosine deaminase, chloroplastic-like [Glycine max]
c61025.graph_c0	--	--	--	--	--	PREDICTED: uncharacterized protein LOC100267475 [Vitis vinifera]
c76986.graph_c0	--	--	Cellular Component: cytoplasmic membrane-bounded vesicle (GO:0016023);; Cellular Component: anchored component of membrane (GO:0031225);;	--	--	uncharacterized protein [Arabidopsis thaliana]
c47323.graph_c0	[I]	Lipid transport and metabolism	Molecular Function: acetyl-CoA C-acetyltransferase activity (GO:0003985);; Biological Process: metabolic process (GO:0008152);;	K07513|8e-69|rcu:RCOM_1721350|3-ketoacyl-CoA thiolase B, putative (EC:2.3.1.16)	3-ketoacyl-CoA thiolase 2, peroxisomal (Precursor) GN=F25I18.11 OS=Arabidopsis thaliana (Mouse-ear cress) PE=1 SV=2	hypothetical protein COCHEDRAFT_1170931 [Bipolaris maydis C5]
c53088.graph_c0	--	--	--	--	Citrate-binding protein (Precursor) GN=CBP OS=Hevea brasiliensis (Para rubber tree) PE=1 SV=1	unnamed protein product [Vitis vinifera]
c40765.graph_c0	--	--	Cellular Component: extracellular region (GO:0005576);;	--	--	PREDICTED: uncharacterized protein LOC101293099 [Fragaria vesca subsp. vesca]
c45645.graph_c0	[M]	Cell wall/membrane/envelope biogenesis	Molecular Function: nucleotide binding (GO:0000166);; Molecular Function: UDP-glucose 4-epimerase activity (GO:0003978);; Cellular Component: Golgi stack (GO:0005795);; Cellular Component: cytosol (GO:0005829);; Cellular Component: plasma membrane (GO:0005886);; Biological Process: galactose metabolic process (GO:0006012);; Biological Process: response to stress (GO:0006950);; Biological Process:…	K01784|9e-42|pop:POPTR_815032|UDP-glucose 4-epimerase (EC:5.1.3.2)	UDP-glucose 4-epimerase 2 GN=UGE2 OS=Arabidopsis thaliana (Mouse-ear cress) PE=1 SV=1	predicted protein [Populus trichocarpa]
c37334.graph_c0	--	--	--	--	Late embryogenesis abundant protein OS=Raphanus sativus (Radish) PE=2 SV=1	PREDICTED: probable dehydrin LEA-like [Solanum lycopersicum]
c92944.graph_c0	--	--	--	--	--	hypothetical protein PTT_10357 [Pyrenophora teres f. teres 0-1]
c44458.graph_c0	--	--	--	--	Protein NLP1 OS=Oryza sativa subsp. japonica (Rice) PE=2 SV=1	unnamed protein product [Vitis vinifera]
c68051.graph_c0	--	--	--	--	UPF0496 protein At4g34320 GN=At4g34320 OS=Arabidopsis thaliana (Mouse-ear cress) PE=1 SV=1	PREDICTED: UPF0496 protein At4g34320-like [Vitis vinifera]
c59303.graph_c0	--	--	Biological Process: glycerol ether metabolic process (GO:0006662);; Molecular Function: electron carrier activity (GO:0009055);; Molecular Function: protein disulfide oxidoreductase activity (GO:0015035);; Biological Process: cell redox homeostasis (GO:0045454);;	--	Thioredoxin-like 1-1, chloroplastic OS=Oryza sativa subsp. japonica (Rice) PE=2 SV=1	Thioredoxin II, putative [Ricinus communis]
c49721.graph_c0	[R]	General function prediction only	Cellular Component: cytoplasm (GO:0005737);; Molecular Function: zinc ion binding (GO:0008270);; Biological Process: response to bacterium (GO:0009617);; Biological Process: plant-type hypersensitive response (GO:0009626);; Biological Process: lignin biosynthetic process (GO:0009809);; Molecular Function: aryl-alcohol dehydrogenase (NAD+) activity (GO:0018456);; Molecular Function: cinnamyl-alcoh…	--	8-hydroxygeraniol dehydrogenase GN=10HGO OS=Catharanthus roseus (Madagascar periwinkle) PE=1 SV=1	10-hydroxygeraniol oxidoreductase [Codonopsis lanceolata]
c77221.graph_c0	--	--	Molecular Function: DNA binding (GO:0003677);; Cellular Component: nucleus (GO:0005634);; Biological Process: regulation of transcription, DNA-templated (GO:0006355);; Biological Process: regulation of vegetative phase change (GO:0010321);;	--	Squamosa promoter-binding-like protein 5 GN=SPL5 OS=Arabidopsis thaliana (Mouse-ear cress) PE=2 SV=1	PREDICTED: squamosa promoter-binding-like protein 4 [Vitis vinifera]
c83645.graph_c0	[Q]	Secondary metabolites biosynthesis, transport and catabolism	Molecular Function: oxidoreductase activity (GO:0016491);; Biological Process: single-organism metabolic process (GO:0044710);; Molecular Function: metal ion binding (GO:0046872);;	--	Laccase-2 (Precursor) GN=LAC2 OS=Arabidopsis thaliana (Mouse-ear cress) PE=2 SV=1	laccase, partial [Coriolopsis gallica]
c63501.graph_c0	[GER]	--	Molecular Function: GDP-fucose transmembrane transporter activity (GO:0005457);; Molecular Function: UDP-galactose transmembrane transporter activity (GO:0005459);; Molecular Function: UDP-glucose transmembrane transporter activity (GO:0005460);; Cellular Component: Golgi apparatus (GO:0005794);; Cellular Component: plasma membrane (GO:0005886);; Biological Process: purine nucleobase transport (G…	--	UDP-galactose transporter 1 GN=UDP-GALT1 OS=Arabidopsis thaliana (Mouse-ear cress) PE=2 SV=1	conserved hypothetical protein [Ricinus communis]
c64498.graph_c0	[U]	Intracellular trafficking, secretion, and vesicular transport	Cellular Component: vacuolar membrane (GO:0005774);; Cellular Component: Golgi apparatus (GO:0005794);; Cellular Component: plasma membrane (GO:0005886);; Biological Process: polyamine catabolic process (GO:0006598);; Biological Process: protein targeting to membrane (GO:0006612);; Biological Process: calcium ion transport (GO:0006816);; Biological Process: membrane fusion (GO:0006944);; Biologic…	K08515|1e-134|vvi:100257603|hypothetical protein LOC100257603	Vesicle-associated membrane protein 711 GN=F10N7.40 OS=Arabidopsis thaliana (Mouse-ear cress) PE=2 SV=2	PREDICTED: vesicle-associated membrane protein 713 [Vitis vinifera]
c32704.graph_c0	--	--	--	--	--	hypothetical protein MTR_7g089680 [Medicago truncatula]
c63457.graph_c0	[L]	Replication, recombination and repair	Cellular Component: nucleus (GO:0005634);; Biological Process: DNA repair (GO:0006281);; Molecular Function: oxidoreductase activity, acting on single donors with incorporation of molecular oxygen, incorporation of two atoms of oxygen (GO:0016702);; Molecular Function: oxidoreductase activity, acting on paired donors, with incorporation or reduction of molecular oxygen, 2-oxoglutarate as one dono…	--	--	PREDICTED: alpha-ketoglutarate-dependent dioxygenase alkB homolog 3-like [Glycine max]
c65954.graph_c0	[LKJ]	--	Molecular Function: RNA binding (GO:0003723);; Molecular Function: ATP binding (GO:0005524);; Cellular Component: nucleolus (GO:0005730);; Biological Process: protein import into nucleus (GO:0006606);; Molecular Function: ATP-dependent helicase activity (GO:0008026);;	--	DEAD-box ATP-dependent RNA helicase 32 GN=RH32 OS=Arabidopsis thaliana (Mouse-ear cress) PE=2 SV=1	PREDICTED: DEAD-box ATP-dependent RNA helicase 32-like [Solanum lycopersicum]
c63659.graph_c0	[Q]	Secondary metabolites biosynthesis, transport and catabolism	Biological Process: maltose metabolic process (GO:0000023);; Molecular Function: iron ion binding (GO:0005506);; Biological Process: unsaturated fatty acid biosynthetic process (GO:0006636);; Biological Process: phosphatidylglycerol biosynthetic process (GO:0006655);; Molecular Function: electron carrier activity (GO:0009055);; Cellular Component: chloroplast envelope (GO:0009941);; Molecular Fun…	--	Protein LUTEIN DEFICIENT 5, chloroplastic (Precursor) GN=F5M6.19 OS=Arabidopsis thaliana (Mouse-ear cress) PE=1 SV=1	cytochrome P450, putative [Ricinus communis]
c91643.graph_c0	--	--	--	--	--	hypothetical protein PTT_01527 [Pyrenophora teres f. teres 0-1]
c84917.graph_c0	--	--	--	K14001|4e-07|zma:100191694|hypothetical protein LOC100191694	--	hypothetical protein COCSADRAFT_255520 [Bipolaris sorokiniana ND90Pr]
c50012.graph_c0	--	--	--	--	--	PREDICTED: uncharacterized protein LOC100249959 [Vitis vinifera]
c64889.graph_c0	--	--	Cellular Component: mitochondrion (GO:0005739);; Molecular Function: chaperone binding (GO:0051087);;	--	BAG family molecular chaperone regulator 1 GN=BAG1 OS=Arabidopsis thaliana (Mouse-ear cress) PE=1 SV=1	predicted protein [Populus trichocarpa]
c66057.graph_c1	[GER]	--	Biological Process: purine nucleobase transport (GO:0006863);; Cellular Component: integral component of membrane (GO:0016021);;	--	Probable sugar phosphate/phosphate translocator At1g06470 GN=At1g06470 OS=Arabidopsis thaliana (Mouse-ear cress) PE=2 SV=1	PREDICTED: probable sugar phosphate/phosphate translocator At1g06470-like [Glycine max]
c52159.graph_c0	--	--	--	--	Leucine-rich repeat extensin-like protein 2 (Precursor) GN=LRX2 OS=Arabidopsis thaliana (Mouse-ear cress) PE=1 SV=1	predicted protein [Populus trichocarpa]
c64367.graph_c0	[O]	Posttranslational modification, protein turnover, chaperones	Molecular Function: ATP binding (GO:0005524);; Cellular Component: plasma membrane (GO:0005886);; Biological Process: ATP catabolic process (GO:0006200);; Molecular Function: microtubule-severing ATPase activity (GO:0008568);;	--	Pachytene checkpoint protein 2 homolog GN=At4g24710 OS=Arabidopsis thaliana (Mouse-ear cress) PE=2 SV=1	predicted protein [Populus trichocarpa]
c61867.graph_c0	--	--	Molecular Function: nucleotide binding (GO:0000166);; Cellular Component: nucleus (GO:0005634);; Biological Process: protein N-linked glycosylation (GO:0006487);; Cellular Component: chloroplast (GO:0009507);;	--	Classical arabinogalactan protein 9 (Precursor) GN=AGP9 OS=Arabidopsis thaliana (Mouse-ear cress) PE=1 SV=2	PREDICTED: WD repeat-containing protein 11-like [Vitis vinifera]
c35168.graph_c0	--	--	--	K14488|1e-31|vvi:100261630|hypothetical protein LOC100261630	Auxin-induced protein X10A OS=Glycine max (Soybean) PE=2 SV=1	PREDICTED: auxin-induced protein 15A-like [Solanum lycopersicum]
c49414.graph_c0	--	--	--	--	--	CC-NBS-LRR resistance-like protein RGC203 [Helianthus annuus]
c44344.graph_c0	[R]	General function prediction only	Cellular Component: intracellular (GO:0005622);; Molecular Function: oxidoreductase activity (GO:0016491);; Biological Process: oxidation-reduction process (GO:0055114);;	--	Aldo-keto reductase family 4 member C9 GN=AKR4C9 OS=Arabidopsis thaliana (Mouse-ear cress) PE=1 SV=1	hypothetical protein BAUCODRAFT_189027 [Baudoinia compniacensis UAMH 10762]
c9136.graph_c0	--	--	Molecular Function: nucleic acid binding (GO:0003676);; Molecular Function: metal ion binding (GO:0046872);;	--	--	conserved hypothetical protein [Pyrenophora tritici-repentis Pt-1C-BFP]
c78971.graph_c0	[J]	Translation, ribosomal structure and biogenesis	Molecular Function: structural constituent of ribosome (GO:0003735);; Cellular Component: ribosome (GO:0005840);; Biological Process: translation (GO:0006412);;	K02957|6e-65|osa:4342697|Os07g0208000	40S ribosomal protein S15a GN=RPS15A OS=Daucus carota (Carrot) PE=2 SV=3	hypothetical protein SPAPADRAFT_62706 [Spathaspora passalidarum NRRL Y-27907]
c64223.graph_c0	[QR]	--	Molecular Function: phosphoethanolamine N-methyltransferase activity (GO:0000234);; Cellular Component: cytosol (GO:0005829);; Biological Process: phosphatidylcholine biosynthetic process (GO:0006656);; Biological Process: pollen development (GO:0009555);; Biological Process: pollen tube growth (GO:0009860);; Biological Process: pollen tube guidance (GO:0010183);; Biological Process: methylation …	--	Phosphoethanolamine N-methyltransferase 1 GN=NMT1 OS=Arabidopsis thaliana (Mouse-ear cress) PE=2 SV=1	PREDICTED: phosphoethanolamine N-methyltransferase [Vitis vinifera]
c70749.graph_c0	[MG]	--	Molecular Function: nucleotide binding (GO:0000166);; Cellular Component: mitochondrion (GO:0005739);; Biological Process: pentose-phosphate shunt (GO:0006098);; Biological Process: rRNA processing (GO:0006364);; Biological Process: unsaturated fatty acid biosynthetic process (GO:0006636);; Biological Process: aromatic amino acid family biosynthetic process (GO:0009073);; Cellular Component: chlo…	--	Divinyl chlorophyllide a 8-vinyl-reductase, chloroplastic (Precursor) GN=T1A4.40 OS=Arabidopsis thaliana (Mouse-ear cress) PE=1 SV=1	PREDICTED: uncharacterized protein LOC101247061 [Solanum lycopersicum]
c45786.graph_c0	--	--	Biological Process: embryo development ending in seed dormancy (GO:0009793);;	--	--	Maternal effect embryo arrest 59, putative isoform 1 [Theobroma cacao]
c46379.graph_c0	--	--	Biological Process: autophagic vacuole assembly (GO:0000045);; Cellular Component: fungal-type vacuole membrane (GO:0000329);; Cellular Component: autophagic vacuole membrane (GO:0000421);; Biological Process: mitochondrion degradation (GO:0000422);; Cellular Component: lipid particle (GO:0005811);; Cellular Component: cytosol (GO:0005829);; Biological Process: ER to Golgi vesicle-mediated transp…	K08341|2e-41|cre:CHLREDRAFT_59275|APG8	Autophagy-related protein 8 (Precursor) GN=ATG8 OS=Phytophthora infestans (Potato late blight fungus) PE=3 SV=1	microtubule associated protein 1A/1B, partial [Colletotrichum higginsianum]
c51927.graph_c0	[E]	Amino acid transport and metabolism	Molecular Function: glutamate-ammonia ligase activity (GO:0004356);; Molecular Function: copper ion binding (GO:0005507);; Molecular Function: ATP binding (GO:0005524);; Cellular Component: vacuole (GO:0005773);; Biological Process: glycolysis (GO:0006096);; Biological Process: glutamine biosynthetic process (GO:0006542);; Biological Process: polyamine catabolic process (GO:0006598);; Biological …	K01915|8e-99|vvi:100246404|GS, 2, GS1, GS1-2	Glutamine synthetase cytosolic isozyme 1-2 GN=F15E12.14 OS=Arabidopsis thaliana (Mouse-ear cress) PE=1 SV=2	glutamine synthetase cytosolic isozyme-like [Cucumis sativus]
c50312.graph_c0	--	--	Molecular Function: protein binding (GO:0005515);; Cellular Component: chloroplast thylakoid membrane (GO:0009535);; Biological Process: protein transport (GO:0015031);; Biological Process: establishment of localization in cell (GO:0051649);;	--	Preprotein translocase subunit SECE1 (Precursor) GN=SECE1 OS=Arabidopsis thaliana (Mouse-ear cress) PE=1 SV=1	PREDICTED: preprotein translocase subunit SECE1-like [Cicer arietinum]
c52732.graph_c0	--	--	--	--	--	PREDICTED: uncharacterized protein LOC100247330 [Vitis vinifera]
c75865.graph_c0	--	--	Cellular Component: nucleus (GO:0005634);; Biological Process: epidermal cell differentiation (GO:0009913);; Biological Process: xylem development (GO:0010089);; Biological Process: lateral root formation (GO:0010311);; Biological Process: cellular component organization (GO:0016043);; Biological Process: cell development (GO:0048468);; Biological Process: cell wall organization or biogenesis (GO…	--	LOB domain-containing protein 18 GN=F4L23.7 OS=Arabidopsis thaliana (Mouse-ear cress) PE=2 SV=2	hypothetical protein PRUPE_ppa010383mg [Prunus persica]
c71496.graph_c0	[E]	Amino acid transport and metabolism	Biological Process: alcohol metabolic process (GO:0006066);; Molecular Function: choline dehydrogenase activity (GO:0008812);; Cellular Component: cytoplasmic membrane-bounded vesicle (GO:0016023);; Molecular Function: mandelonitrile lyase activity (GO:0046593);; Molecular Function: flavin adenine dinucleotide binding (GO:0050660);; Biological Process: oxidation-reduction process (GO:0055114);;	--	Protein HOTHEAD (Precursor) GN=F3N23.17 OS=Arabidopsis thaliana (Mouse-ear cress) PE=1 SV=1	hypothetical protein PRUPE_ppa003422mg [Prunus persica]
c91191.graph_c0	--	--	Molecular Function: DNA binding (GO:0003677);; Cellular Component: nucleus (GO:0005634);; Biological Process: photomorphogenesis (GO:0009640);; Biological Process: response to auxin (GO:0009733);; Biological Process: response to cytokinin (GO:0009735);; Biological Process: response to abscisic acid (GO:0009737);; Biological Process: response to gibberellin (GO:0009739);; Biological Process: respo…	--	ZF-HD homeobox protein At4g24660 GN=At4g24660 OS=Arabidopsis thaliana (Mouse-ear cress) PE=1 SV=1	PREDICTED: ZF-HD homeobox protein At4g24660-like [Fragaria vesca subsp. vesca]
c71980.graph_c0	--	--	Cellular Component: nucleus (GO:0005634);; Cellular Component: cytosol (GO:0005829);; Biological Process: gluconeogenesis (GO:0006094);; Biological Process: cytoskeleton organization (GO:0007010);; Cellular Component: chloroplast (GO:0009507);; Biological Process: proteasomal protein catabolic process (GO:0010498);; Cellular Component: membrane (GO:0016020);; Biological Process: defense response …	--	Serine/threonine-protein phosphatase 2A 65 kDa regulatory subunit A gamma isoform GN=T6J4.8 OS=Arabidopsis thaliana (Mouse-ear cress) PE=1 SV=2	unnamed protein product [Vitis vinifera]
c30782.graph_c0	--	--	--	--	--	unnamed protein product [Vitis vinifera]
c58066.graph_c0	--	--	--	--	--	PREDICTED: uncharacterized protein LOC101253370 [Solanum lycopersicum]
c61088.graph_c1	[RTKL]	--	Molecular Function: protein serine/threonine kinase activity (GO:0004674);; Molecular Function: ATP binding (GO:0005524);; Cellular Component: plasma membrane (GO:0005886);; Biological Process: protein phosphorylation (GO:0006468);;	--	Probable LRR receptor-like serine/threonine-protein kinase At1g53440 (Precursor) GN=At1g53440 OS=Arabidopsis thaliana (Mouse-ear cress) PE=1 SV=2	Leucine-rich repeat transmembrane protein kinase isoform 1 [Theobroma cacao]
c71832.graph_c0	[E]	Amino acid transport and metabolism	Molecular Function: aminopeptidase activity (GO:0004177);; Cellular Component: plastid (GO:0009536);; Biological Process: cellular process (GO:0009987);; Molecular Function: dipeptidase activity (GO:0016805);; Molecular Function: manganese ion binding (GO:0030145);;	K14213|0.0|ath:AT4G29490|aminopeptidase/ manganese ion binding	--	metallopeptidase M24 family protein [Arabidopsis thaliana]
c93328.graph_c0	[S]	Function unknown	--	--	Proline-rich receptor-like protein kinase PERK1 GN=PERK1 OS=Arabidopsis thaliana (Mouse-ear cress) PE=1 SV=1	hypothetical protein SNOG_03955 [Phaeosphaeria nodorum SN15]
c13571.graph_c0	--	--	--	--	--	PREDICTED: CBS domain-containing protein CBSCBSPB5-like [Solanum lycopersicum]
c70968.graph_c0	[MJ]	--	Molecular Function: translation initiation factor activity (GO:0003743);; Cellular Component: cytoplasm (GO:0005737);; Biological Process: translational initiation (GO:0006413);; Molecular Function: transferase activity, transferring acyl groups (GO:0016746);; Molecular Function: nucleotidyltransferase activity (GO:0016779);;	K03241|0.0|vvi:100247923|hypothetical protein LOC100247923	40S ribosomal protein S30 GN=RPS30C OS=Arabidopsis thaliana (Mouse-ear cress) PE=2 SV=3	hypothetical protein PRUPE_ppa005429mg [Prunus persica]
c53763.graph_c0	[O]	Posttranslational modification, protein turnover, chaperones	Biological Process: protein peptidyl-prolyl isomerization (GO:0000413);; Molecular Function: peptidyl-prolyl cis-trans isomerase activity (GO:0003755);; Cellular Component: endosome (GO:0005768);; Cellular Component: Golgi apparatus (GO:0005794);; Cellular Component: trans-Golgi network (GO:0005802);; Biological Process: protein folding (GO:0006457);;	--	Peptidyl-prolyl cis-trans isomerase CYP19-4 (Precursor) GN=F23F1.12 OS=Arabidopsis thaliana (Mouse-ear cress) PE=1 SV=2	hypothetical protein PRUPE_ppa011090mg [Prunus persica]
c29143.graph_c0	[HC]	--	Cellular Component: endoplasmic reticulum (GO:0005783);; Biological Process: response to bacterium (GO:0009617);;	--	Zeaxanthin epoxidase, chloroplastic (Precursor) GN=ABA2 OS=Nicotiana plumbaginifolia (Leadwort-leaved tobacco) PE=1 SV=1	monoxygenase, putative [Ricinus communis]
c73825.graph_c0	[J]	Translation, ribosomal structure and biogenesis	Molecular Function: translation elongation factor activity (GO:0003746);; Molecular Function: GTPase activity (GO:0003924);; Molecular Function: GTP binding (GO:0005525);; Cellular Component: cytoplasm (GO:0005737);; Biological Process: GTP catabolic process (GO:0006184);; Biological Process: translational elongation (GO:0006414);;	--	Elongation factor 1-alpha OS=Nicotiana tabacum (Common tobacco) PE=2 SV=1	hypothetical protein AGABI1DRAFT_81562 [Agaricus bisporus var. burnettii JB137-S8]
c78670.graph_c0	[L]	Replication, recombination and repair	Cellular Component: nucleus (GO:0005634);; Biological Process: base-excision repair (GO:0006284);; Biological Process: DNA methylation (GO:0006306);; Molecular Function: DNA-3-methyladenine glycosylase activity (GO:0008725);;	K01246|1e-64|pop:POPTR_850862|hypothetical protein	--	predicted protein [Populus trichocarpa]
c7636.graph_c0	--	--	Molecular Function: DNA binding (GO:0003677);; Biological Process: DNA recombination (GO:0006310);; Molecular Function: zinc ion binding (GO:0008270);; Cellular Component: plastid (GO:0009536);; Biological Process: DNA integration (GO:0015074);;	--	--	gag-pol polyprotein [Oryza sativa Japonica Group]
c53155.graph_c1	[V]	Defense mechanisms	Cellular Component: plant-type vacuole (GO:0000325);; Molecular Function: ATP binding (GO:0005524);; Cellular Component: vacuolar membrane (GO:0005774);; Cellular Component: Golgi apparatus (GO:0005794);; Cellular Component: plasma membrane (GO:0005886);; Biological Process: ATP catabolic process (GO:0006200);; Biological Process: drug transmembrane transport (GO:0006855);; Molecular Function: fo…	--	ABC transporter C family member 4 GN=F17A22.19 OS=Arabidopsis thaliana (Mouse-ear cress) PE=1 SV=2	unnamed protein product [Vitis vinifera]
c84968.graph_c0	--	--	Molecular Function: nucleotide binding (GO:0000166);; Biological Process: telomere maintenance (GO:0000723);; Biological Process: double-strand break repair via homologous recombination (GO:0000724);; Cellular Component: nucleus (GO:0005634);; Molecular Function: ATP-dependent helicase activity (GO:0008026);; Cellular Component: plasmodesma (GO:0009506);; Biological Process: vegetative to reprodu…	K10901|9e-40|vvi:100245652|similar to DNA Helicase	ATP-dependent DNA helicase Q-like 4A GN=At1g10930 OS=Arabidopsis thaliana (Mouse-ear cress) PE=2 SV=1	PREDICTED: ATP-dependent DNA helicase Q-like 4A-like [Vitis vinifera]
c89821.graph_c0	[E]	Amino acid transport and metabolism	Molecular Function: carboxypeptidase activity (GO:0004180);;	K13289|4e-07|rcu:RCOM_0473920|Serine carboxypeptidase, putative (EC:3.4.16.5)	Serine carboxypeptidase-like (Fragment) OS=Pisum sativum (Garden pea) PE=2 SV=1	serine carboxypeptidase [Punctularia strigosozonata HHB-11173 SS5]
c70777.graph_c0	--	--	Cellular Component: nucleus (GO:0005634);; Cellular Component: ribonucleoprotein complex (GO:0030529);;	K12843|0.0|vvi:100248403|hypothetical protein LOC100248403	DEAD-box ATP-dependent RNA helicase 42 OS=Oryza sativa subsp. japonica (Rice) PE=2 SV=1	unnamed protein product [Vitis vinifera]
c56752.graph_c0	--	--	Molecular Function: nucleotide binding (GO:0000166);; Molecular Function: nucleic acid binding (GO:0003676);;	--	--	PREDICTED: uncharacterized protein LOC101253037 [Solanum lycopersicum]
c11413.graph_c0	--	--	--	--	F-box protein At5g07670 GN=At5g07670 OS=Arabidopsis thaliana (Mouse-ear cress) PE=2 SV=1	PREDICTED: F-box protein At5g07670-like [Solanum lycopersicum]
c49284.graph_c0	--	--	Biological Process: fatty acid beta-oxidation (GO:0006635);; Biological Process: autophagy (GO:0006914);; Biological Process: toxin catabolic process (GO:0009407);; Biological Process: proteasome-mediated ubiquitin-dependent protein catabolic process (GO:0043161);; Biological Process: response to misfolded protein (GO:0051788);; Biological Process: proteasome core complex assembly (GO:0080129);;	--	--	autophagy-related protein 9, partial [Nicotiana benthamiana]
c65478.graph_c0	[U]	Intracellular trafficking, secretion, and vesicular transport	Cellular Component: nucleus (GO:0005634);; Biological Process: hormone-mediated signaling pathway (GO:0009755);;	--	HVA22-like protein i GN=HVA22I OS=Arabidopsis thaliana (Mouse-ear cress) PE=2 SV=2	PREDICTED: HVA22-like protein i [Vitis vinifera]
c61529.graph_c0	--	--	Cellular Component: mitochondrion (GO:0005739);;	--	Pentatricopeptide repeat-containing protein At4g18840 GN=PCMP-E101 OS=Arabidopsis thaliana (Mouse-ear cress) PE=3 SV=2	PREDICTED: pentatricopeptide repeat-containing protein At4g18840-like [Vitis vinifera]
c65405.graph_c2	[R]	General function prediction only	Molecular Function: histone-lysine N-methyltransferase activity (GO:0018024);; Biological Process: histone lysine methylation (GO:0034968);; Biological Process: floral organ development (GO:0048437);; Biological Process: floral whorl development (GO:0048438);; Biological Process: phyllome development (GO:0048827);;	--	Probable histone-lysine N-methyltransferase ATXR3 OS=Arabidopsis thaliana (Mouse-ear cress) PE=2 SV=2	SET domain protein 2 isoform 1 [Theobroma cacao]
c82266.graph_c0	[J]	Translation, ribosomal structure and biogenesis	Molecular Function: translation elongation factor activity (GO:0003746);; Molecular Function: GTPase activity (GO:0003924);; Molecular Function: GTP binding (GO:0005525);; Biological Process: GTP catabolic process (GO:0006184);; Biological Process: translational elongation (GO:0006414);;	K03234|6e-36|cme:CMS428C|eukaryotic translation elongation factor 2 (eEF-2)	Elongation factor 2 OS=Blastocystis hominis PE=2 SV=1	translation elongation factor 2, partial [Olpidium bornovanus]
c57724.graph_c1	[G]	Carbohydrate transport and metabolism	Cellular Component: phosphopyruvate hydratase complex (GO:0000015);; Molecular Function: magnesium ion binding (GO:0000287);; Molecular Function: phosphopyruvate hydratase activity (GO:0004634);; Biological Process: glycolysis (GO:0006096);;	K01689|7e-47|rcu:RCOM_1499100|enolase, putative (EC:4.2.1.11)	Enolase GN=PGH1 OS=Alnus glutinosa (European alder) PE=2 SV=1	PREDICTED: enolase-like [Solanum lycopersicum]
c51356.graph_c0	--	--	--	--	OTU domain-containing protein At3g57810 GN=At3g57810 OS=Arabidopsis thaliana (Mouse-ear cress) PE=2 SV=1	Cysteine proteinases superfamily protein isoform 7 [Theobroma cacao]
c51711.graph_c1	--	--	--	--	--	Uncharacterized protein TCM_015393 [Theobroma cacao]
c70250.graph_c0	[U]	Intracellular trafficking, secretion, and vesicular transport	--	--	Probable ADP-ribosylation factor GTPase-activating protein AGD14 GN=At1g08680/At1g08690 OS=Arabidopsis thaliana (Mouse-ear cress) PE=1 SV=2	PREDICTED: uncharacterized protein LOC101246217 isoform 1 [Solanum lycopersicum]
c93220.graph_c0	[C]	Energy production and conversion	Biological Process: malate metabolic process (GO:0006108);; Molecular Function: malate dehydrogenase (decarboxylating) (NAD+) activity (GO:0016619);; Molecular Function: metal ion binding (GO:0046872);; Molecular Function: NAD binding (GO:0051287);; Biological Process: oxidation-reduction process (GO:0055114);;	--	NADP-dependent malic enzyme 4, chloroplastic (Precursor) GN=NADP-ME4 OS=Arabidopsis thaliana (Mouse-ear cress) PE=1 SV=1	hypothetical protein STEHIDRAFT_62823 [Stereum hirsutum FP-91666 SS1]
c87285.graph_c0	--	--	--	--	--	unnamed protein product [Vitis vinifera]
c62904.graph_c0	[C]	Energy production and conversion	Molecular Function: electron carrier activity (GO:0009055);; Cellular Component: plastid (GO:0009536);; Biological Process: abscisic acid biosynthetic process (GO:0009688);; Molecular Function: metal ion binding (GO:0046872);; Molecular Function: iron-sulfur cluster binding (GO:0051536);;	--	--	unknown [Medicago truncatula]
c69372.graph_c0	[C]	Energy production and conversion	Biological Process: pentose-phosphate shunt (GO:0006098);; Molecular Function: electron carrier activity (GO:0009055);; Cellular Component: chloroplast thylakoid membrane (GO:0009535);; Biological Process: photosynthetic electron transport in photosystem I (GO:0009773);; Cellular Component: NAD(P)H dehydrogenase complex (plastoquinone) (GO:0010598);; Biological Process: starch biosynthetic proces…	--	--	PREDICTED: uncharacterized protein LOC100241139 [Vitis vinifera]
c74635.graph_c0	[T]	Signal transduction mechanisms	Molecular Function: phosphoprotein phosphatase activity (GO:0004721);; Biological Process: protein dephosphorylation (GO:0006470);; Biological Process: regulation of MAP kinase activity (GO:0043405);;	K14165|1e-73|vvi:100256857|hypothetical protein LOC100256857	Dual specificity protein phosphatase 1 GN=DSPTP1 OS=Arabidopsis thaliana (Mouse-ear cress) PE=1 SV=1	PREDICTED: dual specificity protein phosphatase 12 [Vitis vinifera]
c73807.graph_c0	--	--	--	--	--	PREDICTED: uncharacterized protein LOC101264529 [Solanum lycopersicum]
c75421.graph_c0	[R]	General function prediction only	Molecular Function: mannosyl-oligosaccharide 1,2-alpha-mannosidase activity (GO:0004571);; Molecular Function: calcium ion binding (GO:0005509);; Biological Process: proteolysis (GO:0006508);; Cellular Component: membrane (GO:0016020);; Molecular Function: peptidase activity, acting on L-amino acid peptides (GO:0070011);;	--	--	hypothetical protein SNOG_01196 [Phaeosphaeria nodorum SN15]
c52605.graph_c0	--	--	Molecular Function: nucleotide binding (GO:0000166);; Molecular Function: protein serine/threonine kinase activity (GO:0004674);; Biological Process: phosphorylation (GO:0016310);;	--	Putative receptor protein kinase ZmPK1 (Precursor) GN=PK1 OS=Zea mays (Maize) PE=2 SV=2	predicted protein [Populus trichocarpa]
c36375.graph_c0	--	--	Cellular Component: cytoplasm (GO:0005737);; Biological Process: response to abscisic acid (GO:0009737);; Biological Process: auxin metabolic process (GO:0009850);; Biological Process: determination of bilateral symmetry (GO:0009855);; Biological Process: organ morphogenesis (GO:0009887);; Biological Process: polarity specification of adaxial/abaxial axis (GO:0009944);; Biological Process: merist…	--	Type I inositol 1,4,5-trisphosphate 5-phosphatase CVP2 GN=CVP2 OS=Arabidopsis thaliana (Mouse-ear cress) PE=1 SV=2	unnamed protein product [Vitis vinifera]
c57585.graph_c0	--	--	--	--	--	PREDICTED: TMV resistance protein N-like [Fragaria vesca subsp. vesca]
c60717.graph_c0	--	--	--	--	--	Uncharacterized protein isoform 1 [Theobroma cacao]
c63725.graph_c0	--	--	Cellular Component: nucleus (GO:0005634);; Biological Process: regulation of transcription, DNA-templated (GO:0006355);; Biological Process: response to osmotic stress (GO:0006970);; Biological Process: cell adhesion (GO:0007155);; Cellular Component: plastid (GO:0009536);; Biological Process: cold acclimation (GO:0009631);; Biological Process: trichome morphogenesis (GO:0010090);; Biological Pro…	--	Mediator of RNA polymerase II transcription subunit 16 GN=T1J1.2 OS=Arabidopsis thaliana (Mouse-ear cress) PE=1 SV=1	conserved hypothetical protein [Ricinus communis]
c62705.graph_c0	--	--	Molecular Function: metal ion binding (GO:0046872);;	--	Putative RING-H2 finger protein ATL61 GN=ATL61 OS=Arabidopsis thaliana (Mouse-ear cress) PE=3 SV=1	PREDICTED: uncharacterized protein LOC101247366 [Solanum lycopersicum]
c53359.graph_c0	[G]	Carbohydrate transport and metabolism	Molecular Function: glyceraldehyde-3-phosphate dehydrogenase (NAD+) (phosphorylating) activity (GO:0004365);; Cellular Component: cytoplasm (GO:0005737);; Biological Process: glycolysis (GO:0006096);; Molecular Function: NADP binding (GO:0050661);; Molecular Function: NAD binding (GO:0051287);; Biological Process: oxidation-reduction process (GO:0055114);;	K00134|1e-27|cme:CMM167C|glyceraldehyde 3-phosphate dehydrogenase	Glyceraldehyde-3-phosphate dehydrogenase, cytosolic GN=GAPC OS=Gracilaria gracilis (Red alga) PE=3 SV=1	glyceraldehyde 3-phosphate dehydrogenase [Stemphylium vesicarium]
c68021.graph_c0	--	--	--	--	Zinc finger CCCH domain-containing protein 19 GN=F16F14 OS=Arabidopsis thaliana (Mouse-ear cress) PE=1 SV=3	hypothetical protein MTR_027s0011 [Medicago truncatula]
c53678.graph_c0	--	--	--	--	--	PREDICTED: transcription factor UNE12-like [Solanum lycopersicum]
c45618.graph_c0	[L]	Replication, recombination and repair	Biological Process: DNA replication (GO:0006260);; Biological Process: cell cycle (GO:0007049);; Biological Process: regulation of gene expression (GO:0010468);; Biological Process: histone modification (GO:0016570);; Molecular Function: isomerase activity (GO:0016853);; Biological Process: macromolecule methylation (GO:0043414);; Biological Process: regulation of cellular process (GO:0050794);; …	K03164|3e-16|vvi:100253371|hypothetical protein LOC100253371	DNA topoisomerase 2 GN=TOP2 OS=Pisum sativum (Garden pea) PE=2 SV=1	PREDICTED: DNA topoisomerase 2-like [Fragaria vesca subsp. vesca]
c43672.graph_c0	--	--	Biological Process: post-embryonic development (GO:0009791);; Biological Process: single-organism developmental process (GO:0044767);; Biological Process: reproductive structure development (GO:0048608);; Biological Process: response to stimulus (GO:0050896);;	--	--	Uncharacterized protein isoform 4 [Theobroma cacao]
c35365.graph_c0	--	--	Molecular Function: DNA binding (GO:0003677);; Molecular Function: sequence-specific DNA binding transcription factor activity (GO:0003700);; Cellular Component: nucleus (GO:0005634);; Biological Process: response to xenobiotic stimulus (GO:0009410);; Biological Process: endoplasmic reticulum unfolded protein response (GO:0030968);;	--	Probable transcription factor PosF21 GN=T28P16.14 OS=Arabidopsis thaliana (Mouse-ear cress) PE=2 SV=1	bZIP transcription factor family protein 11 [Camellia sinensis]
c7891.graph_c0	--	--	Molecular Function: ATP binding (GO:0005524);; Biological Process: response to stress (GO:0006950);; Molecular Function: nucleoside-triphosphatase activity (GO:0017111);; Biological Process: protein metabolic process (GO:0019538);;	--	--	heat shock protein 104 [Pyrenophora tritici-repentis Pt-1C-BFP]
c62909.graph_c0	--	--	Cellular Component: membrane (GO:0016020);;	--	--	PREDICTED: uncharacterized protein LOC101308262 [Fragaria vesca subsp. vesca]
c67773.graph_c1	[T]	Signal transduction mechanisms	Biological Process: response to molecule of fungal origin (GO:0002238);; Biological Process: iron ion transport (GO:0006826);; Biological Process: cellular response to iron ion starvation (GO:0010106);; Biological Process: response to nitrate (GO:0010167);; Biological Process: nitrate transport (GO:0015706);;	--	Universal stress protein A-like protein GN=At3g01520 OS=Arabidopsis thaliana (Mouse-ear cress) PE=1 SV=2	Os02g0760500 [Oryza sativa Japonica Group]
c53294.graph_c0	[R]	General function prediction only	Molecular Function: ATP binding (GO:0005524);; Cellular Component: plasma membrane (GO:0005886);; Biological Process: ATP catabolic process (GO:0006200);; Biological Process: transport (GO:0006810);; Molecular Function: organic phosphonate transmembrane-transporting ATPase activity (GO:0015416);; Biological Process: methylglyoxal catabolic process to D-lactate (GO:0019243);;	K06184|1e-24|rcu:RCOM_0894930|ATP-dependent transporter, putative (EC:3.6.3.28)	ABC transporter F family member 4 GN=T14E10.110 OS=Arabidopsis thaliana (Mouse-ear cress) PE=2 SV=1	PREDICTED: benzyl alcohol O-benzoyltransferase-like [Cucumis sativus]
c77209.graph_c0	--	--	--	--	--	predicted protein [Populus trichocarpa]
c80326.graph_c0	[O]	Posttranslational modification, protein turnover, chaperones	Molecular Function: ATP binding (GO:0005524);; Cellular Component: cell wall (GO:0005618);; Cellular Component: nucleolus (GO:0005730);; Cellular Component: mitochondrion (GO:0005739);; Cellular Component: cytosol (GO:0005829);; Cellular Component: plasma membrane (GO:0005886);; Biological Process: protein folding (GO:0006457);; Biological Process: defense response (GO:0006952);; Biological Proce…	--	Heat shock protein 82 (Fragment) GN=HSP82 OS=Nicotiana tabacum (Common tobacco) PE=1 SV=1	heat shock protein, partial [Artemisia tridentata]
c29830.graph_c0	--	--	Cellular Component: vacuolar membrane (GO:0005774);; Cellular Component: chloroplast (GO:0009507);;	K12386|2e-62|vvi:100250884|hypothetical protein LOC100250884	Cystinosin homolog GN=At5g40670 OS=Arabidopsis thaliana (Mouse-ear cress) PE=2 SV=1	PREDICTED: cystinosin homolog [Solanum lycopersicum]
c33114.graph_c0	--	--	--	--	--	hypothetical protein PRUPE_ppa011093mg [Prunus persica]
c40789.graph_c0	--	--	--	--	--	hypothetical protein ARALYDRAFT_916961 [Arabidopsis lyrata subsp. lyrata]
c43340.graph_c0	--	--	Biological Process: resolution of meiotic recombination intermediates (GO:0000712);; Molecular Function: DNA binding (GO:0003677);; Molecular Function: DNA topoisomerase type I activity (GO:0003917);; Biological Process: DNA topological change (GO:0006265);; Biological Process: DNA unwinding involved in DNA replication (GO:0006268);; Biological Process: DNA replication initiation (GO:0006270);; B…	K03165|6e-24|zma:100273582|hypothetical protein LOC100273582	--	hypothetical protein M569_01118, partial [Genlisea aurea]
c71856.graph_c0	[V]	Defense mechanisms	Molecular Function: nucleotide binding (GO:0000166);; Cellular Component: plant-type vacuole (GO:0000325);; Cellular Component: vacuolar membrane (GO:0005774);; Cellular Component: plasma membrane (GO:0005886);; Biological Process: phosphate-containing compound metabolic process (GO:0006796);; Biological Process: transport (GO:0006810);; Molecular Function: oxidoreductase activity (GO:0016491);; …	--	ABC transporter C family member 8 (Precursor) GN=MXL8.11 OS=Arabidopsis thaliana (Mouse-ear cress) PE=2 SV=3	multidrug resistance-associated protein 1, 3 (mrp1, 3), abc-transoprter, putative [Ricinus communis]
c65130.graph_c0	--	--	Cellular Component: mitochondrial inner membrane (GO:0005743);; Biological Process: mitochondrial transport (GO:0006839);; Cellular Component: integral component of membrane (GO:0016021);; Biological Process: NAD transport (GO:0043132);; Molecular Function: NAD transporter activity (GO:0051724);; Biological Process: transmembrane transport (GO:0055085);;	--	Nicotinamide adenine dinucleotide transporter 2, mitochondrial GN=F4F7.45 OS=Arabidopsis thaliana (Mouse-ear cress) PE=1 SV=1	NAD+ transporter 2 isoform 1 [Theobroma cacao]
c64338.graph_c0	--	--	Cellular Component: nucleus (GO:0005634);;	K12871|6e-20|ath:AT3G05070|hypothetical protein	--	PREDICTED: coiled-coil domain-containing protein 12-like [Cucumis sativus]
c20315.graph_c0	[I]	Lipid transport and metabolism	Molecular Function: acyl-CoA dehydrogenase activity (GO:0003995);; Molecular Function: flavin adenine dinucleotide binding (GO:0050660);; Biological Process: oxidation-reduction process (GO:0055114);;	K00249|1e-23|cme:CML080C|acyl-CoA dehydrogenase, mitochondrial precursor	Isovaleryl-CoA dehydrogenase, mitochondrial (Precursor) GN=IVD OS=Solanum tuberosum (Potato) PE=1 SV=2	hypothetical protein PTT_00758 [Pyrenophora teres f. teres 0-1]
c70307.graph_c0	--	--	Biological Process: response to stimulus (GO:0050896);;	--	Heat stress transcription factor B-2c OS=Oryza sativa subsp. japonica (Rice) PE=2 SV=1	Heat shock factor protein, putative [Ricinus communis]
c68610.graph_c0	--	--	Cellular Component: nucleus (GO:0005634);; Cellular Component: cytosol (GO:0005829);;	--	Peptidyl-prolyl cis-trans isomerase FKBP53 GN=FKBP53 OS=Arabidopsis thaliana (Mouse-ear cress) PE=1 SV=1	PREDICTED: uncharacterized protein LOC100245830 [Vitis vinifera]
c90928.graph_c0	[RTKL]	--	Molecular Function: RNA binding (GO:0003723);; Molecular Function: RNA-directed DNA polymerase activity (GO:0003964);; Molecular Function: protein serine/threonine kinase activity (GO:0004674);; Molecular Function: transmembrane receptor protein tyrosine kinase activity (GO:0004714);; Molecular Function: non-membrane spanning protein tyrosine kinase activity (GO:0004715);; Molecular Function: ATP…	--	L-type lectin-domain containing receptor kinase IX.1 (Precursor) GN=LECRK91 OS=Arabidopsis thaliana (Mouse-ear cress) PE=2 SV=1	conserved hypothetical protein [Ricinus communis]
c63095.graph_c0	--	--	Molecular Function: ion channel activity (GO:0005216);; Biological Process: ion transport (GO:0006811);; Cellular Component: membrane (GO:0016020);;	--	--	opsin-1 [Pyrenophora tritici-repentis Pt-1C-BFP]
c55481.graph_c0	--	--	--	--	Probable E3 ubiquitin-protein ligase XBOS34 OS=Oryza sativa subsp. japonica (Rice) PE=2 SV=1	conserved hypothetical protein [Ricinus communis]
c31362.graph_c0	--	--	Biological Process: carbohydrate metabolic process (GO:0005975);; Molecular Function: lyase activity (GO:0016829);; Molecular Function: carbohydrate binding (GO:0030246);;	--	--	PREDICTED: rhamnogalacturonate lyase B-like isoform X1 [Cicer arietinum]
c4820.graph_c0	[L]	Replication, recombination and repair	Molecular Function: RNA binding (GO:0003723);; Molecular Function: RNA-directed DNA polymerase activity (GO:0003964);; Biological Process: RNA-dependent DNA replication (GO:0006278);;	--	RNA-directed DNA polymerase homolog OS=Oenothera berteriana (Bertero&apos;s evening primrose) PE=4 SV=1	reverse transcriptase [Eleocharis quinqueflora]
c46131.graph_c0	--	--	Molecular Function: calcium ion binding (GO:0005509);; Cellular Component: plasma membrane (GO:0005886);; Biological Process: ion transport (GO:0006811);; Biological Process: cellular component organization (GO:0016043);; Biological Process: cellular metabolic process (GO:0044237);; Biological Process: single-organism cellular process (GO:0044763);; Biological Process: regulation of cellular proc…	K13448|3e-75|pop:POPTR_845806|hypothetical protein	Probable calcium-binding protein CML22 GN=CML22 OS=Arabidopsis thaliana (Mouse-ear cress) PE=3 SV=1	Calcium-binding EF-hand family protein isoform 1 [Theobroma cacao]
c71965.graph_c0	--	--	--	--	--	hypothetical protein TBLA_0H03770 [Tetrapisispora blattae CBS 6284]
c81160.graph_c0	--	--	--	--	--	unnamed protein product [Vitis vinifera]
c59258.graph_c0	--	--	--	--	--	PREDICTED: uncharacterized protein LOC100854976 [Vitis vinifera]
c63234.graph_c0	--	--	Biological Process: regulation of transcription, DNA-templated (GO:0006355);; Biological Process: cellular response to water deprivation (GO:0042631);;	--	Zinc finger protein CONSTANS-LIKE 5 GN=COL5 OS=Arabidopsis thaliana (Mouse-ear cress) PE=2 SV=2	hypothetical protein PRUPE_ppa007083mg [Prunus persica]
c70331.graph_c1	--	--	--	--	Transcription factor TCP2 GN=TCP2 OS=Arabidopsis thaliana (Mouse-ear cress) PE=2 SV=1	TB1-like TCP family transcription factor [Helianthus annuus]
c56453.graph_c0	[E]	Amino acid transport and metabolism	Biological Process: amino acid transmembrane transport (GO:0003333);; Cellular Component: plasma membrane (GO:0005886);; Molecular Function: amino acid transmembrane transporter activity (GO:0015171);; Biological Process: proline transport (GO:0015824);; Cellular Component: integral component of membrane (GO:0016021);;	--	Probable GABA transporter 2 GN=At5g41800 OS=Arabidopsis thaliana (Mouse-ear cress) PE=2 SV=1	amino acid transporter, putative [Ricinus communis]
c72485.graph_c0	[TZDR]	--	Molecular Function: calcium ion binding (GO:0005509);; Cellular Component: cell wall (GO:0005618);; Cellular Component: cytosol (GO:0005829);; Biological Process: gibberellin biosynthetic process (GO:0009686);; Biological Process: gibberellic acid mediated signaling pathway (GO:0009740);; Biological Process: response to red light (GO:0010114);; Biological Process: hyperosmotic salinity response (…	--	Calmodulin OS=Heterocapsa triquetra (Dinoflagellate) PE=2 SV=1	PREDICTED: calmodulin-like protein 5-like isoform 1 [Solanum lycopersicum]
c44729.graph_c0	--	--	Cellular Component: mitochondrion (GO:0005739);; Cellular Component: plastid (GO:0009536);; Molecular Function: organic cyclic compound binding (GO:0097159);; Molecular Function: heterocyclic compound binding (GO:1901363);;	--	--	hypothetical protein SORBIDRAFT_07g002960 [Sorghum bicolor]
c84314.graph_c0	--	--	Molecular Function: cysteine-type endopeptidase activity (GO:0004197);; Cellular Component: extracellular space (GO:0005615);; Biological Process: proteolysis (GO:0006508);; Biological Process: vacuolar protein processing (GO:0006624);; Cellular Component: chloroplast (GO:0009507);; Biological Process: gibberellin biosynthetic process (GO:0009686);; Biological Process: response to abscisic acid (…	K01369|8e-26|pop:POPTR_873719|hypothetical protein	Vacuolar-processing enzyme (Precursor) OS=Citrus sinensis (Sweet orange) PE=2 SV=1	hypothetical protein COCSUDRAFT_64138 [Coccomyxa subellipsoidea C-169]
c71031.graph_c0	--	--	Cellular Component: nucleus (GO:0005634);; Cellular Component: mitochondrion (GO:0005739);; Biological Process: response to cold (GO:0009409);; Biological Process: response to water deprivation (GO:0009414);; Biological Process: response to abscisic acid (GO:0009737);; Biological Process: hyperosmotic salinity response (GO:0042538);;	--	--	PREDICTED: uncharacterized protein LOC101267356 [Solanum lycopersicum]
c64655.graph_c0	--	--	Molecular Function: DNA binding (GO:0003677);; Molecular Function: sequence-specific DNA binding transcription factor activity (GO:0003700);; Molecular Function: protein binding (GO:0005515);; Cellular Component: nucleus (GO:0005634);; Biological Process: pentose-phosphate shunt (GO:0006098);; Biological Process: rRNA processing (GO:0006364);; Cellular Component: chloroplast thylakoid membrane (G…	--	Stress enhanced protein 1, chloroplastic (Precursor) GN=SEP1 OS=Arabidopsis thaliana (Mouse-ear cress) PE=2 SV=1	PREDICTED: uncharacterized protein LOC100248700 [Vitis vinifera]
c5843.graph_c0	--	--	Cellular Component: mitochondrion (GO:0005739);; Cellular Component: plasma membrane (GO:0005886);; Biological Process: sterol biosynthetic process (GO:0016126);; Biological Process: pentacyclic triterpenoid biosynthetic process (GO:0019745);;	--	Synaptotagmin-3 GN=F21E1.140 OS=Arabidopsis thaliana (Mouse-ear cress) PE=2 SV=1	Os06g0685300 [Oryza sativa Japonica Group]
c35807.graph_c0	[J]	Translation, ribosomal structure and biogenesis	Cellular Component: cytoplasm (GO:0005737);; Biological Process: translational termination (GO:0006415);; Molecular Function: translation release factor activity, codon specific (GO:0016149);;	K03265|8e-34|cre:CHLREDRAFT_182764|ERF1	Eukaryotic peptide chain release factor subunit 1-1 GN=ERF1-1 OS=Arabidopsis thaliana (Mouse-ear cress) PE=2 SV=2	peptide chain release factor 1 [Guillardia theta CCMP2712]
c62379.graph_c0	--	--	--	--	--	PREDICTED: uncharacterized protein LOC101258048 [Solanum lycopersicum]
c91578.graph_c0	[J]	Translation, ribosomal structure and biogenesis	Molecular Function: RNA binding (GO:0003723);; Molecular Function: structural constituent of ribosome (GO:0003735);; Biological Process: translation (GO:0006412);; Cellular Component: small ribosomal subunit (GO:0015935);;	K02985|3e-36|zma:100382976|hypothetical protein LOC100382976	40S ribosomal protein S3-1 GN=RPS3A OS=Arabidopsis thaliana (Mouse-ear cress) PE=1 SV=1	predicted protein [Hordeum vulgare subsp. vulgare]
c60132.graph_c1	[F]	Nucleotide transport and metabolism	Cellular Component: cytosol (GO:0005829);; Biological Process: purine nucleoside catabolic process (GO:0006152);; Biological Process: uridine catabolic process (GO:0006218);; Molecular Function: uridine nucleosidase activity (GO:0045437);; Molecular Function: adenosine nucleosidase activity (GO:0047622);; Molecular Function: inosine nucleosidase activity (GO:0047724);; Molecular Function: xanthos…	--	Probable uridine nucleosidase 1 OS=Oryza sativa subsp. japonica (Rice) PE=2 SV=1	Uridine-ribohydrolase 1 isoform 1 [Theobroma cacao]
c61294.graph_c1	[QR]	--	Biological Process: vitamin E biosynthetic process (GO:0010189);; Biological Process: methylation (GO:0032259);; Molecular Function: tocopherol O-methyltransferase activity (GO:0050342);;	K05928|1e-54|vvi:100242641|hypothetical protein LOC100242641	Probable tocopherol O-methyltransferase, chloroplastic (Precursor) GN=OJ1111_E07.25 OS=Oryza sativa subsp. japonica (Rice) PE=2 SV=1	gamma-tocopherol methyl transferase [Artemisia sphaerocephala]
c76157.graph_c0	--	--	Biological Process: activation of MAPKK activity (GO:0000186);; Molecular Function: MAP kinase kinase kinase activity (GO:0004709);; Molecular Function: non-membrane spanning protein tyrosine kinase activity (GO:0004715);; Molecular Function: ATP binding (GO:0005524);; Cellular Component: plasma membrane (GO:0005886);; Cellular Component: plastid (GO:0009536);;	--	Serine/threonine-protein kinase BIK1 GN=BIK1 OS=Arabidopsis thaliana (Mouse-ear cress) PE=1 SV=1	PREDICTED: probable serine/threonine-protein kinase NAK-like [Cucumis sativus]
c41472.graph_c0	--	--	--	--	--	unnamed protein product [Vitis vinifera]
c32127.graph_c0	--	--	--	--	--	hypothetical protein PUNSTDRAFT_131194 [Punctularia strigosozonata HHB-11173 SS5]
c36626.graph_c0	--	--	Molecular Function: hexokinase activity (GO:0004396);; Molecular Function: ATP binding (GO:0005524);; Biological Process: glycolysis (GO:0006096);; Biological Process: phosphorylation (GO:0016310);;	K00844|3e-34|zma:100382676|hypothetical protein LOC100382676	Hexokinase-like 1 protein GN=At1g47840 OS=Arabidopsis thaliana (Mouse-ear cress) PE=2 SV=2	hypothetical protein COCSADRAFT_328020 [Bipolaris sorokiniana ND90Pr]
c58848.graph_c1	[KL]	--	Molecular Function: DNA binding (GO:0003677);; Molecular Function: helicase activity (GO:0004386);; Molecular Function: ATP binding (GO:0005524);; Cellular Component: nucleus (GO:0005634);;	--	DNA helicase INO80 GN=INO80 OS=Arabidopsis thaliana (Mouse-ear cress) PE=2 SV=2	PREDICTED: chromodomain-helicase-DNA-binding protein 1-like [Vitis vinifera]
c59139.graph_c0	--	--	--	--	Probable DEAD-box ATP-dependent RNA helicase 48 GN=RH48 OS=Arabidopsis thaliana (Mouse-ear cress) PE=3 SV=1	Copper ion transmembrane transporters [Theobroma cacao]
c66153.graph_c0	--	--	--	--	--	PREDICTED: uncharacterized protein LOC100256775 [Vitis vinifera]
c70940.graph_c0	--	--	Cellular Component: mitochondrion (GO:0005739);; Molecular Function: transferase activity, transferring hexosyl groups (GO:0016758);;	--	--	PREDICTED: uncharacterized protein LOC101257919 [Solanum lycopersicum]
c70181.graph_c0	[R]	General function prediction only	Cellular Component: cytosol (GO:0005829);; Biological Process: methylation (GO:0032259);; Molecular Function: caffeoyl-CoA O-methyltransferase activity (GO:0042409);;	--	Tricin synthase 1 OS=Oryza sativa subsp. japonica (Rice) PE=1 SV=1	O-methyltransferase family 3 protein [Arabidopsis lyrata subsp. lyrata]
c59581.graph_c0	--	--	Cellular Component: protein phosphatase type 2A complex (GO:0000159);; Cellular Component: nucleus (GO:0005634);; Biological Process: signal transduction (GO:0007165);; Molecular Function: protein phosphatase type 2A regulator activity (GO:0008601);; Biological Process: regulation of phosphorylation (GO:0042325);;	K11584|0.0|rcu:RCOM_1353690|protein phosphatase 2a, regulatory subunit, putative	Serine/threonine protein phosphatase 2A 57 kDa regulatory subunit B&apos; beta isoform GN=B&apos;BETA OS=Arabidopsis thaliana (Mouse-ear cress) PE=1 SV=1	hypothetical protein CARUB_v10013525mg [Capsella rubella]
c57278.graph_c0	[O]	Posttranslational modification, protein turnover, chaperones	Cellular Component: extracellular region (GO:0005576);; Molecular Function: peptidase activity (GO:0008233);; Molecular Function: zinc ion binding (GO:0008270);;	--	Putative RING-H2 finger protein ATL36 (Precursor) GN=ATL36 OS=Arabidopsis thaliana (Mouse-ear cress) PE=3 SV=1	PREDICTED: E3 ubiquitin-protein ligase RNF13-like [Solanum lycopersicum]
c83432.graph_c0	--	--	--	--	--	hypothetical protein PTT_09157 [Pyrenophora teres f. teres 0-1]
c34928.graph_c0	--	--	Molecular Function: hydrolase activity, hydrolyzing O-glycosyl compounds (GO:0004553);; Biological Process: xylan catabolic process (GO:0045493);;	--	--	PREDICTED: endo-1,4-beta-xylanase A-like [Glycine max]
c55264.graph_c0	--	--	--	--	--	hypothetical protein PRUPE_ppa012312mg [Prunus persica]
c29080.graph_c0	[O]	Posttranslational modification, protein turnover, chaperones	Molecular Function: glutathione transferase activity (GO:0004364);; Molecular Function: lyase activity (GO:0016829);;	--	Glutathione S-transferase U25 GN=GSTU25 OS=Arabidopsis thaliana (Mouse-ear cress) PE=2 SV=1	PREDICTED: probable glutathione S-transferase-like [Fragaria vesca subsp. vesca]
c2824.graph_c0	--	--	--	--	--	PREDICTED: uncharacterized protein LOC101206063 [Cucumis sativus]
c35630.graph_c0	--	--	--	--	--	hypothetical protein M569_07837, partial [Genlisea aurea]
c69253.graph_c0	--	--	--	--	Putative UPF0481 protein At3g02645 GN=At3g02645 OS=Arabidopsis thaliana (Mouse-ear cress) PE=3 SV=1	PREDICTED: putative UPF0481 protein At3g02645-like [Solanum lycopersicum]
c55009.graph_c0	--	--	Molecular Function: DNA binding (GO:0003677);; Molecular Function: sequence-specific DNA binding transcription factor activity (GO:0003700);; Cellular Component: nucleus (GO:0005634);; Biological Process: regulation of transcription, DNA-templated (GO:0006355);; Biological Process: vernalization response (GO:0010048);; Biological Process: maintenance of floral meristem identity (GO:0010076);; Bio…	--	MADS-box transcription factor 21 OS=Oryza sativa subsp. japonica (Rice) PE=2 SV=1	MADS-box protein SEP2B [Aquilegia coerulea]
c59266.graph_c0	--	--	Biological Process: cell fate specification (GO:0001708);; Molecular Function: DNA binding (GO:0003677);; Molecular Function: sequence-specific DNA binding transcription factor activity (GO:0003700);; Cellular Component: nucleus (GO:0005634);; Biological Process: regulation of transcription, DNA-templated (GO:0006355);; Biological Process: specification of floral organ identity (GO:0010093);; Mol…	--	Agamous-like MADS-box protein AGL9 homolog GN=FBP2 OS=Petunia hybrida (Petunia) PE=1 SV=2	MADS-box transcription factor CDM44 [Chrysanthemum x morifolium]
c1783.graph_c0	--	--	--	--	--	hypothetical protein TRIUR3_14152 [Triticum urartu]
c92728.graph_c0	[Q]	Secondary metabolites biosynthesis, transport and catabolism	Molecular Function: iron ion binding (GO:0005506);; Molecular Function: electron carrier activity (GO:0009055);; Molecular Function: oxidoreductase activity, acting on single donors with incorporation of molecular oxygen, incorporation of two atoms of oxygen (GO:0016702);; Molecular Function: heme binding (GO:0020037);; Molecular Function: flavonoid 3',5'-hydroxylase activity (GO:0033772);; Biolo…	--	Valine N-monooxygenase 1 GN=CYP79D1 OS=Manihot esculenta (Cassava) PE=1 SV=1	hypothetical protein PRUPE_ppa022777mg [Prunus persica]
c58652.graph_c0	--	--	Molecular Function: catalytic activity (GO:0003824);;	--	--	Disease resistance family protein / LRR family protein [Theobroma cacao]
c55260.graph_c0	--	--	--	--	--	predicted protein [Populus trichocarpa]
c83492.graph_c0	[Q]	Secondary metabolites biosynthesis, transport and catabolism	Cellular Component: extracellular region (GO:0005576);; Cellular Component: endoplasmic reticulum (GO:0005783);; Biological Process: wax biosynthetic process (GO:0010025);; Molecular Function: oxygen binding (GO:0019825);; Molecular Function: metal ion binding (GO:0046872);; Molecular Function: midchain alkane hydroxylase activity (GO:0080133);;	--	Cytochrome P450 86B1 GN=CYP86B1 OS=Arabidopsis thaliana (Mouse-ear cress) PE=2 SV=1	PREDICTED: cytochrome P450 86B1 [Vitis vinifera]
c47754.graph_c0	--	--	Cellular Component: mitochondrion (GO:0005739);; Molecular Function: zinc ion binding (GO:0008270);;	--	--	hypothetical protein M569_03274 [Genlisea aurea]
c2179.graph_c0	--	--	Molecular Function: DNA binding (GO:0003677);; Biological Process: regulation of transcription, DNA-templated (GO:0006355);; Biological Process: anatomical structure morphogenesis (GO:0009653);; Biological Process: single-organism developmental process (GO:0044767);; Biological Process: organ development (GO:0048513);;	--	Protein CUP-SHAPED COTYLEDON 3 OS=Arabidopsis thaliana (Mouse-ear cress) PE=1 SV=1	NAC domain protein, IPR003441 [Populus trichocarpa]
c93204.graph_c0	--	--	--	--	--	hypothetical protein COCHEDRAFT_1228852 [Bipolaris maydis C5]
c79117.graph_c0	[QR]	--	--	--	--	hypothetical protein PHACADRAFT_203537 [Phanerochaete carnosa HHB-10118-sp]
c61908.graph_c0	[T]	Signal transduction mechanisms	Molecular Function: protein histidine kinase activity (GO:0004673);; Molecular Function: signal transducer activity (GO:0004871);; Cellular Component: vacuole (GO:0005773);; Cellular Component: plasma membrane (GO:0005886);; Biological Process: cytokinin-activated signaling pathway (GO:0009736);; Biological Process: negative regulation of abscisic acid-activated signaling pathway (GO:0009788);; B…	--	Histidine kinase 5 GN=MAJ23.80 OS=Arabidopsis thaliana (Mouse-ear cress) PE=1 SV=1	PREDICTED: histidine kinase 5-like [Solanum lycopersicum]
c67902.graph_c0	[R]	General function prediction only	Molecular Function: iron ion binding (GO:0005506);; Cellular Component: peroxisome (GO:0005777);; Cellular Component: chloroplast (GO:0009507);; Biological Process: flavonoid biosynthetic process (GO:0009813);; Molecular Function: oxidoreductase activity, acting on paired donors, with incorporation or reduction of molecular oxygen, 2-oxoglutarate as one donor, and incorporation of one atom each o…	--	Leucoanthocyanidin dioxygenase GN=ANS OS=Malus domestica (Apple) PE=2 SV=1	Leucoanthocyanidin dioxygenase, putative [Ricinus communis]
c50561.graph_c1	--	--	Cellular Component: nucleus (GO:0005634);; Biological Process: regulation of transcription, DNA-templated (GO:0006355);; Molecular Function: zinc ion binding (GO:0008270);; Molecular Function: methylated histone residue binding (GO:0035064);;	--	PHD finger protein ALFIN-LIKE 4 GN=AL4 OS=Arabidopsis thaliana (Mouse-ear cress) PE=1 SV=2	PREDICTED: PHD finger protein ALFIN-LIKE 5 [Vitis vinifera]
c47616.graph_c0	[O]	Posttranslational modification, protein turnover, chaperones	Cellular Component: mitochondrion (GO:0005739);; Biological Process: protein folding (GO:0006457);; Cellular Component: chloroplast (GO:0009507);; Biological Process: response to high light intensity (GO:0009644);; Biological Process: heat acclimation (GO:0010286);; Biological Process: response to hydrogen peroxide (GO:0042542);;	--	26.5 kDa heat shock protein, mitochondrial (Precursor) GN=HSP26.5 OS=Arabidopsis thaliana (Mouse-ear cress) PE=2 SV=1	PREDICTED: 26.5 kDa heat shock protein, mitochondrial [Vitis vinifera]
c69459.graph_c0	--	--	Molecular Function: protein serine/threonine kinase activity (GO:0004674);; Molecular Function: ATP binding (GO:0005524);; Cellular Component: plasma membrane (GO:0005886);; Biological Process: protein phosphorylation (GO:0006468);;	--	Proline-rich receptor-like protein kinase PERK4 GN=PERK4 OS=Arabidopsis thaliana (Mouse-ear cress) PE=1 SV=1	ATP binding protein, putative [Ricinus communis]
c39838.graph_c0	[RTKL]	--	Biological Process: MAPK cascade (GO:0000165);; Molecular Function: protein serine/threonine kinase activity (GO:0004674);; Biological Process: protein phosphorylation (GO:0006468);; Biological Process: pollen tube growth (GO:0009860);; Cellular Component: cytoplasmic membrane-bounded vesicle (GO:0016023);; Cellular Component: apical plasma membrane (GO:0016324);; Biological Process: regulation o…	--	Receptor-like protein kinase ANXUR2 (Precursor) GN=ANX2 OS=Arabidopsis thaliana (Mouse-ear cress) PE=2 SV=1	Malectin/receptor-like protein kinase family protein, putative [Theobroma cacao]
c85242.graph_c0	[J]	Translation, ribosomal structure and biogenesis	Molecular Function: RNA binding (GO:0003723);; Molecular Function: structural constituent of ribosome (GO:0003735);; Biological Process: translation (GO:0006412);; Cellular Component: small ribosomal subunit (GO:0015935);;	K02989|5e-55|zma:100193240|hypothetical protein LOC100193240	40S ribosomal protein S5 (Fragment) GN=RPS5 OS=Cicer arietinum (Chickpea) PE=2 SV=1	hypothetical protein ZEAMMB73_326578 [Zea mays]
c72007.graph_c0	[M]	Cell wall/membrane/envelope biogenesis	Cellular Component: endosome (GO:0005768);; Cellular Component: endoplasmic reticulum (GO:0005783);; Cellular Component: trans-Golgi network (GO:0005802);; Cellular Component: plasma membrane (GO:0005886);; Biological Process: response to cold (GO:0009409);; Biological Process: plant-type cell wall biogenesis (GO:0009832);; Molecular Function: cellulose synthase (UDP-forming) activity (GO:0016760…	--	Cellulose synthase-like protein D2 GN=CSLD2 OS=Arabidopsis thaliana (Mouse-ear cress) PE=1 SV=1	PREDICTED: cellulose synthase-like protein D3-like [Solanum lycopersicum]
c68486.graph_c0	--	--	Cellular Component: cytosol (GO:0005829);; Cellular Component: chloroplast stroma (GO:0009570);;	--	--	predicted protein [Populus trichocarpa]
c75291.graph_c0	--	--	--	--	F-box protein At3g07870 GN=At3g07870 OS=Arabidopsis thaliana (Mouse-ear cress) PE=2 SV=1	PREDICTED: F-box protein At3g07870-like [Fragaria vesca subsp. vesca]
c40071.graph_c0	[G]	Carbohydrate transport and metabolism	Molecular Function: hydrolase activity, hydrolyzing O-glycosyl compounds (GO:0004553);; Biological Process: carbohydrate metabolic process (GO:0005975);;	--	Beta-glucosidase 45 (Precursor) GN=BGLU45 OS=Arabidopsis thaliana (Mouse-ear cress) PE=1 SV=1	predicted protein [Populus trichocarpa]
c1656.graph_c0	[E]	Amino acid transport and metabolism	Molecular Function: serine-type endopeptidase activity (GO:0004252);; Biological Process: proteolysis (GO:0006508);; Cellular Component: chloroplast (GO:0009507);; Molecular Function: serine-type exopeptidase activity (GO:0070008);;	K01322|2e-75|pop:POPTR_761565|hypothetical protein	--	PREDICTED: prolyl endopeptidase-like [Cicer arietinum]
c65305.graph_c0	--	--	--	--	Pentatricopeptide repeat-containing protein At1g62930, chloroplastic (Precursor) GN=At1g62930 OS=Arabidopsis thaliana (Mouse-ear cress) PE=2 SV=2	Tetratricopeptide repeat (TPR)-like superfamily protein, putative [Theobroma cacao]
c70662.graph_c0	[M]	Cell wall/membrane/envelope biogenesis	Biological Process: unsaturated fatty acid biosynthetic process (GO:0006636);; Cellular Component: chloroplast envelope (GO:0009941);; Biological Process: chlorophyll biosynthetic process (GO:0015995);; Biological Process: cellular response to phosphate starvation (GO:0016036);; Biological Process: carotenoid biosynthetic process (GO:0016117);; Biological Process: isopentenyl diphosphate biosynth…	K06119|0.0|vvi:100259616|hypothetical protein LOC100259616	Granule-bound starch synthase 1, chloroplastic/amyloplastic (Precursor) OS=Oryza sativa subsp. japonica (Rice) PE=1 SV=1	unnamed protein product [Vitis vinifera]
c56796.graph_c1	[R]	General function prediction only	Molecular Function: nucleotide binding (GO:0000166);; Biological Process: mRNA splicing, via spliceosome (GO:0000398);; Cellular Component: nucleus (GO:0005634);; Biological Process: DNA-dependent DNA replication (GO:0006261);; Biological Process: mRNA export from nucleus (GO:0006406);; Biological Process: protein import into nucleus (GO:0006606);; Biological Process: embryo sac egg cell differen…	K11374|0.0|vvi:100257715|hypothetical protein LOC100257715	Elongator complex protein 2 OS=Arabidopsis thaliana (Mouse-ear cress) PE=1 SV=1	PREDICTED: elongator complex protein 2-like [Solanum lycopersicum]
c85576.graph_c0	[C]	Energy production and conversion	Molecular Function: magnesium ion binding (GO:0000287);; Molecular Function: isocitrate dehydrogenase (NADP+) activity (GO:0004450);; Biological Process: tricarboxylic acid cycle (GO:0006099);; Biological Process: isocitrate metabolic process (GO:0006102);; Molecular Function: NAD binding (GO:0051287);;	K00031|4e-72|vcn:VOLCADRAFT_77629|idh3	Isocitrate dehydrogenase [NADP], chloroplastic/mitochondrial (Precursor) GN=At5g14590 OS=Arabidopsis thaliana (Mouse-ear cress) PE=1 SV=1	isocitrate dehydrogenase (NADP+) [Piromyces sp. E2]
c58469.graph_c0	[RTKL]	--	Molecular Function: protein kinase activity (GO:0004672);; Biological Process: phosphorylation (GO:0016310);;	--	Receptor-like protein kinase FERONIA (Precursor) GN=F26O13.190 OS=Arabidopsis thaliana (Mouse-ear cress) PE=1 SV=1	unnamed protein product [Vitis vinifera]
c90965.graph_c0	--	--	--	--	--	predicted protein [Populus trichocarpa]
c60153.graph_c0	--	--	--	--	Protein WVD2-like 1 GN=WDL1 OS=Arabidopsis thaliana (Mouse-ear cress) PE=2 SV=1	unknown protein [Camellia sinensis]
c55558.graph_c0	--	--	Cellular Component: nucleus (GO:0005634);; Cellular Component: cytosol (GO:0005829);; Biological Process: pollen germination (GO:0009846);; Biological Process: pollen tube growth (GO:0009860);;	--	--	PREDICTED: uncharacterized protein LOC101245338 [Solanum lycopersicum]
c48273.graph_c1	--	--	Cellular Component: plastid (GO:0009536);;	--	Pentatricopeptide repeat-containing protein At4g18750, chloroplastic (Precursor) GN=PCMP-H45 OS=Arabidopsis thaliana (Mouse-ear cress) PE=2 SV=1	PREDICTED: pentatricopeptide repeat-containing protein At2g29760, chloroplastic-like [Solanum lycopersicum]
c67170.graph_c0	--	--	Molecular Function: binding (GO:0005488);;	--	Zinc finger CCCH domain-containing protein 14 OS=Oryza sativa subsp. japonica (Rice) PE=2 SV=1	PREDICTED: zinc finger CCCH domain-containing protein 14-like [Vitis vinifera]
c92621.graph_c0	--	--	--	--	--	PREDICTED: uncharacterized protein LOC101306572 [Fragaria vesca subsp. vesca]
c58175.graph_c0	--	--	--	--	Glutathione S-transferase T3 GN=K1O13.1 OS=Arabidopsis thaliana (Mouse-ear cress) PE=2 SV=1	TPA: putative MYB DNA-binding domain superfamily protein [Zea mays]
c70236.graph_c1	--	--	Cellular Component: extracellular region (GO:0005576);;	--	--	unnamed protein product [Vitis vinifera]
c41368.graph_c1	--	--	--	K11594|1e-05|rcu:RCOM_0041090|dead box ATP-dependent RNA helicase, putative	--	--
c65573.graph_c0	[K]	Transcription	Biological Process: RNA splicing, via endonucleolytic cleavage and ligation (GO:0000394);; Molecular Function: nucleic acid binding (GO:0003676);; Cellular Component: nucleus (GO:0005634);; Cellular Component: cytosol (GO:0005829);; Biological Process: sister chromatid cohesion (GO:0007062);; Biological Process: photomorphogenesis (GO:0009640);; Biological Process: response to gibberellin (GO:000…	K03145|1e-138|vvi:100253538|hypothetical protein LOC100253538	Probable mediator of RNA polymerase II transcription subunit 26c GN=MYH9.6 OS=Arabidopsis thaliana (Mouse-ear cress) PE=2 SV=1	PREDICTED: transcription elongation factor A protein 3-like [Cucumis sativus]
c58266.graph_c0	--	--	Biological Process: metabolic process (GO:0008152);; Molecular Function: UDP-glycosyltransferase activity (GO:0008194);; Cellular Component: chloroplast (GO:0009507);; Molecular Function: transferase activity, transferring hexosyl groups (GO:0016758);;	--	UDP-glycosyltransferase 73C3 GN=UGT73C3 OS=Arabidopsis thaliana (Mouse-ear cress) PE=2 SV=1	UDP-glycosyltransferase 73E1 [Stevia rebaudiana]
c67742.graph_c0	[O]	Posttranslational modification, protein turnover, chaperones	Molecular Function: ATP binding (GO:0005524);; Cellular Component: cell wall (GO:0005618);; Cellular Component: cytosol (GO:0005829);; Cellular Component: plasma membrane (GO:0005886);; Biological Process: protein folding (GO:0006457);; Biological Process: response to heat (GO:0009408);; Biological Process: defense response to bacterium (GO:0042742);; Biological Process: response to arsenic-conta…	K04079|0.0|vvi:100265661|hypothetical protein LOC100265661	Heat shock protein 83 GN=HSP83A OS=Ipomoea nil (Japanese morning glory) PE=2 SV=1	RecName: Full=Heat shock protein 83
c65688.graph_c0	[K]	Transcription	Molecular Function: phosphoprotein phosphatase activity (GO:0004721);; Cellular Component: nucleus (GO:0005634);; Cellular Component: mitochondrion (GO:0005739);; Biological Process: mRNA processing (GO:0006397);; Biological Process: protein dephosphorylation (GO:0006470);; Cellular Component: chloroplast (GO:0009507);;	--	--	PREDICTED: RNA polymerase II subunit A C-terminal domain phosphatase SSU72 [Vitis vinifera]
c80301.graph_c0	--	--	--	--	Protein PHLOEM PROTEIN 2-LIKE A10 GN=PP2A10 OS=Arabidopsis thaliana (Mouse-ear cress) PE=2 SV=1	Phloem protein 2-like a10, putative [Theobroma cacao]
c29190.graph_c0	[J]	Translation, ribosomal structure and biogenesis	Molecular Function: structural constituent of ribosome (GO:0003735);; Cellular Component: ribosome (GO:0005840);; Biological Process: translation (GO:0006412);;	K02918|2e-44|ppp:PHYPADRAFT_189477|hypothetical protein	60S ribosomal protein L35 GN=RPL35 OS=Triticum aestivum (Wheat) PE=1 SV=1	60S ribosomal protein L35 [Pyrenophora teres f. teres 0-1]
c30206.graph_c0	--	--	Molecular Function: binding (GO:0005488);; Molecular Function: transferase activity, transferring phosphorus-containing groups (GO:0016772);; Biological Process: single-organism cellular process (GO:0044763);; Biological Process: response to stimulus (GO:0050896);; Biological Process: biological regulation (GO:0065007);;	--	Wall-associated receptor kinase 2 (Precursor) GN=WAK2 OS=Arabidopsis thaliana (Mouse-ear cress) PE=1 SV=1	PREDICTED: wall-associated receptor kinase 3-like [Vitis vinifera]
c62500.graph_c0	--	--	Cellular Component: chloroplast thylakoid membrane (GO:0009535);;	--	--	predicted protein [Populus trichocarpa]
c61747.graph_c1	--	--	Molecular Function: sequence-specific DNA binding transcription factor activity (GO:0003700);; Cellular Component: cytosol (GO:0005829);; Cellular Component: plasma membrane (GO:0005886);; Biological Process: regulation of transcription, DNA-templated (GO:0006355);; Molecular Function: phosphoric diester hydrolase activity (GO:0008081);; Cellular Component: plastid (GO:0009536);; Biological Proce…	--	Tubby-like F-box protein 5 OS=Oryza sativa subsp. japonica (Rice) PE=2 SV=1	PREDICTED: tubby-like F-box protein 5-like [Vitis vinifera]
c56987.graph_c0	[J]	Translation, ribosomal structure and biogenesis	Molecular Function: structural constituent of ribosome (GO:0003735);; Cellular Component: nucleolus (GO:0005730);; Cellular Component: vacuole (GO:0005773);; Cellular Component: plasma membrane (GO:0005886);; Biological Process: translation (GO:0006412);; Molecular Function: 5S rRNA binding (GO:0008097);; Biological Process: cell proliferation (GO:0008283);; Cellular Component: chloroplast (GO:00…	K02932|0.0|vvi:100262824|hypothetical protein LOC100262824	60S ribosomal protein L5-1 GN=MWL2.17 OS=Arabidopsis thaliana (Mouse-ear cress) PE=2 SV=2	PREDICTED: 60S ribosomal protein L5-like isoform 2 [Vitis vinifera]
c92339.graph_c0	--	--	Cellular Component: endoplasmic reticulum (GO:0005783);; Cellular Component: chloroplast (GO:0009507);;	--	--	PREDICTED: vacuole membrane protein 1 [Vitis vinifera]
c46422.graph_c0	--	--	--	--	FBD-associated F-box protein At3g52670 GN=At3g52670 OS=Arabidopsis thaliana (Mouse-ear cress) PE=4 SV=2	F-box/FBD/LRR-repeat protein [Medicago truncatula]
c53292.graph_c0	--	--	Biological Process: regulation of transcription, DNA-templated (GO:0006355);;	--	Ethylene-responsive transcription factor ERF024 GN=ERF024 OS=Arabidopsis thaliana (Mouse-ear cress) PE=2 SV=1	PREDICTED: ethylene-responsive transcription factor ERF025-like [Cucumis sativus]
c50559.graph_c0	[Z]	Cytoskeleton	Molecular Function: ATP binding (GO:0005524);; Cellular Component: cytoplasm (GO:0005737);; Cellular Component: cytoskeleton (GO:0005856);;	--	Actin-85C (Fragment) GN=AC85C OS=Solanum tuberosum (Potato) PE=3 SV=1	Pinus taeda anonymous locus CL2172Contig1_09 genomic sequence
c52087.graph_c0	--	--	--	--	--	hypothetical protein MTR_4g065580 [Medicago truncatula]
c83050.graph_c0	--	--	Molecular Function: structural constituent of ribosome (GO:0003735);; Cellular Component: ribosome (GO:0005840);; Biological Process: translation (GO:0006412);; Biological Process: proteolysis (GO:0006508);; Biological Process: cell adhesion (GO:0007155);; Molecular Function: cysteine-type peptidase activity (GO:0008234);;	--	Glucan endo-1,3-beta-glucosidase-like protein At1g69295 (Precursor) GN=At1g69295 OS=Arabidopsis thaliana (Mouse-ear cress) PE=2 SV=1	unnamed protein product [Blastocystis hominis]
c90175.graph_c0	--	--	Molecular Function: L-ornithine transmembrane transporter activity (GO:0000064);; Molecular Function: L-histidine transmembrane transporter activity (GO:0005290);; Molecular Function: carnitine:acyl carnitine antiporter activity (GO:0005476);; Cellular Component: mitochondrial inner membrane (GO:0005743);; Biological Process: proline biosynthetic process (GO:0006561);; Biological Process: mitocho…	K03454|6e-33|pop:POPTR_756847|hypothetical protein	Mitochondrial arginine transporter BAC2 GN=BAC2 OS=Arabidopsis thaliana (Mouse-ear cress) PE=1 SV=1	PREDICTED: mitochondrial arginine transporter BAC2-like [Solanum lycopersicum]
c51371.graph_c0	--	--	Molecular Function: DNA binding (GO:0003677);; Cellular Component: extracellular region (GO:0005576);; Molecular Function: peptidase activity (GO:0008233);;	--	Protein ASPARTIC PROTEASE IN GUARD CELL 2 (Precursor) GN=ASPG2 OS=Arabidopsis thaliana (Mouse-ear cress) PE=2 SV=1	predicted protein [Populus trichocarpa]
c47342.graph_c0	--	--	--	--	--	PREDICTED: uncharacterized protein LOC101252581 [Solanum lycopersicum]
c54907.graph_c0	--	--	--	--	--	hypothetical protein [Arabidopsis thaliana]
c71789.graph_c1	[T]	Signal transduction mechanisms	Molecular Function: nucleotide binding (GO:0000166);; Molecular Function: protein binding (GO:0005515);; Cellular Component: cytoplasm (GO:0005737);; Biological Process: cell adhesion (GO:0007155);; Biological Process: trichome morphogenesis (GO:0010090);; Biological Process: vegetative to reproductive phase transition of meristem (GO:0010228);; Molecular Function: transferase activity, transferr…	--	Katanin p80 WD40 repeat-containing subunit B1 homolog GN=At5g23430 OS=Arabidopsis thaliana (Mouse-ear cress) PE=2 SV=3	PREDICTED: katanin p80 WD40 repeat-containing subunit B1 homolog 1-like [Vitis vinifera]
c69103.graph_c0	--	--	Biological Process: carbohydrate metabolic process (GO:0005975);; Molecular Function: UDP-glucosyltransferase activity (GO:0035251);; Biological Process: cellular metabolic process (GO:0044237);; Biological Process: single-organism metabolic process (GO:0044710);;	--	Anthocyanidin 3-O-glucoside 5-O-glucosyltransferase 1 (Precursor) GN=PF3R4 OS=Perilla frutescens (Beefsteak mint) PE=1 SV=1	PREDICTED: UDP-glycosyltransferase 75D1-like [Vitis vinifera]
c57840.graph_c0	--	--	Molecular Function: DNA binding (GO:0003677);; Cellular Component: nucleus (GO:0005634);; Biological Process: DNA-templated transcription, initiation (GO:0006352);; Biological Process: regulation of transcription, DNA-templated (GO:0006355);; Molecular Function: zinc ion binding (GO:0008270);; Biological Process: histone modification (GO:0016570);;	--	Zinc finger CCCH domain-containing protein 44 GN=At3g51120 OS=Arabidopsis thaliana (Mouse-ear cress) PE=2 SV=3	Zinc finger CCCH domain-containing protein [Medicago truncatula]
c45980.graph_c0	--	--	Molecular Function: DNA binding (GO:0003677);; Biological Process: response to hormone (GO:0009725);; Cellular Component: intracellular organelle (GO:0043229);; Biological Process: response to oxygen-containing compound (GO:1901700);;	K09422|2e-21|sbi:SORBI_01g013670|hypothetical protein	Telomere repeat-binding factor 4 GN=At1g17520 OS=Arabidopsis thaliana (Mouse-ear cress) PE=2 SV=2	unknown [Lotus japonicus]
c67631.graph_c1	[R]	General function prediction only	Biological Process: vegetative to reproductive phase transition of meristem (GO:0010228);; Cellular Component: Set1C/COMPASS complex (GO:0048188);;	--	--	predicted protein [Populus trichocarpa]
c57535.graph_c1	[I]	Lipid transport and metabolism	Biological Process: very long-chain fatty acid metabolic process (GO:0000038);; Molecular Function: 3-oxoacyl-[acyl-carrier-protein] synthase activity (GO:0004315);; Biological Process: acetyl-CoA metabolic process (GO:0006084);; Biological Process: fatty acid biosynthetic process (GO:0006633);; Biological Process: response to cold (GO:0009409);; Cellular Component: chloroplast stroma (GO:0009570…	K00648|6e-36|rcu:RCOM_0251360|Ketoacyl-ACP Synthase III (KAS III) (EC:2.3.1.41)	3-oxoacyl-[acyl-carrier-protein] synthase 3 A, chloroplastic (Precursor) GN=KAS3A OS=Cuphea wrightii (Wright&apos;s waxweed) PE=2 SV=2	beta-ketoacyl-acp synthase [Camellia oleifera]
c31468.graph_c0	--	--	Cellular Component: chloroplast envelope (GO:0009941);;	--	--	PREDICTED: uncharacterized protein LOC100253981 [Vitis vinifera]
c69003.graph_c0	--	--	Cellular Component: endosome (GO:0005768);; Cellular Component: Golgi apparatus (GO:0005794);; Cellular Component: trans-Golgi network (GO:0005802);; Molecular Function: transferase activity, transferring glycosyl groups (GO:0016757);;	--	Uncharacterized protein At1g04910 GN=At1g04910 OS=Arabidopsis thaliana (Mouse-ear cress) PE=1 SV=1	PREDICTED: DUF246 domain-containing protein At1g04910-like [Glycine max]
c53813.graph_c0	[L]	Replication, recombination and repair	Biological Process: RNA methylation (GO:0001510);; Molecular Function: DNA binding (GO:0003677);; Molecular Function: DNA-directed DNA polymerase activity (GO:0003887);; Molecular Function: ATP binding (GO:0005524);; Cellular Component: DNA replication factor C complex (GO:0005663);; Cellular Component: nucleolus (GO:0005730);; Biological Process: ATP catabolic process (GO:0006200);; Biological P…	K10755|0.0|vvi:100245502|hypothetical protein LOC100245502	Replication factor C subunit 2 GN=OsJ_35406 OS=Oryza sativa subsp. japonica (Rice) PE=2 SV=1	PREDICTED: replication factor C subunit 4-like [Solanum lycopersicum]
c64986.graph_c0	[P]	Inorganic ion transport and metabolism	Molecular Function: thiosulfate sulfurtransferase activity (GO:0004792);; Molecular Function: protein binding (GO:0005515);; Biological Process: response to oxidative stress (GO:0006979);; Biological Process: aging (GO:0007568);; Cellular Component: chloroplast (GO:0009507);; Biological Process: response to wounding (GO:0009611);; Biological Process: response to sucrose (GO:0009744);; Biological …	--	Rhodanese-like domain-containing protein 15, chloroplastic (Precursor) OS=Arabidopsis thaliana (Mouse-ear cress) PE=2 SV=1	senescence-associated protein [Nicotiana tabacum]
c22077.graph_c0	--	--	--	--	Acidic leucine-rich nuclear phosphoprotein 32-related protein 1 GN=OSJNBa0072I06.30 OS=Oryza sativa subsp. japonica (Rice) PE=2 SV=1	hypothetical protein COCHEDRAFT_1140967 [Bipolaris maydis C5]
c71204.graph_c0	[R]	General function prediction only	Molecular Function: peroxisome matrix targeting signal-1 binding (GO:0005052);; Molecular Function: protein binding (GO:0005515);; Cellular Component: nucleus (GO:0005634);; Cellular Component: peroxisomal membrane (GO:0005778);; Cellular Component: cytosol (GO:0005829);; Biological Process: fatty acid beta-oxidation (GO:0006635);; Biological Process: lipid transport (GO:0006869);; Biological Pro…	K13342|0.0|pop:POPTR_837219|hypothetical protein	Peroxisome biogenesis protein 5 GN=PEX5 OS=Arabidopsis thaliana (Mouse-ear cress) PE=1 SV=1	peroxisomal targeting signal 1 receptor [Nicotiana tabacum]
c59404.graph_c0	--	--	Cellular Component: mitochondrion (GO:0005739);;	--	--	Uncharacterized protein TCM_002682 [Theobroma cacao]
c49361.graph_c0	--	--	--	--	F-box/kelch-repeat protein At3g06240 GN=At3g06240 OS=Arabidopsis thaliana (Mouse-ear cress) PE=2 SV=1	PREDICTED: F-box/kelch-repeat protein At3g06240-like [Fragaria vesca subsp. vesca]
c34396.graph_c0	--	--	--	--	--	hypothetical protein SCHCODRAFT_256234 [Schizophyllum commune H4-8]
c45784.graph_c0	[MG]	--	Molecular Function: nucleotide binding (GO:0000166);; Biological Process: response to heat (GO:0009408);; Biological Process: response to water deprivation (GO:0009414);; Biological Process: response to abscisic acid (GO:0009737);; Biological Process: lignin biosynthetic process (GO:0009809);; Molecular Function: cinnamoyl-CoA reductase activity (GO:0016621);; Molecular Function: dihydrokaempfero…	--	Cinnamoyl-CoA reductase 2 GN=CCR2 OS=Arabidopsis thaliana (Mouse-ear cress) PE=1 SV=1	predicted protein [Populus trichocarpa]
c58913.graph_c0	[S]	Function unknown	Cellular Component: plasma membrane (GO:0005886);;	--	--	SNARE associated Golgi protein family [Theobroma cacao]
c62544.graph_c0	--	--	--	--	Histone H1 OS=Solanum lycopersicum (Tomato) PE=3 SV=1	Uncharacterized protein isoform 1 [Theobroma cacao]
c41893.graph_c0	--	--	Biological Process: phosphorelay signal transduction system (GO:0000160);; Molecular Function: signal transducer activity (GO:0004871);; Molecular Function: transferase activity (GO:0016740);;	--	--	hypothetical protein COCSADRAFT_77919 [Bipolaris sorokiniana ND90Pr]
c66339.graph_c0	--	--	Cellular Component: endosome (GO:0005768);; Cellular Component: vacuolar membrane (GO:0005774);; Cellular Component: Golgi apparatus (GO:0005794);; Cellular Component: trans-Golgi network (GO:0005802);; Biological Process: transport (GO:0006810);; Cellular Component: plant-type cell wall (GO:0009505);; Cellular Component: plasmodesma (GO:0009506);; Cellular Component: integral component of membra…	--	--	PREDICTED: putative phagocytic receptor 1b-like [Solanum lycopersicum]
c66292.graph_c0	--	--	Biological Process: DNA metabolic process (GO:0006259);; Biological Process: single-organism cellular process (GO:0044763);; Biological Process: regulation of biological process (GO:0050789);;	K10683|1e-86|rcu:RCOM_0543260|brca1 associated ring domain, putative	Protein BREAST CANCER SUSCEPTIBILITY 1 homolog GN=BRCA1 OS=Arabidopsis thaliana (Mouse-ear cress) PE=2 SV=1	PREDICTED: protein BREAST CANCER SUSCEPTIBILITY 1 homolog [Cicer arietinum]
c54553.graph_c0	--	--	--	--	Copper transport protein CCH GN=CCH OS=Arabidopsis thaliana (Mouse-ear cress) PE=1 SV=1	PREDICTED: uncharacterized protein LOC101262648 [Solanum lycopersicum]
c49987.graph_c0	--	--	--	--	Pentatricopeptide repeat-containing protein At2g26790, mitochondrial (Precursor) GN=At2g26790 OS=Arabidopsis thaliana (Mouse-ear cress) PE=3 SV=1	PREDICTED: pentatricopeptide repeat-containing protein At2g26790, mitochondrial-like [Solanum lycopersicum]
c87092.graph_c0	[C]	Energy production and conversion	Molecular Function: protein phosphatase inhibitor activity (GO:0004864);; Molecular Function: NADH dehydrogenase (ubiquinone) activity (GO:0008137);; Molecular Function: electron carrier activity (GO:0009055);; Biological Process: regulation of signal transduction (GO:0009966);; Cellular Component: membrane (GO:0016020);; Biological Process: ATP synthesis coupled electron transport (GO:0042773);;…	K03934|2e-17|vvi:100246750|hypothetical protein LOC100246750	NADH dehydrogenase [ubiquinone] iron-sulfur protein 1, mitochondrial (Precursor) OS=Solanum tuberosum (Potato) PE=1 SV=1	NADH-ubiquinone oxidoreductase 75 kDa subunit, mitochondrial precursor [Pyrenophora tritici-repentis Pt-1C-BFP]
c14282.graph_c0	[E]	Amino acid transport and metabolism	Biological Process: amino acid transmembrane transport (GO:0003333);; Molecular Function: amino acid transmembrane transporter activity (GO:0015171);; Cellular Component: integral component of membrane (GO:0016021);;	--	Early nodulin-like protein 2 (Precursor) GN=At4g27520 OS=Arabidopsis thaliana (Mouse-ear cress) PE=1 SV=1	amino-acid permease inda1 [Colletotrichum orbiculare MAFF 240422]
c60013.graph_c0	--	--	--	--	Pentatricopeptide repeat-containing protein At4g02750 GN=PCMP-H24 OS=Arabidopsis thaliana (Mouse-ear cress) PE=3 SV=1	unnamed protein product [Vitis vinifera]
c67086.graph_c1	[C]	Energy production and conversion	Molecular Function: D-arabinono-1,4-lactone oxidase activity (GO:0003885);; Cellular Component: cell wall (GO:0005618);; Molecular Function: UDP-N-acetylmuramate dehydrogenase activity (GO:0008762);; Cellular Component: membrane (GO:0016020);; Molecular Function: L-gulonolactone oxidase activity (GO:0050105);; Molecular Function: flavin adenine dinucleotide binding (GO:0050660);; Biological Proce…	--	L-galactono-1,4-lactone dehydrogenase, mitochondrial (Precursor) GN=GLDH OS=Arabidopsis thaliana (Mouse-ear cress) PE=1 SV=1	gulonolactone oxidase, putative [Ricinus communis]
c59554.graph_c0	--	--	Cellular Component: chloroplast (GO:0009507);; Biological Process: leaf morphogenesis (GO:0009965);; Biological Process: cell differentiation (GO:0030154);; Biological Process: positive regulation of transcription, DNA-templated (GO:0045893);;	--	--	hypothetical protein PRUPE_ppa015031mg [Prunus persica]
c35208.graph_c0	[K]	Transcription	Molecular Function: nucleic acid binding (GO:0003676);; Cellular Component: ribonucleoprotein complex (GO:0030529);;	K12622|4e-59|pop:POPTR_643482|hypothetical protein	--	U6 snRNA-associated Sm-like protein LSm3 [Medicago truncatula]
c24126.graph_c0	[O]	Posttranslational modification, protein turnover, chaperones	Biological Process: nuclear division (GO:0000280);; Biological Process: cytokinesis by cell plate formation (GO:0000911);; Cellular Component: cytosol (GO:0005829);; Cellular Component: plasma membrane (GO:0005886);; Biological Process: regulation of cellular amino acid metabolic process (GO:0006521);; Biological Process: nucleolus organization (GO:0007000);; Cellular Component: chloroplast (GO:0…	--	--	amino acid binding protein, putative [Ricinus communis]
c83261.graph_c0	--	--	--	--	--	hypothetical protein PTT_12490 [Pyrenophora teres f. teres 0-1]
c52982.graph_c0	[R]	General function prediction only	Molecular Function: GTP binding (GO:0005525);; Cellular Component: Golgi apparatus (GO:0005794);; Cellular Component: cytosol (GO:0005829);; Cellular Component: plasma membrane (GO:0005886);; Biological Process: small GTPase mediated signal transduction (GO:0007264);; Biological Process: protein transport (GO:0015031);; Molecular Function: hydrolase activity (GO:0016787);;	--	Ras-related protein RABA5d GN=RABA5D OS=Arabidopsis thaliana (Mouse-ear cress) PE=2 SV=1	PREDICTED: ras-related protein RABA5d-like [Solanum lycopersicum]
c56912.graph_c0	--	--	Cellular Component: intracellular part (GO:0044424);; Biological Process: negative regulation of biological process (GO:0048519);;	--	F-box protein CPR30 GN=CPR30 OS=Arabidopsis thaliana (Mouse-ear cress) PE=1 SV=2	f-box family protein [Populus trichocarpa]
c15096.graph_c0	--	--	Molecular Function: protein binding (GO:0005515);; Cellular Component: endosome (GO:0005768);; Cellular Component: vacuolar membrane (GO:0005774);; Cellular Component: endoplasmic reticulum (GO:0005783);; Cellular Component: cytosol (GO:0005829);; Cellular Component: plasma membrane (GO:0005886);; Biological Process: mRNA export from nucleus (GO:0006406);; Cellular Component: cell plate (GO:00095…	K14303|5e-13|vvi:100250223|hypothetical protein LOC100250223	--	unnamed protein product [Vitis vinifera]
c75510.graph_c0	--	--	Cellular Component: vacuole (GO:0005773);; Biological Process: unsaturated fatty acid biosynthetic process (GO:0006636);; Biological Process: phosphatidylglycerol biosynthetic process (GO:0006655);; Biological Process: pollen development (GO:0009555);; Biological Process: thylakoid membrane organization (GO:0010027);; Biological Process: tetracyclic triterpenoid biosynthetic process (GO:0010686);…	--	Cycloartenol synthase 2 GN=CASBPX2 OS=Betula platyphylla (Asian white birch) PE=1 SV=1	predicted protein [Populus trichocarpa]
c43442.graph_c0	--	--	Molecular Function: sequence-specific DNA binding transcription factor activity (GO:0003700);; Molecular Function: binding (GO:0005488);; Cellular Component: nucleus (GO:0005634);; Biological Process: regulation of transcription, DNA-templated (GO:0006355);; Biological Process: longitudinal axis specification (GO:0009942);; Biological Process: establishment of cell polarity (GO:0030010);;	K10999|7e-09|pop:POPTR_551308|cellulose synthase (EC:2.4.1.12)	Probable WRKY transcription factor 2 GN=WRKY2 OS=Arabidopsis thaliana (Mouse-ear cress) PE=2 SV=1	hypothetical protein M569_16283, partial [Genlisea aurea]
c67574.graph_c0	[R]	General function prediction only	--	--	Histone-lysine N-methyltransferase ASHR2 GN=F3P11.24 OS=Arabidopsis thaliana (Mouse-ear cress) PE=2 SV=3	PREDICTED: histone-lysine N-methyltransferase ASHR2-like isoform 1 [Solanum lycopersicum]
c23431.graph_c0	--	--	Molecular Function: calcium ion binding (GO:0005509);; Cellular Component: chloroplast thylakoid lumen (GO:0009543);; Cellular Component: chloroplast stroma (GO:0009570);; Cellular Component: photosystem II oxygen evolving complex (GO:0009654);; Biological Process: photorespiration (GO:0009853);; Biological Process: photosynthesis (GO:0015979);; Cellular Component: extrinsic component of membrane…	K08901|5e-18|rcu:RCOM_0906520|Oxygen-evolving enhancer protein 3, chloroplast precursor, putative	Oxygen-evolving enhancer protein 3, chloroplastic (Precursor) GN=PSBQ OS=Spinacia oleracea (Spinach) PE=1 SV=1	uncharacterized protein LOC100499794 [Glycine max]
c14568.graph_c0	--	--	Molecular Function: catalytic activity (GO:0003824);; Molecular Function: organic cyclic compound binding (GO:0097159);; Molecular Function: heterocyclic compound binding (GO:1901363);;	--	--	Cytochrome P450 [Medicago truncatula]
c54114.graph_c0	--	--	--	--	--	PREDICTED: uncharacterized protein LOC100261856 [Vitis vinifera]
c86020.graph_c0	--	--	Molecular Function: binding (GO:0005488);;	--	Putative AC transposase OS=Zea mays (Maize) PE=2 SV=2	hypothetical protein PRUPE_ppa023691mg, partial [Prunus persica]
c66237.graph_c0	[R]	General function prediction only	Biological Process: protein peptidyl-prolyl isomerization (GO:0000413);; Molecular Function: peptidyl-prolyl cis-trans isomerase activity (GO:0003755);; Molecular Function: FK506 binding (GO:0005528);; Cellular Component: endoplasmic reticulum membrane (GO:0005789);; Cellular Component: cytosol (GO:0005829);; Cellular Component: chloroplast outer membrane (GO:0009707);; Biological Process: cytoso…	--	Outer envelope protein 61, chloroplastic GN=T6G21.100 OS=Arabidopsis thaliana (Mouse-ear cress) PE=1 SV=1	fk506 binding protein, putative [Ricinus communis]
c63883.graph_c0	[F]	Nucleotide transport and metabolism	Molecular Function: adenine phosphoribosyltransferase activity (GO:0003999);; Cellular Component: cytosol (GO:0005829);; Biological Process: adenine salvage (GO:0006168);; Biological Process: response to stress (GO:0006950);; Biological Process: nucleoside metabolic process (GO:0009116);; Biological Process: single-organism cellular process (GO:0044763);; Biological Process: regulation of cellula…	K10712|2e-97|vvi:100266451|hypothetical protein LOC100266451	Adenine phosphoribosyltransferase 1 GN=APT1 OS=Triticum aestivum (Wheat) PE=2 SV=1	PREDICTED: 2-aminoethanethiol dioxygenase-like [Solanum lycopersicum]
c41676.graph_c0	[L]	Replication, recombination and repair	Molecular Function: RNA binding (GO:0003723);; Molecular Function: RNA-directed DNA polymerase activity (GO:0003964);; Molecular Function: aspartic-type endopeptidase activity (GO:0004190);; Molecular Function: protein kinase activity (GO:0004672);; Molecular Function: ATP binding (GO:0005524);; Cellular Component: nucleus (GO:0005634);; Cellular Component: cytoplasm (GO:0005737);; Biological Pro…	--	--	hypothetical protein, partial [Actinidia chinensis]
c63123.graph_c0	--	--	Cellular Component: nucleus (GO:0005634);; Molecular Function: zinc ion binding (GO:0008270);; Molecular Function: methylated histone residue binding (GO:0035064);;	--	PHD finger protein ING2 GN=ING2 OS=Arabidopsis thaliana (Mouse-ear cress) PE=1 SV=1	PREDICTED: PHD finger protein ING2-like [Vitis vinifera]
c92438.graph_c0	[R]	General function prediction only	Molecular Function: oxidoreductase activity (GO:0016491);; Biological Process: oxidation-reduction process (GO:0055114);;	--	--	hypothetical protein DOTSEDRAFT_68651 [Dothistroma septosporum NZE10]
c66828.graph_c0	--	--	Cellular Component: nucleus (GO:0005634);;	--	--	PREDICTED: PITH domain-containing protein 1-like [Solanum lycopersicum]
c61689.graph_c0	--	--	Molecular Function: carboxylic ester hydrolase activity (GO:0004091);; Cellular Component: mitochondrion (GO:0005739);; Cellular Component: plastid (GO:0009536);; Biological Process: embryo development ending in seed dormancy (GO:0009793);;	--	Embryogenesis-associated protein EMB8 GN=EMB8 OS=Picea glauca (White spruce) PE=2 SV=1	PREDICTED: embryogenesis-associated protein EMB8-like [Fragaria vesca subsp. vesca]
c55971.graph_c0	--	--	Biological Process: response to hormone (GO:0009725);;	--	Transcription factor TCP14 GN=TCP14 OS=Arabidopsis thaliana (Mouse-ear cress) PE=1 SV=1	PREDICTED: transcription factor TCP15-like [Vitis vinifera]
c31099.graph_c0	--	--	Cellular Component: mitochondrial outer membrane translocase complex (GO:0005742);; Biological Process: protein targeting (GO:0006605);;	--	--	hypothetical protein SETTUDRAFT_19418 [Setosphaeria turcica Et28A]
c2180.graph_c0	[V]	Defense mechanisms	Molecular Function: ATP binding (GO:0005524);; Biological Process: ATP catabolic process (GO:0006200);; Molecular Function: xenobiotic-transporting ATPase activity (GO:0008559);; Cellular Component: integral component of membrane (GO:0016021);; Biological Process: transmembrane transport (GO:0055085);;	--	ABC transporter B family member 15 GN=MZF16.16 OS=Arabidopsis thaliana (Mouse-ear cress) PE=1 SV=1	ABC transporter B family member [Medicago truncatula]
c59481.graph_c0	[E]	Amino acid transport and metabolism	Molecular Function: aminomethyltransferase activity (GO:0004047);; Cellular Component: mitochondrion (GO:0005739);; Biological Process: glycine catabolic process (GO:0006546);; Biological Process: pattern specification process (GO:0007389);; Biological Process: regulation of cell size (GO:0008361);; Molecular Function: transaminase activity (GO:0008483);; Cellular Component: chloroplast thylakoid…	K00605|0.0|vvi:100250401|hypothetical protein LOC100250401	Aminomethyltransferase, mitochondrial (Precursor) GN=GDCST OS=Flaveria anomala (Yellowtops) PE=3 SV=1	RecName: Full=Aminomethyltransferase, mitochondrial; AltName: Full=Glycine cleavage system T protein; Short=GCVT; Flags: Precursor
c82650.graph_c0	--	--	Biological Process: phosphorylation (GO:0016310);;	--	Cyclin-P4-1 OS=Oryza sativa subsp. japonica (Rice) PE=2 SV=1	hypothetical protein PRUPE_ppa011572mg [Prunus persica]
c83744.graph_c0	--	--	Biological Process: leaf vascular tissue pattern formation (GO:0010305);; Biological Process: inositol trisphosphate metabolic process (GO:0032957);; Molecular Function: inositol trisphosphate phosphatase activity (GO:0046030);; Biological Process: inositol phosphate dephosphorylation (GO:0046855);; Biological Process: phosphatidylinositol dephosphorylation (GO:0046856);;	--	Type I inositol 1,4,5-trisphosphate 5-phosphatase CVP2 GN=CVP2 OS=Arabidopsis thaliana (Mouse-ear cress) PE=1 SV=2	hypothetical protein PRUPE_ppa003279mg [Prunus persica]
c63306.graph_c0	--	--	--	--	E3 ubiquitin ligase BIG BROTHER-related GN=BBR OS=Arabidopsis thaliana (Mouse-ear cress) PE=2 SV=1	hypothetical protein VITISV_023360 [Vitis vinifera]
c78100.graph_c0	--	--	Molecular Function: calcium ion binding (GO:0005509);; Cellular Component: endoplasmic reticulum (GO:0005783);; Biological Process: protein folding (GO:0006457);; Molecular Function: unfolded protein binding (GO:0051082);;	K08054|1e-91|ppp:PHYPADRAFT_118597|hypothetical protein	Calnexin homolog 2 (Precursor) GN=At5g07340 OS=Arabidopsis thaliana (Mouse-ear cress) PE=2 SV=2	hypothetical protein COCSADRAFT_38208 [Bipolaris sorokiniana ND90Pr]
c67182.graph_c0	[S]	Function unknown	Molecular Function: protein kinase activity (GO:0004672);; Cellular Component: plasma membrane (GO:0005886);; Biological Process: metabolic process (GO:0008152);; Cellular Component: plasmodesma (GO:0009506);; Biological Process: cellular process (GO:0009987);;	--	Probable leucine-rich repeat receptor-like serine/threonine-protein kinase At3g14840 (Precursor) GN=LRR-RLK OS=Arabidopsis thaliana (Mouse-ear cress) PE=1 SV=1	unnamed protein product [Vitis vinifera]
c29394.graph_c0	--	--	--	--	--	predicted protein [Populus trichocarpa]
c64387.graph_c0	[O]	Posttranslational modification, protein turnover, chaperones	Molecular Function: structural molecule activity (GO:0005198);; Molecular Function: iron ion binding (GO:0005506);; Molecular Function: copper ion binding (GO:0005507);; Molecular Function: ATP binding (GO:0005524);; Cellular Component: mitochondrion (GO:0005739);; Biological Process: iron-sulfur cluster assembly (GO:0016226);; Molecular Function: iron-sulfur cluster binding (GO:0051536);;	--	NifU-like protein 4, mitochondrial (Precursor) GN=MFD22.10 OS=Arabidopsis thaliana (Mouse-ear cress) PE=2 SV=1	PREDICTED: nifU-like protein 4, mitochondrial-like [Vitis vinifera]
c59840.graph_c0	--	--	--	--	Protein NLP6 GN=NLP6 OS=Arabidopsis thaliana (Mouse-ear cress) PE=2 SV=2	--
c44352.graph_c0	--	--	Molecular Function: nucleotide binding (GO:0000166);; Molecular Function: zinc ion transmembrane transporter activity (GO:0005385);; Cellular Component: chloroplast (GO:0009507);; Molecular Function: ATPase activity, coupled to transmembrane movement of ions, phosphorylative mechanism (GO:0015662);; Cellular Component: membrane (GO:0016020);; Molecular Function: cation-transporting ATPase activit…	--	Probable cadmium/zinc-transporting ATPase HMA1, chloroplastic (Precursor) GN=HMA1 OS=Arabidopsis thaliana (Mouse-ear cress) PE=1 SV=2	putative cadmium/zinc-transporting ATPase [Solanum tuberosum]
c45182.graph_c0	[L]	Replication, recombination and repair	Biological Process: tRNA metabolic process (GO:0006399);; Molecular Function: methyltransferase activity (GO:0008168);; Cellular Component: plastid (GO:0009536);; Biological Process: chloroplast organization (GO:0009658);; Biological Process: embryo development ending in seed dormancy (GO:0009793);; Biological Process: production of ta-siRNAs involved in RNA interference (GO:0010267);; Biological…	--	--	PREDICTED: putative rRNA methyltransferase YlbH-like [Solanum lycopersicum]
c52836.graph_c0	--	--	Biological Process: transport (GO:0006810);; Cellular Component: integral component of membrane (GO:0016021);;	--	Transmembrane emp24 domain-containing protein p24delta3 (Precursor) GN=At1g09580 OS=Arabidopsis thaliana (Mouse-ear cress) PE=1 SV=1	PREDICTED: transmembrane emp24 domain-containing protein 10-like [Vitis vinifera]
c53453.graph_c0	--	--	--	--	--	PREDICTED: uncharacterized protein LOC101257717 [Solanum lycopersicum]
c71721.graph_c0	[E]	Amino acid transport and metabolism	Molecular Function: serine-type endopeptidase activity (GO:0004252);; Cellular Component: nucleus (GO:0005634);; Cellular Component: vacuole (GO:0005773);; Cellular Component: cytosol (GO:0005829);; Biological Process: proteolysis (GO:0006508);; Cellular Component: chloroplast (GO:0009507);; Biological Process: response to cadmium ion (GO:0046686);; Molecular Function: serine-type aminopeptidase …	K01303|0.0|vvi:100242540|hypothetical protein LOC100242540	Probable glutamyl endopeptidase, chloroplastic (Precursor) GN=GEP OS=Arabidopsis thaliana (Mouse-ear cress) PE=2 SV=2	PREDICTED: acylamino-acid-releasing enzyme-like [Solanum lycopersicum]
c69391.graph_c0	[S]	Function unknown	--	--	--	PREDICTED: IMPACT family member in pol 5&apos;region-like [Solanum lycopersicum]
c79288.graph_c0	[T]	Signal transduction mechanisms	Molecular Function: phosphoprotein phosphatase activity (GO:0004721);;	--	Serine/threonine-protein phosphatase PP2A-2 catalytic subunit OS=Oryza sativa subsp. japonica (Rice) PE=2 SV=1	putative serine/threonine protein phosphatase superfamily protein [Zea mays]
c57835.graph_c0	--	--	--	--	--	KRI1-like protein [Medicago truncatula]
c32741.graph_c0	--	--	Molecular Function: kinase activity (GO:0016301);;	--	Cysteine-rich receptor-like protein kinase 29 (Precursor) GN=CRK29 OS=Arabidopsis thaliana (Mouse-ear cress) PE=2 SV=1	putative receptor-like serine-threonine protein kinase [Solanum tuberosum]
c64758.graph_c0	--	--	Cellular Component: intracellular (GO:0005622);;	--	--	PREDICTED: uncharacterized protein LOC100246733 isoform 1 [Vitis vinifera]
c65516.graph_c0	--	--	Molecular Function: nucleic acid binding (GO:0003676);; Molecular Function: zinc ion binding (GO:0008270);;	--	--	Uncharacterized protein TCM_040140 [Theobroma cacao]
c73489.graph_c0	--	--	Molecular Function: hydrolase activity (GO:0016787);;	--	Carbon catabolite repressor protein 4 homolog 4 GN=CCR4-4 OS=Arabidopsis thaliana (Mouse-ear cress) PE=2 SV=1	DNAse I-like superfamily protein [Theobroma cacao]
c48327.graph_c0	--	--	Molecular Function: nucleotide binding (GO:0000166);; Biological Process: double-strand break repair via homologous recombination (GO:0000724);; Molecular Function: DNA binding (GO:0003677);; Molecular Function: protein binding (GO:0005515);; Molecular Function: nucleoside-triphosphatase activity (GO:0017111);; Biological Process: chiasma assembly (GO:0051026);;	--	Meiotic recombination protein DMC1 homolog GN=F5N5.6 OS=Arabidopsis thaliana (Mouse-ear cress) PE=1 SV=2	DMC1 [Hieracium caespitosum]
c47092.graph_c0	--	--	Molecular Function: monooxygenase activity (GO:0004497);; Molecular Function: iron ion binding (GO:0005506);; Molecular Function: electron carrier activity (GO:0009055);; Molecular Function: oxidoreductase activity, acting on paired donors, with incorporation or reduction of molecular oxygen (GO:0016705);; Molecular Function: heme binding (GO:0020037);; Biological Process: oxidation-reduction pro…	--	Licodione synthase GN=CYP93B1 OS=Glycyrrhiza echinata (Licorice) PE=1 SV=2	flavone synthase II [Hieracium pilosella]
c53468.graph_c0	--	--	--	--	--	predicted protein [Populus trichocarpa]
c74219.graph_c0	--	--	Molecular Function: transporter activity (GO:0005215);; Cellular Component: mitochondrial inner membrane (GO:0005743);; Cellular Component: integral component of membrane (GO:0016021);; Biological Process: transmembrane transport (GO:0055085);;	K05863|7e-35|vvi:100262663|hypothetical protein LOC100262663	ADP,ATP carrier protein 2, mitochondrial (Precursor) GN=ANT-G2 OS=Triticum aestivum (Wheat) PE=3 SV=1	predicted protein [Hordeum vulgare subsp. vulgare]
c68917.graph_c1	--	--	Molecular Function: monooxygenase activity (GO:0004497);; Molecular Function: iron ion binding (GO:0005506);; Cellular Component: cell wall (GO:0005618);; Cellular Component: mitochondrion (GO:0005739);; Cellular Component: plasma membrane (GO:0005886);; Molecular Function: electron carrier activity (GO:0009055);; Molecular Function: oxidoreductase activity, acting on paired donors, with incorpor…	--	Cytochrome P450 76C2 GN=CYP76C2 OS=Arabidopsis thaliana (Mouse-ear cress) PE=2 SV=1	cytochrome P450-like protein [Tanacetum cinerariifolium]
c59211.graph_c0	--	--	--	--	--	Tether containing UBX domain for GLUT4, putative [Theobroma cacao]
c68325.graph_c0	--	--	Cellular Component: nucleus (GO:0005634);; Cellular Component: mitochondrion (GO:0005739);; Cellular Component: peroxisome (GO:0005777);;	--	--	PREDICTED: uncharacterized protein LOC101257658 [Solanum lycopersicum]
c58488.graph_c1	--	--	Molecular Function: DNA binding (GO:0003677);; Molecular Function: RNA binding (GO:0003723);; Molecular Function: RNA-directed DNA polymerase activity (GO:0003964);; Biological Process: RNA-dependent DNA replication (GO:0006278);;	--	--	putative RNA-directed DNA polymerase (Reverse transcriptase) [Malus domestica]
c27768.graph_c0	--	--	Molecular Function: DNA binding (GO:0003677);; Molecular Function: sequence-specific DNA binding transcription factor activity (GO:0003700);; Cellular Component: nucleus (GO:0005634);; Biological Process: regulation of transcription, DNA-templated (GO:0006355);; Biological Process: response to brassinosteroid (GO:0009741);; Biological Process: plant-type cell wall modification (GO:0009827);; Biol…	--	Squamosa promoter-binding protein 1 GN=SBP1 OS=Antirrhinum majus (Garden snapdragon) PE=2 SV=1	SPL3-like protein [Eucalyptus globulus]
c67185.graph_c0	[C]	Energy production and conversion	Cellular Component: mitochondrion (GO:0005739);; Biological Process: ubiquinone biosynthetic process (GO:0006744);; Molecular Function: oxidoreductase activity, acting on paired donors, with incorporation or reduction of molecular oxygen, NAD(P)H as one donor, and incorporation of one atom of oxygen (GO:0016709);; Biological Process: methylglyoxal catabolic process to D-lactate (GO:0019243);; Mol…	K06126|0.0|vvi:100248856|hypothetical protein LOC100248856	Citrate synthase, mitochondrial (Precursor) GN=CS OS=Daucus carota (Carrot) PE=2 SV=1	PREDICTED: ubiquinone biosynthesis monooxygenase COQ6-like [Solanum lycopersicum]
c71014.graph_c0	--	--	--	--	Flowering time control protein FPA GN=FPA OS=Arabidopsis thaliana (Mouse-ear cress) PE=2 SV=2	RNA recognition motif-containing protein, putative [Ricinus communis]
c73222.graph_c0	--	--	Biological Process: brassinosteroid mediated signaling pathway (GO:0009742);; Biological Process: unidimensional cell growth (GO:0009826);; Cellular Component: integral component of membrane (GO:0016021);; Molecular Function: glutamate binding (GO:0016595);;	--	BI1-like protein GN=At4g15470 OS=Arabidopsis thaliana (Mouse-ear cress) PE=2 SV=1	unknown [Lotus japonicus]
c68350.graph_c0	[S]	Function unknown	Molecular Function: protein serine/threonine kinase activity (GO:0004674);; Molecular Function: ATP binding (GO:0005524);; Biological Process: protein phosphorylation (GO:0006468);; Cellular Component: integral component of membrane (GO:0016021);; Molecular Function: 2-alkenal reductase [NAD(P)] activity (GO:0032440);; Biological Process: oxidation-reduction process (GO:0055114);;	--	Probable LRR receptor-like serine/threonine-protein kinase At4g26540 (Precursor) GN=At4g26540 OS=Arabidopsis thaliana (Mouse-ear cress) PE=1 SV=1	Receptor protein kinase, putative [Theobroma cacao]
c66623.graph_c0	--	--	--	--	--	PREDICTED: uncharacterized protein LOC100256822 isoform 1 [Vitis vinifera]
c78096.graph_c0	--	--	Molecular Function: iron ion binding (GO:0005506);; Cellular Component: cytoplasm (GO:0005737);; Molecular Function: linoleate 13S-lipoxygenase activity (GO:0016165);; Biological Process: oxylipin biosynthetic process (GO:0031408);; Biological Process: oxidation-reduction process (GO:0055114);;	--	Probable linoleate 9S-lipoxygenase 8 GN=LOX1.8 OS=Solanum tuberosum (Potato) PE=2 SV=1	lipoxygenase [Betula pendula]
c61194.graph_c0	--	--	Biological Process: response to stress (GO:0006950);;	--	--	hypothetical protein MTR_3g079340 [Medicago truncatula]
c69622.graph_c1	[H]	Coenzyme transport and metabolism	Molecular Function: methylenetetrahydrofolate dehydrogenase (NADP+) activity (GO:0004488);; Biological Process: folic acid-containing compound biosynthetic process (GO:0009396);; Cellular Component: chloroplast (GO:0009507);; Biological Process: oxidation-reduction process (GO:0055114);;	--	--	methylenetetrahydrofolate dehydrogenase, putative [Ricinus communis]
c35787.graph_c0	--	--	Biological Process: metabolic process (GO:0008152);; Molecular Function: anthocyanidin 3-O-glucosyltransferase activity (GO:0047213);;	--	UDP-glycosyltransferase 76C5 GN=UGT76C5 OS=Arabidopsis thaliana (Mouse-ear cress) PE=2 SV=1	putative glycosyltransferase [Lobelia erinus]
c78706.graph_c0	--	--	Molecular Function: catalytic activity (GO:0003824);; Molecular Function: binding (GO:0005488);;	--	Allene oxide synthase, chloroplastic (Precursor) GN=MJB21.2 OS=Arabidopsis thaliana (Mouse-ear cress) PE=1 SV=3	cytochrome P450 CYP74C9 [Petunia integrifolia subsp. inflata]
c63373.graph_c0	--	--	Molecular Function: cysteine-type endopeptidase activity (GO:0004197);; Biological Process: proteolysis (GO:0006508);; Biological Process: vacuolar protein processing (GO:0006624);;	K01369|0.0|pop:POPTR_817294|hypothetical protein	Vacuolar-processing enzyme (Precursor) OS=Ricinus communis (Castor bean) PE=1 SV=1	asparaginyl endopeptidase [Sesamum indicum]
c46900.graph_c0	--	--	--	--	Cell number regulator 2 GN=CNR2 OS=Zea mays (Maize) PE=2 SV=1	PREDICTED: protein PLANT CADMIUM RESISTANCE 2-like [Vitis vinifera]
c62867.graph_c0	[G]	Carbohydrate transport and metabolism	Molecular Function: hydrolase activity, hydrolyzing O-glycosyl compounds (GO:0004553);; Cellular Component: vacuole (GO:0005773);; Biological Process: defense response (GO:0006952);; Biological Process: metabolic process (GO:0008152);; Biological Process: response to other organism (GO:0051707);;	--	Lichenase (Precursor) GN=GN1 OS=Nicotiana plumbaginifolia (Leadwort-leaved tobacco) PE=2 SV=3	beta(1,3)-glucanase regulator [Nicotiana plumbaginifolia]
c72262.graph_c0	--	--	--	--	Disease resistance protein RPS2 GN=RPS2 OS=Arabidopsis thaliana (Mouse-ear cress) PE=1 SV=1	Phosphoprotein phosphatase, putative [Theobroma cacao]
c67090.graph_c0	[UD]	--	--	--	--	PREDICTED: SAC3 family protein 1-like [Vitis vinifera]
c41149.graph_c0	--	--	Molecular Function: cellulase activity (GO:0008810);; Biological Process: glucan catabolic process (GO:0009251);;	--	--	hypothetical protein SNOG_01962 [Phaeosphaeria nodorum SN15]
c79450.graph_c0	--	--	Molecular Function: O-methyltransferase activity (GO:0008171);; Biological Process: methylation (GO:0032259);; Molecular Function: protein dimerization activity (GO:0046983);;	--	Caffeic acid 3-O-methyltransferase OS=Zinnia violacea (Garden zinnia) PE=2 SV=1	hypothetical protein PRUPE_ppa007229mg [Prunus persica]
c58095.graph_c0	[G]	Carbohydrate transport and metabolism	Molecular Function: hexokinase activity (GO:0004396);; Molecular Function: ATP binding (GO:0005524);; Biological Process: glycolysis (GO:0006096);; Biological Process: hexose mediated signaling (GO:0009757);; Cellular Component: membrane (GO:0016020);; Biological Process: phosphorylation (GO:0016310);; Cellular Component: intracellular membrane-bounded organelle (GO:0043231);; Cellular Component:…	K00844|7e-48|pop:POPTR_825877|hexokinase (EC:2.7.1.1)	Hexokinase-1 GN=HXK1 OS=Spinacia oleracea (Spinach) PE=2 SV=1	hexokinase, partial [Artemisia tridentata]
c72311.graph_c0	--	--	--	--	--	resistance protein candidate RGC20 [Lactuca sativa]
c61222.graph_c0	--	--	--	--	Proline-rich receptor-like protein kinase PERK8 GN=PERK8 OS=Arabidopsis thaliana (Mouse-ear cress) PE=1 SV=1	predicted protein [Hordeum vulgare subsp. vulgare]
c61875.graph_c0	--	--	Biological Process: maltose metabolic process (GO:0000023);; Cellular Component: chloroplast (GO:0009507);; Biological Process: systemic acquired resistance (GO:0009627);; Biological Process: gibberellic acid mediated signaling pathway (GO:0009740);; Biological Process: seed dormancy process (GO:0010162);; Biological Process: starch biosynthetic process (GO:0019252);; Biological Process: regulati…	--	--	PREDICTED: uncharacterized protein LOC100251038 isoform 1 [Vitis vinifera]
c69515.graph_c0	[LKJ]	--	Molecular Function: RNA binding (GO:0003723);; Molecular Function: ATP binding (GO:0005524);; Cellular Component: nucleus (GO:0005634);; Molecular Function: ATP-dependent helicase activity (GO:0008026);;	--	Putative DEAD-box ATP-dependent RNA helicase 29 GN=RH29 OS=Arabidopsis thaliana (Mouse-ear cress) PE=3 SV=1	dead box ATP-dependent RNA helicase, putative [Ricinus communis]
c61378.graph_c0	--	--	Molecular Function: protein binding (GO:0005515);; Cellular Component: plasma membrane (GO:0005886);; Biological Process: polyamine catabolic process (GO:0006598);; Biological Process: phenylpropanoid metabolic process (GO:0009698);; Biological Process: cysteine biosynthetic process (GO:0019344);; Cellular Component: anchored component of membrane (GO:0031225);; Biological Process: cellular modif…	--	Arabinogalactan peptide 12 (Precursor) GN=AGP12 OS=Arabidopsis thaliana (Mouse-ear cress) PE=1 SV=1	predicted protein [Populus trichocarpa]
c90408.graph_c0	--	--	Molecular Function: nucleotide binding (GO:0000166);; Molecular Function: aminoacyl-tRNA ligase activity (GO:0004812);; Molecular Function: iron ion transmembrane transporter activity (GO:0005381);; Cellular Component: mitochondrial inner membrane (GO:0005743);; Biological Process: tRNA aminoacylation for protein translation (GO:0006418);; Biological Process: RNA splicing (GO:0008380);; Cellular …	--	--	hypothetical protein LEMA_P096310.1 [Leptosphaeria maculans JN3]
c62227.graph_c0	[R]	General function prediction only	Cellular Component: chloroplast (GO:0009507);; Cellular Component: integral component of membrane (GO:0016021);;	--	--	PREDICTED: uncharacterized protein LOC100267889 [Vitis vinifera]
c85416.graph_c0	--	--	--	--	--	hypothetical protein PRUPE_ppa000090mg [Prunus persica]
c65381.graph_c0	--	--	Molecular Function: DNA binding (GO:0003677);; Cellular Component: nucleus (GO:0005634);; Biological Process: DNA-dependent DNA replication (GO:0006261);;	--	High mobility group B protein 7 GN=K19M13.4 OS=Arabidopsis thaliana (Mouse-ear cress) PE=1 SV=1	High-mobility group box 6 [Theobroma cacao]
c53480.graph_c0	--	--	--	--	Pentatricopeptide repeat-containing protein At3g05340 GN=PCMP-E83 OS=Arabidopsis thaliana (Mouse-ear cress) PE=2 SV=2	PREDICTED: pentatricopeptide repeat-containing protein At3g05340 [Vitis vinifera]
c69705.graph_c0	--	--	--	--	E3 ubiquitin-protein ligase CIP8 GN=CIP8 OS=Arabidopsis thaliana (Mouse-ear cress) PE=1 SV=1	zinc finger protein, putative [Ricinus communis]
c85647.graph_c0	[FE]	--	Molecular Function: magnesium ion binding (GO:0000287);; Molecular Function: ribose phosphate diphosphokinase activity (GO:0004749);; Biological Process: carbohydrate metabolic process (GO:0005975);; Biological Process: nucleotide biosynthetic process (GO:0009165);; Molecular Function: kinase activity (GO:0016301);; Biological Process: phosphorylation (GO:0016310);; Molecular Function: intramolec…	K00948|1e-18|cme:CMM249C|phosphoribosylpyrophosphate synthetase or ribose-phosphate pyrophosphokinase	Ribose-phosphate pyrophosphokinase 5, chloroplastic (Precursor) GN=PRS5 OS=Arabidopsis thaliana (Mouse-ear cress) PE=2 SV=2	hypothetical protein PTT_06659 [Pyrenophora teres f. teres 0-1]
c62096.graph_c0	[R]	General function prediction only	Molecular Function: nucleotide binding (GO:0000166);; Molecular Function: RNA binding (GO:0003723);; Cellular Component: nucleolus (GO:0005730);; Biological Process: embryo development ending in seed dormancy (GO:0009793);;	K12831|0.0|vvi:100251324|hypothetical protein LOC100251324	Polyadenylate-binding protein 8 GN=PAB8 OS=Arabidopsis thaliana (Mouse-ear cress) PE=1 SV=1	PREDICTED: splicing factor 3B subunit 4 [Vitis vinifera]
c50579.graph_c0	--	--	Molecular Function: 1-phosphatidylinositol 4-kinase activity (GO:0004430);; Biological Process: phosphatidylinositol phosphorylation (GO:0046854);; Biological Process: phosphatidylinositol-mediated signaling (GO:0048015);;	K00888|2e-47|rcu:RCOM_0937410|phosphatidylinositol 4-kinase, putative (EC:2.7.1.67)	Phosphatidylinositol 4-kinase alpha GN=F13F21.23 OS=Arabidopsis thaliana (Mouse-ear cress) PE=1 SV=2	PREDICTED: phosphatidylinositol 4-kinase alpha-like [Solanum lycopersicum]
c34434.graph_c0	--	--	Biological Process: pectin catabolic process (GO:0045490);; Molecular Function: pectin lyase activity (GO:0047490);;	--	Putative membrane protein ycf1 GN=ycf1-B OS=Cucumis sativus (Cucumber) PE=3 SV=2	polysaccharide lyase family 1 protein [Dothistroma septosporum NZE10]
c27864.graph_c0	[P]	Inorganic ion transport and metabolism	Cellular Component: plasma membrane (GO:0005886);; Molecular Function: secondary active sulfate transmembrane transporter activity (GO:0008271);; Biological Process: sulfate transport (GO:0008272);; Biological Process: cellular response to sulfate starvation (GO:0009970);; Cellular Component: integral component of membrane (GO:0016021);; Biological Process: transmembrane transport (GO:0055085);; …	--	High affinity sulfate transporter 2 GN=ST2 OS=Stylosanthes hamata (Caribbean stylo) PE=2 SV=1	Sulfate transporter 1,3 isoform 1 [Theobroma cacao]
c85809.graph_c0	--	--	Molecular Function: nucleotide binding (GO:0000166);; Molecular Function: DNA-directed RNA polymerase activity (GO:0003899);; Biological Process: transcription, DNA-templated (GO:0006351);;	--	--	hypothetical protein SETTUDRAFT_159891 [Setosphaeria turcica Et28A]
c81993.graph_c0	--	--	Molecular Function: transferase activity, transferring phosphorus-containing groups (GO:0016772);;	--	--	PREDICTED: probable inactive leucine-rich repeat receptor-like protein kinase At3g03770-like [Solanum lycopersicum]
c51522.graph_c1	[T]	Signal transduction mechanisms	Molecular Function: protein serine/threonine phosphatase activity (GO:0004722);; Biological Process: protein dephosphorylation (GO:0006470);; Molecular Function: metal ion binding (GO:0046872);;	--	Probable protein phosphatase 2C 28 OS=Oryza sativa subsp. japonica (Rice) PE=2 SV=1	Phosphatase 2C family protein isoform 1 [Theobroma cacao]
c57625.graph_c0	--	--	Molecular Function: DNA binding (GO:0003677);; Molecular Function: chromatin binding (GO:0003682);; Molecular Function: sequence-specific DNA binding transcription factor activity (GO:0003700);; Cellular Component: nucleus (GO:0005634);; Biological Process: regulation of transcription, DNA-templated (GO:0006355);; Biological Process: gravitropism (GO:0009630);; Biological Process: embryo developm…	--	Protein RADIALIS-like 1 GN=T22F8.150 OS=Arabidopsis thaliana (Mouse-ear cress) PE=2 SV=1	PREDICTED: protein RADIALIS-like 6-like [Fragaria vesca subsp. vesca]
c66827.graph_c0	[MG]	--	Cellular Component: mitochondrion (GO:0005739);; Biological Process: cytokinin-activated signaling pathway (GO:0009736);;	--	Probable complex I intermediate-associated protein 30 GN=At1g17350 OS=Arabidopsis thaliana (Mouse-ear cress) PE=1 SV=2	PREDICTED: probable complex I intermediate-associated protein 30-like isoform 1 [Vitis vinifera]
c1651.graph_c0	--	--	Molecular Function: diacylglycerol O-acyltransferase activity (GO:0004144);; Biological Process: glycerolipid biosynthetic process (GO:0045017);;	--	O-acyltransferase WSD1 GN=WSD1 OS=Arabidopsis thaliana (Mouse-ear cress) PE=2 SV=1	hypothetical protein VITISV_026249 [Vitis vinifera]
c56832.graph_c0	--	--	--	--	Leucine-rich repeat extensin-like protein 3 (Precursor) GN=LRX3 OS=Arabidopsis thaliana (Mouse-ear cress) PE=1 SV=1	hypothetical protein PDIG_59260 [Penicillium digitatum PHI26]
c66567.graph_c0	--	--	Cellular Component: plasmodesma (GO:0009506);;	--	Protein LONGIFOLIA 1 GN=T20K14.190 OS=Arabidopsis thaliana (Mouse-ear cress) PE=1 SV=1	PREDICTED: protein LONGIFOLIA 1-like [Solanum lycopersicum]
c66486.graph_c0	[F]	Nucleotide transport and metabolism	Molecular Function: nucleoside diphosphate kinase activity (GO:0004550);; Molecular Function: ATP binding (GO:0005524);; Cellular Component: mitochondrial inner membrane (GO:0005743);; Cellular Component: Golgi apparatus (GO:0005794);; Cellular Component: cytosol (GO:0005829);; Biological Process: nucleoside diphosphate phosphorylation (GO:0006165);; Biological Process: GTP biosynthetic process (…	K00940|1e-130|ath:AT4G23900|nucleoside diphosphate kinase 4 (NDK4) (EC:2.7.4.6)	Nucleoside diphosphate kinase IV, chloroplastic/mitochondrial (Precursor) GN=NDK4 OS=Arabidopsis thaliana (Mouse-ear cress) PE=1 SV=2	nucleoside diphosphate kinase 1 [Solanum tuberosum]
c56953.graph_c0	--	--	--	--	Protein ycf2 (Fragment) GN=ycf2 OS=Oenothera picensis (Evening primrose) PE=3 SV=1	conserved hypothetical protein [Ricinus communis]
c80834.graph_c0	--	--	--	--	--	predicted protein [Populus trichocarpa]
c81278.graph_c0	--	--	--	--	--	hypothetical protein [Oryza sativa Japonica Group]
c82777.graph_c0	[Q]	Secondary metabolites biosynthesis, transport and catabolism	Molecular Function: catalytic activity (GO:0003824);;	--	--	predicted protein [Fibroporia radiculosa]
c67687.graph_c0	--	--	--	--	MAR-binding filament-like protein 1-1 GN=MFP1-1 OS=Nicotiana tabacum (Common tobacco) PE=2 SV=1	PREDICTED: uncharacterized protein LOC100261513 [Vitis vinifera]
c59529.graph_c0	--	--	Molecular Function: nucleotide binding (GO:0000166);; Cellular Component: membrane (GO:0016020);; Molecular Function: ion binding (GO:0043167);; Cellular Component: intracellular membrane-bounded organelle (GO:0043231);; Biological Process: cellular metabolic process (GO:0044237);; Biological Process: primary metabolic process (GO:0044238);; Cellular Component: cytoplasmic part (GO:0044444);; Bio…	--	Elongation factor 2 OS=Beta vulgaris (Sugar beet) PE=2 SV=1	PREDICTED: elongation factor 2-like, partial [Cucumis sativus]
c71220.graph_c0	--	--	Molecular Function: kinase activity (GO:0016301);;	--	Probable leucine-rich repeat receptor-like protein kinase At1g35710 (Precursor) GN=At1g35710 OS=Arabidopsis thaliana (Mouse-ear cress) PE=2 SV=1	PREDICTED: probable LRR receptor-like serine/threonine-protein kinase At4g08850-like [Fragaria vesca subsp. vesca]
c28600.graph_c0	--	--	Biological Process: cellular aromatic compound metabolic process (GO:0006725);; Biological Process: defense response (GO:0006952);; Biological Process: isoprenoid biosynthetic process (GO:0008299);; Biological Process: response to biotic stimulus (GO:0009607);; Biological Process: response to abiotic stimulus (GO:0009628);; Biological Process: monocarboxylic acid metabolic process (GO:0032787);; …	K03526|2e-13|osa:4329911|Os02g0603800	4-hydroxy-3-methylbut-2-en-1-yl diphosphate synthase, chloroplastic (Precursor) OS=Oryza sativa subsp. japonica (Rice) PE=2 SV=1	(E)-4-hydroxy-3-methylbut-2-enyl diphosphate synthase [Artemisia annua]
c72263.graph_c0	--	--	Biological Process: defense response (GO:0006952);; Biological Process: cellular process (GO:0009987);; Biological Process: single-organism process (GO:0044699);; Biological Process: regulation of biological process (GO:0050789);; Biological Process: response to other organism (GO:0051707);;	K13463|1e-114|vvi:100254771|hypothetical protein LOC100254771	Coronatine-insensitive protein 1 GN=T28M21.10 OS=Arabidopsis thaliana (Mouse-ear cress) PE=1 SV=1	PREDICTED: coronatine-insensitive protein 1-like [Glycine max]
c56528.graph_c0	[P]	Inorganic ion transport and metabolism	Molecular Function: catalase activity (GO:0004096);; Cellular Component: cytoplasm (GO:0005737);; Molecular Function: heme binding (GO:0020037);; Biological Process: hydrogen peroxide catabolic process (GO:0042744);; Molecular Function: metal ion binding (GO:0046872);; Biological Process: oxidation-reduction process (GO:0055114);;	K03782|0.0|zma:100382662|hypothetical protein LOC100382662	L-ascorbate peroxidase 5, peroxisomal (Precursor) GN=APX5 OS=Arabidopsis thaliana (Mouse-ear cress) PE=2 SV=2	hypothetical protein PTT_15087 [Pyrenophora teres f. teres 0-1]
c93885.graph_c0	[G]	Carbohydrate transport and metabolism	Cellular Component: cytosol (GO:0005829);; Biological Process: gluconeogenesis (GO:0006094);; Molecular Function: fructose 1,6-bisphosphate 1-phosphatase activity (GO:0042132);; Biological Process: reactive oxygen species metabolic process (GO:0072593);;	K03841|5e-09|cme:CMP129C|fructose-1,6-bisphosphatase	Fructose-1,6-bisphosphatase, cytosolic GN=CFBP OS=Saccharum hybrid (Sugarcane) PE=2 SV=2	fructose-1,6-bisphosphatase, partial [Zymoseptoria tritici IPO323]
c78455.graph_c0	[E]	Amino acid transport and metabolism	Cellular Component: cytoplasm (GO:0005737);; Biological Process: methionine metabolic process (GO:0006555);; Molecular Function: transferase activity, transferring alkyl or aryl (other than methyl) groups (GO:0016765);; Molecular Function: lyase activity (GO:0016829);; Molecular Function: pyridoxal phosphate binding (GO:0030170);;	K01740|3e-32|olu:OSTLU_27367|CYSD	Cystathionine beta-lyase, chloroplastic (Precursor) GN=At3g57050 OS=Arabidopsis thaliana (Mouse-ear cress) PE=1 SV=1	hypothetical protein PTT_19847 [Pyrenophora teres f. teres 0-1]
c55315.graph_c0	[O]	Posttranslational modification, protein turnover, chaperones	Molecular Function: ubiquitin-protein ligase activity (GO:0004842);; Biological Process: response to auxin (GO:0009733);; Biological Process: embryo development (GO:0009790);; Biological Process: protein ubiquitination (GO:0016567);;	K10579|1e-108|rcu:RCOM_0553170|ubiquitin-conjugating enzyme m, putative (EC:6.3.2.19)	NEDD8-conjugating enzyme Ubc12 GN=RCE1 OS=Arabidopsis thaliana (Mouse-ear cress) PE=1 SV=1	PREDICTED: NEDD8-conjugating enzyme Ubc12 [Solanum lycopersicum]
c90445.graph_c0	[O]	Posttranslational modification, protein turnover, chaperones	--	--	Extensin (Precursor) GN=HRGP OS=Zea mays (Maize) PE=2 SV=1	hypothetical protein STEHIDRAFT_120609 [Stereum hirsutum FP-91666 SS1]
c64059.graph_c0	--	--	--	--	--	conserved hypothetical protein [Ricinus communis]
c16016.graph_c0	--	--	Molecular Function: nucleic acid binding (GO:0003676);; Molecular Function: protein kinase activity (GO:0004672);; Molecular Function: ATP binding (GO:0005524);; Cellular Component: mitochondrion (GO:0005739);; Biological Process: protein phosphorylation (GO:0006468);;	--	Putative pentatricopeptide repeat-containing protein At3g15130 GN=PCMP-H86 OS=Arabidopsis thaliana (Mouse-ear cress) PE=3 SV=1	hypothetical protein PRUPE_ppa017604mg [Prunus persica]
c54846.graph_c0	--	--	--	--	--	predicted protein [Populus trichocarpa]
c44610.graph_c0	--	--	Cellular Component: plasma membrane (GO:0005886);; Biological Process: sodium ion transport (GO:0006814);; Biological Process: response to salt stress (GO:0009651);; Cellular Component: chloroplast envelope (GO:0009941);; Biological Process: high-affinity potassium ion import (GO:0010163);; Molecular Function: lithium:hydrogen antiporter activity (GO:0010348);; Biological Process: lithium ion exp…	--	Sodium/hydrogen exchanger 8 OS=Arabidopsis thaliana (Mouse-ear cress) PE=2 SV=1	salt overly sensitive [Helianthus tuberosus]
c30939.graph_c0	--	--	--	--	--	Peptide upstream open reading frame 5 [Theobroma cacao]
c60738.graph_c0	[T]	Signal transduction mechanisms	Molecular Function: protein serine/threonine phosphatase activity (GO:0004722);; Cellular Component: mitochondrion (GO:0005739);;	--	Serine/threonine-protein phosphatase BSU1 GN=BSU1 OS=Arabidopsis thaliana (Mouse-ear cress) PE=2 SV=2	PREDICTED: uncharacterized protein LOC100261391 [Vitis vinifera]
c62251.graph_c0	[L]	Replication, recombination and repair	Cellular Component: nuclear chromosome (GO:0000228);; Biological Process: mitotic cell cycle (GO:0000278);; Molecular Function: four-way junction DNA binding (GO:0000400);; Biological Process: meiotic mismatch repair (GO:0000710);; Biological Process: double-strand break repair via homologous recombination (GO:0000724);; Molecular Function: damaged DNA binding (GO:0003684);; Molecular Function: n…	--	DNA mismatch repair protein MSH1, mitochondrial (Precursor) GN=K7M2.9 OS=Arabidopsis thaliana (Mouse-ear cress) PE=1 SV=1	MUTL protein isoform 2 [Theobroma cacao]
c61256.graph_c0	[B]	Chromatin structure and dynamics	Molecular Function: sequence-specific DNA binding transcription factor activity (GO:0003700);; Cellular Component: nucleus (GO:0005634);; Biological Process: regulation of transcription, DNA-templated (GO:0006355);; Molecular Function: sequence-specific DNA binding (GO:0043565);; Molecular Function: protein heterodimerization activity (GO:0046982);;	--	Nuclear transcription factor Y subunit B-3 OS=Arabidopsis thaliana (Mouse-ear cress) PE=2 SV=1	ccaat-binding transcription factor subunit A, putative [Ricinus communis]
c69026.graph_c0	--	--	Biological Process: primary metabolic process (GO:0044238);; Biological Process: cellular macromolecule metabolic process (GO:0044260);; Molecular Function: metal ion binding (GO:0046872);;	K11979|0.0|vvi:100242771|hypothetical protein LOC100242771	--	PREDICTED: putative E3 ubiquitin-protein ligase UBR7 [Vitis vinifera]
c68037.graph_c0	[J]	Translation, ribosomal structure and biogenesis	Biological Process: pseudouridine synthesis (GO:0001522);; Molecular Function: RNA binding (GO:0003723);; Cellular Component: mitochondrion (GO:0005739);; Molecular Function: pseudouridine synthase activity (GO:0009982);;	--	RNA pseudouridine synthase 3, mitochondrial (Precursor) GN=At1g78910 OS=Arabidopsis thaliana (Mouse-ear cress) PE=2 SV=1	Pseudouridine synthase family protein [Theobroma cacao]
c84949.graph_c0	--	--	--	--	Early nodulin-20 (Precursor) GN=ENOD20 OS=Medicago truncatula (Barrel medic) PE=3 SV=1	hypothetical protein COCSADRAFT_217552 [Bipolaris sorokiniana ND90Pr]
c84002.graph_c0	[O]	Posttranslational modification, protein turnover, chaperones	Cellular Component: mitochondrial inner membrane presequence translocase complex (GO:0005744);; Cellular Component: integral component of membrane (GO:0016021);; Biological Process: protein import into mitochondrial matrix (GO:0030150);;	K09539|3e-21|cre:CHLREDRAFT_137795|PAM18	Mitochondrial import inner membrane translocase subunit TIM14-1 GN=TIM14-1 OS=Arabidopsis thaliana (Mouse-ear cress) PE=3 SV=1	hypothetical protein SETTUDRAFT_158654 [Setosphaeria turcica Et28A]
c67855.graph_c0	[L]	Replication, recombination and repair	Molecular Function: nucleic acid binding (GO:0003676);; Cellular Component: nucleus (GO:0005634);; Biological Process: mitotic recombination (GO:0006312);; Biological Process: embryo sac egg cell differentiation (GO:0009560);; Biological Process: abscisic acid biosynthetic process (GO:0009688);; Molecular Function: nucleotidyltransferase activity (GO:0016779);;	K03514|0.0|vvi:100259006|hypothetical protein LOC100259006	--	PREDICTED: PAP-associated domain-containing protein 5-like [Solanum lycopersicum]
c29090.graph_c0	--	--	Cellular Component: cytosol (GO:0005829);; Biological Process: intracellular protein transport (GO:0006886);; Biological Process: vesicle-mediated transport (GO:0016192);; Cellular Component: clathrin vesicle coat (GO:0030125);; Cellular Component: clathrin adaptor complex (GO:0030131);; Cellular Component: clathrin coat of coated pit (GO:0030132);;	K11826|3e-87|rcu:RCOM_0864950|clathrin coat associated protein ap-50, putative	--	hypothetical protein ZEAMMB73_112131 [Zea mays]
c67654.graph_c0	[ER]	--	Molecular Function: 4-hydroxyphenylpyruvate dioxygenase activity (GO:0003868);; Cellular Component: mitochondrion (GO:0005739);; Cellular Component: cytosol (GO:0005829);; Biological Process: L-phenylalanine catabolic process (GO:0006559);; Biological Process: tyrosine catabolic process (GO:0006572);; Cellular Component: chloroplast (GO:0009507);; Biological Process: vitamin E biosynthetic proces…	K00457|0.0|rcu:RCOM_1192240|4-hydroxyphenylpyruvate dioxygenase, putative (EC:1.13.11.27)	4-hydroxyphenylpyruvate dioxygenase OS=Daucus carota (Carrot) PE=2 SV=1	4-hydroxyphenylpyruvate dioxygenase [Lactuca sativa]
c56181.graph_c1	[J]	Translation, ribosomal structure and biogenesis	Molecular Function: structural constituent of ribosome (GO:0003735);; Cellular Component: nucleolus (GO:0005730);; Cellular Component: vacuole (GO:0005773);; Cellular Component: plasma membrane (GO:0005886);; Biological Process: translation (GO:0006412);; Cellular Component: chloroplast envelope (GO:0009941);; Cellular Component: cytosolic large ribosomal subunit (GO:0022625);; Biological Process…	K02866|3e-52|vvi:100262228|hypothetical protein LOC100262228	60S ribosomal protein L10 GN=RPL10 OS=Vitis riparia (Frost grape) PE=2 SV=1	PREDICTED: 60S ribosomal protein L10 [Vitis vinifera]
c73443.graph_c0	[I]	Lipid transport and metabolism	Molecular Function: enoyl-[acyl-carrier-protein] reductase (NADH) activity (GO:0004318);; Molecular Function: copper ion binding (GO:0005507);; Biological Process: fatty acid biosynthetic process (GO:0006633);; Cellular Component: chloroplast stroma (GO:0009570);; Cellular Component: thylakoid (GO:0009579);; Cellular Component: chloroplast envelope (GO:0009941);; Molecular Function: enoyl-[acyl-c…	K00208|7e-36|vvi:100250344|hypothetical protein LOC100250344	Enoyl-[acyl-carrier-protein] reductase [NADH] 1, chloroplastic (Precursor) OS=Oryza sativa subsp. japonica (Rice) PE=2 SV=1	hypothetical protein M569_15205, partial [Genlisea aurea]
c62502.graph_c0	--	--	--	--	Transcription factor PIF3 GN=F14J9.19 OS=Arabidopsis thaliana (Mouse-ear cress) PE=1 SV=1	PREDICTED: uncharacterized protein LOC100853547 [Vitis vinifera]
c83880.graph_c0	--	--	Molecular Function: RNA binding (GO:0003723);; Molecular Function: RNA-directed DNA polymerase activity (GO:0003964);; Cellular Component: nucleus (GO:0005634);; Cellular Component: cytoplasm (GO:0005737);; Biological Process: RNA-dependent DNA replication (GO:0006278);; Molecular Function: kinase activity (GO:0016301);; Biological Process: phosphorylation (GO:0016310);;	--	--	PREDICTED: 5-dehydro-2-deoxygluconokinase [Vitis vinifera]
c16183.graph_c0	[R]	General function prediction only	Molecular Function: iron ion binding (GO:0005506);; Molecular Function: oxidoreductase activity, acting on single donors with incorporation of molecular oxygen, incorporation of two atoms of oxygen (GO:0016702);; Molecular Function: flavonol synthase activity (GO:0045431);; Biological Process: flavonol biosynthetic process (GO:0051555);; Biological Process: oxidation-reduction process (GO:0055114…	--	Flavonol synthase/flavanone 3-hydroxylase GN=FLS OS=Petroselinum crispum (Parsley) PE=1 SV=1	PREDICTED: leucoanthocyanidin dioxygenase [Vitis vinifera]
c44751.graph_c0	--	--	--	--	--	hypothetical protein MTR_4g014190 [Medicago truncatula]
c53858.graph_c0	--	--	--	--	--	unnamed protein product [Vitis vinifera]
c71553.graph_c0	--	--	Molecular Function: double-stranded RNA binding (GO:0003725);; Molecular Function: phosphoserine phosphatase activity (GO:0004647);; Cellular Component: intracellular (GO:0005622);; Biological Process: response to osmotic stress (GO:0006970);; Biological Process: auxin-activated signaling pathway (GO:0009734);; Biological Process: dephosphorylation (GO:0016311);; Biological Process: positive regu…	--	RNA polymerase II C-terminal domain phosphatase-like 2 GN=CPL2 OS=Arabidopsis thaliana (Mouse-ear cress) PE=1 SV=3	PREDICTED: RNA polymerase II C-terminal domain phosphatase-like 2-like [Cucumis sativus]
c68498.graph_c0	--	--	--	--	--	PREDICTED: putative G3BP-like protein-like [Solanum lycopersicum]
c2120.graph_c1	[GEPR]	--	Cellular Component: integral component of membrane (GO:0016021);; Molecular Function: substrate-specific transmembrane transporter activity (GO:0022891);; Biological Process: transmembrane transport (GO:0055085);;	K08150|3e-08|rcu:RCOM_0630820|sugar transporter, putative (EC:1.3.1.74)	Probable inositol transporter 2 GN=INT2 OS=Arabidopsis thaliana (Mouse-ear cress) PE=1 SV=1	hypothetical protein SCHCODRAFT_52667 [Schizophyllum commune H4-8]
c70683.graph_c0	[M]	Cell wall/membrane/envelope biogenesis	Biological Process: response to hypoxia (GO:0001666);; Cellular Component: Golgi apparatus (GO:0005794);; Molecular Function: transferase activity, transferring glycosyl groups (GO:0016757);; Biological Process: galactolipid biosynthetic process (GO:0019375);;	--	--	unnamed protein product [Vitis vinifera]
c32383.graph_c0	--	--	--	--	--	PREDICTED: probable ran guanine nucleotide release factor-like isoform 2 [Solanum lycopersicum]
c86997.graph_c0	[P]	Inorganic ion transport and metabolism	Biological Process: sulfate assimilation (GO:0000103);; Molecular Function: sulfite reductase (NADPH) activity (GO:0004783);; Molecular Function: iron ion binding (GO:0005506);; Biological Process: cellular amino acid biosynthetic process (GO:0008652);; Cellular Component: sulfite reductase complex (NADPH) (GO:0009337);; Molecular Function: FMN binding (GO:0010181);; Molecular Function: heme bind…	K00392|2e-06|ppp:PHYPADRAFT_197045|hypothetical protein	Sulfite reductase [ferredoxin], chloroplastic (Precursor) GN=SIR OS=Pisum sativum (Garden pea) PE=1 SV=2	hypothetical protein PTT_16540 [Pyrenophora teres f. teres 0-1]
c48044.graph_c0	--	--	Molecular Function: RNA-directed RNA polymerase activity (GO:0003968);; Biological Process: response to xenobiotic stimulus (GO:0009410);; Biological Process: photomorphogenesis (GO:0009640);; Biological Process: embryo development ending in seed dormancy (GO:0009793);; Biological Process: seed germination (GO:0009845);; Biological Process: determination of bilateral symmetry (GO:0009855);; Biolo…	--	Probable RNA-dependent RNA polymerase 3 GN=F6F22.6 OS=Arabidopsis thaliana (Mouse-ear cress) PE=3 SV=2	PREDICTED: probable RNA-dependent RNA polymerase 3-like [Solanum lycopersicum]
c59409.graph_c0	--	--	Biological Process: maltose metabolic process (GO:0000023);; Biological Process: pentose-phosphate shunt (GO:0006098);; Biological Process: starch biosynthetic process (GO:0019252);;	--	--	PREDICTED: uncharacterized protein LOC101306837 [Fragaria vesca subsp. vesca]
c34104.graph_c0	--	--	--	--	--	hypothetical protein VITISV_011295 [Vitis vinifera]
c69818.graph_c0	--	--	Molecular Function: metalloendopeptidase activity (GO:0004222);; Cellular Component: mitochondrion (GO:0005739);; Biological Process: proteolysis (GO:0006508);; Biological Process: chromosome segregation (GO:0007059);; Biological Process: synapsis (GO:0007129);; Biological Process: reciprocal meiotic recombination (GO:0007131);; Biological Process: regulation of flower development (GO:0009909);; …	--	--	predicted protein [Populus trichocarpa]
c31595.graph_c0	--	--	Molecular Function: ubiquitin-protein ligase activity (GO:0004842);; Biological Process: DNA repair (GO:0006281);; Molecular Function: zinc ion binding (GO:0008270);; Biological Process: protein ubiquitination (GO:0016567);; Cellular Component: Fanconi anaemia nuclear complex (GO:0043240);;	K10606|3e-54|ath:AT5G65740|protein binding / zinc ion binding	--	Zinc ion binding isoform 1 [Theobroma cacao]
c53385.graph_c0	--	--	Biological Process: defense response (GO:0006952);; Molecular Function: ADP binding (GO:0043531);;	--	--	resistance protein candidate RGC2K [Lactuca sativa]
c28062.graph_c0	--	--	Molecular Function: sequence-specific DNA binding transcription factor activity (GO:0003700);; Molecular Function: binding (GO:0005488);; Cellular Component: nucleus (GO:0005634);; Biological Process: regulation of transcription, DNA-templated (GO:0006355);; Biological Process: abscission (GO:0009838);; Biological Process: regulation of flower development (GO:0009909);; Biological Process: vernal…	--	MADS-box protein SOC1 GN=F17K2.19 OS=Arabidopsis thaliana (Mouse-ear cress) PE=1 SV=1	GSOC1 protein [Gerbera hybrid cultivar]
c67495.graph_c0	--	--	Molecular Function: protein binding (GO:0005515);; Biological Process: response to symbiotic fungus (GO:0009610);; Molecular Function: sequence-specific DNA binding (GO:0043565);; Cellular Component: intracellular part (GO:0044424);; Biological Process: positive regulation of transcription, DNA-templated (GO:0045893);; Biological Process: positive regulation of long-day photoperiodism, flowering …	--	Transcription factor VOZ1 GN=VOZ1 OS=Arabidopsis thaliana (Mouse-ear cress) PE=1 SV=1	PREDICTED: uncharacterized protein LOC100243518 [Vitis vinifera]
c65510.graph_c0	[H]	Coenzyme transport and metabolism	Molecular Function: uridine kinase activity (GO:0004849);; Molecular Function: ATP binding (GO:0005524);; Biological Process: UMP biosynthetic process (GO:0006222);; Cellular Component: chloroplast (GO:0009507);; Biological Process: phosphorylation (GO:0016310);; Molecular Function: phosphotransferase activity, alcohol group as acceptor (GO:0016773);;	--	--	PREDICTED: putative uridine kinase C227.14-like [Solanum lycopersicum]
c85128.graph_c0	--	--	--	--	--	hypothetical protein BAUCODRAFT_66485 [Baudoinia compniacensis UAMH 10762]
c77457.graph_c0	[J]	Translation, ribosomal structure and biogenesis	Molecular Function: translation initiation factor activity (GO:0003743);; Molecular Function: GTPase activity (GO:0003924);; Molecular Function: GTP binding (GO:0005525);; Cellular Component: cytosol (GO:0005829);; Cellular Component: plasma membrane (GO:0005886);; Biological Process: GTP catabolic process (GO:0006184);; Biological Process: translational initiation (GO:0006413);;	K03243|2e-40|ath:AT1G76820|GTP binding / GTPase	Translation initiation factor IF-2, chloroplastic GN=infB OS=Rhodomonas salina (Cryptomonas salina) PE=3 SV=1	putative translation initiation factor IF-2 [Arabidopsis thaliana]
c72168.graph_c0	--	--	Cellular Component: exocyst (GO:0000145);; Molecular Function: protein binding (GO:0005515);; Cellular Component: cytosol (GO:0005829);; Cellular Component: plasma membrane (GO:0005886);; Biological Process: exocytosis (GO:0006887);; Cellular Component: plasmodesma (GO:0009506);; Biological Process: pollen germination (GO:0009846);; Biological Process: pollen tube growth (GO:0009860);;	K06110|0.0|rcu:RCOM_0298480|exocyst complex component sec6, putative	--	exocyst complex component sec6, putative [Ricinus communis]
c64467.graph_c0	--	--	Cellular Component: extracellular region (GO:0005576);;	--	Germin-like protein 1-1 (Precursor) OS=Oryza sativa subsp. japonica (Rice) PE=2 SV=1	hypothetical protein PHACADRAFT_206707 [Phanerochaete carnosa HHB-10118-sp]
c69902.graph_c0	[G]	Carbohydrate transport and metabolism	Molecular Function: UTP:glucose-1-phosphate uridylyltransferase activity (GO:0003983);; Cellular Component: cytosol (GO:0005829);; Biological Process: UDP-glucose metabolic process (GO:0006011);; Biological Process: nucleotide-sugar biosynthetic process (GO:0009226);; Cellular Component: chloroplast (GO:0009507);; Biological Process: pollen development (GO:0009555);; Molecular Function: UTP:arabi…	K12447|0.0|rcu:RCOM_0561530|UDP-n-acteylglucosamine pyrophosphorylase, putative	UDP-sugar pyrophosphorylase GN=USP OS=Arabidopsis thaliana (Mouse-ear cress) PE=1 SV=1	UDP-sugar pyrophospharylase [Theobroma cacao]
c67958.graph_c0	[H]	Coenzyme transport and metabolism	Cellular Component: cytoplasm (GO:0005737);; Biological Process: Mo-molybdopterin cofactor biosynthetic process (GO:0006777);;	K03635|3e-46|vvi:100241020|hypothetical protein LOC100241020	Molybdopterin synthase catalytic subunit GN=F18O19.13 OS=Arabidopsis thaliana (Mouse-ear cress) PE=2 SV=1	unnamed protein product [Vitis vinifera]
c17880.graph_c0	[RTKL]	--	Molecular Function: protein serine/threonine kinase activity (GO:0004674);; Molecular Function: ATP binding (GO:0005524);; Biological Process: protein phosphorylation (GO:0006468);;	--	Serine/threonine-protein kinase AtPK2/AtPK19 GN=F17O14.19 OS=Arabidopsis thaliana (Mouse-ear cress) PE=1 SV=2	serine/threonine protein kinase [Dichomitus squalens LYAD-421 SS1]
c48577.graph_c0	--	--	Molecular Function: transferase activity, transferring phosphorus-containing groups (GO:0016772);;	--	Probable receptor-like protein kinase At2g39360 (Precursor) GN=At2g39360 OS=Arabidopsis thaliana (Mouse-ear cress) PE=1 SV=1	PREDICTED: probable LRR receptor-like serine/threonine-protein kinase At1g06840-like [Solanum lycopersicum]
c84636.graph_c0	--	--	--	--	--	hypothetical protein PTT_08445 [Pyrenophora teres f. teres 0-1]
c43467.graph_c0	[O]	Posttranslational modification, protein turnover, chaperones	Molecular Function: antioxidant activity (GO:0016209);; Molecular Function: peroxiredoxin activity (GO:0051920);; Biological Process: oxidation-reduction process (GO:0055114);;	K03386|6e-38|olu:OSTLU_6786|hypothetical protein	2-Cys peroxiredoxin BAS1, chloroplastic (Precursor; Fragment) GN=BAS1 OS=Hordeum vulgare (Barley) PE=2 SV=1	peroxiredoxin-1 [Rhizopus delemar RA 99-880]
c82657.graph_c0	--	--	Cellular Component: intracellular (GO:0005622);;	--	--	hypothetical protein COCHEDRAFT_1190674 [Bipolaris maydis C5]
c76543.graph_c0	--	--	--	K13210|1e-10|ppp:PHYPADRAFT_80579|hypothetical protein	--	hypothetical protein DOTSEDRAFT_68678 [Dothistroma septosporum NZE10]
c63776.graph_c1	[R]	General function prediction only	Molecular Function: calmodulin binding (GO:0005516);; Cellular Component: nucleus (GO:0005634);; Cellular Component: mitochondrion (GO:0005739);; Cellular Component: plasma membrane (GO:0005886);; Cellular Component: plastid (GO:0009536);; Biological Process: response to abscisic acid (GO:0009737);;	K06911|1e-83|vvi:100254895|hypothetical protein LOC100254895	Pirin-like protein OS=Solanum lycopersicum (Tomato) PE=2 SV=1	unnamed protein product [Vitis vinifera]
c54956.graph_c0	[IQR]	--	Biological Process: steroid metabolic process (GO:0008202);; Biological Process: response to abscisic acid (GO:0009737);; Biological Process: response to brassinosteroid (GO:0009741);; Molecular Function: 11-beta-hydroxysteroid dehydrogenase (NADP+) activity (GO:0070524);; Molecular Function: 17-beta-ketosteroid reductase activity (GO:0072555);; Molecular Function: 17-beta-hydroxysteroid dehydrog…	--	11-beta-hydroxysteroid dehydrogenase-like 2 GN=HSD2 OS=Arabidopsis thaliana (Mouse-ear cress) PE=2 SV=1	predicted protein [Populus trichocarpa]
c28319.graph_c0	--	--	Cellular Component: plasma membrane (GO:0005886);; Cellular Component: integral component of membrane (GO:0016021);;	--	CASP-like protein ARALYDRAFT_321547 GN=ARALYDRAFT_321547 OS=Arabidopsis lyrata subsp. lyrata (Lyre-leaved rock-cress) PE=3 SV=1	hypothetical protein MTR_7g071110 [Medicago truncatula]
c79513.graph_c0	[F]	Nucleotide transport and metabolism	Molecular Function: uracil phosphoribosyltransferase activity (GO:0004845);; Molecular Function: uridine kinase activity (GO:0004849);; Molecular Function: ATP binding (GO:0005524);; Biological Process: gluconeogenesis (GO:0006094);; Biological Process: cytoskeleton organization (GO:0007010);; Cellular Component: chloroplast (GO:0009507);; Biological Process: proteasomal protein catabolic process…	K00876|1e-82|rcu:RCOM_1065250|uridine cytidine kinase I, putative (EC:2.4.2.9 2.7.1.48)	Probable uracil phosphoribosyltransferase GN=UKL5 OS=Arabidopsis thaliana (Mouse-ear cress) PE=2 SV=1	uridine cytidine kinase I, putative [Ricinus communis]
c44675.graph_c0	--	--	Biological Process: chloroplast RNA processing (GO:0031425);;	--	Pentatricopeptide repeat-containing protein At1g08070 GN=PCMP-H12 OS=Arabidopsis thaliana (Mouse-ear cress) PE=2 SV=1	PREDICTED: pentatricopeptide repeat-containing protein At1g08070-like [Vitis vinifera]
c41455.graph_c0	--	--	--	--	Lysine-rich arabinogalactan protein 19 (Precursor) GN=AGP19 OS=Arabidopsis thaliana (Mouse-ear cress) PE=2 SV=2	hypothetical protein MGG_11009 [Magnaporthe oryzae 70-15]
c29238.graph_c0	--	--	--	--	--	hypothetical protein PRUPE_ppa008330mg [Prunus persica]
c84159.graph_c0	[IQR]	--	Molecular Function: oxidoreductase activity (GO:0016491);; Biological Process: oxidation-reduction process (GO:0055114);;	K00059|2e-12|vcn:VOLCADRAFT_60269|hypothetical protein	Short-chain dehydrogenase reductase 3a GN=F14M4 OS=Arabidopsis thaliana (Mouse-ear cress) PE=2 SV=1	short chain dehydrogenase [Marssonina brunnea f. sp. &apos;multigermtubi&apos; MB_m1]
c73410.graph_c0	--	--	--	--	--	PREDICTED: uncharacterized protein LOC101253562 [Solanum lycopersicum]
c72929.graph_c0	--	--	--	K00430|1e-10|pop:POPTR_737716|hypothetical protein	Peroxidase 45 (Precursor) GN=F9N11.20 OS=Arabidopsis thaliana (Mouse-ear cress) PE=1 SV=1	predicted protein [Populus trichocarpa]
c85034.graph_c0	--	--	Molecular Function: nucleic acid binding (GO:0003676);; Molecular Function: zinc ion binding (GO:0008270);; Biological Process: DNA integration (GO:0015074);;	--	Endonuclease OS=Nicotiana tabacum (Common tobacco) PE=2 SV=1	hypothetical protein VITISV_027166 [Vitis vinifera]
c67754.graph_c0	--	--	Cellular Component: mitochondrion (GO:0005739);; Cellular Component: chloroplast inner membrane (GO:0009706);;	--	--	PREDICTED: uncharacterized protein LOC100854105 [Vitis vinifera]
c6643.graph_c0	[H]	Coenzyme transport and metabolism	Molecular Function: adenosylhomocysteinase activity (GO:0004013);; Molecular Function: copper ion binding (GO:0005507);; Cellular Component: vacuolar membrane (GO:0005774);; Cellular Component: Golgi apparatus (GO:0005794);; Cellular Component: cytosol (GO:0005829);; Cellular Component: plasma membrane (GO:0005886);; Biological Process: gluconeogenesis (GO:0006094);; Biological Process: glycolysi…	K01251|6e-88|ppp:PHYPADRAFT_176956|hypothetical protein	Adenosylhomocysteinase 1 GN=dl3010w OS=Arabidopsis thaliana (Mouse-ear cress) PE=1 SV=1	adenosyl homocysteine hydrolase1 [Zea mays]
c72201.graph_c1	[F]	Nucleotide transport and metabolism	Biological Process: response to reactive oxygen species (GO:0000302);; Molecular Function: xanthine dehydrogenase activity (GO:0004854);; Molecular Function: xanthine oxidase activity (GO:0004855);; Molecular Function: iron ion binding (GO:0005506);; Cellular Component: cytosol (GO:0005829);; Biological Process: purine nucleobase catabolic process (GO:0006145);; Molecular Function: UDP-N-acetylmu…	K00106|0.0|vvi:100248547|hypothetical protein LOC100248547	Xanthine dehydrogenase 1 GN=XDH1 OS=Arabidopsis thaliana (Mouse-ear cress) PE=1 SV=1	xanthine dehydrogenase [Camellia sinensis]
c67503.graph_c0	--	--	Cellular Component: chloroplast (GO:0009507);; Biological Process: chloroplast-nucleus signaling pathway (GO:0010019);; Biological Process: phytochromobilin biosynthetic process (GO:0010024);; Molecular Function: phytochromobilin:ferredoxin oxidoreductase activity (GO:0050619);; Molecular Function: cobalt ion binding (GO:0050897);; Biological Process: oxidation-reduction process (GO:0055114);;	K08101|1e-155|vvi:100267105|hypothetical protein LOC100267105	Phytochromobilin:ferredoxin oxidoreductase, chloroplastic (Precursor) GN=HY2 OS=Arabidopsis thaliana (Mouse-ear cress) PE=2 SV=1	PREDICTED: phytochromobilin:ferredoxin oxidoreductase, chloroplastic-like [Vitis vinifera]
c66482.graph_c0	[G]	Carbohydrate transport and metabolism	--	--	Glycine-rich cell wall structural protein (Precursor) GN=At3g17050 OS=Arabidopsis thaliana (Mouse-ear cress) PE=4 SV=2	hypothetical protein ZEAMMB73_817356, partial [Zea mays]
c56684.graph_c1	--	--	Molecular Function: endopeptidase inhibitor activity (GO:0004866);; Biological Process: negative regulation of endopeptidase activity (GO:0010951);;	--	Miraculin (Precursor) OS=Synsepalum dulcificum (Miracle fruit) PE=1 SV=3	Kunitz-like protease inhibitor, partial [Helianthus annuus]
c90040.graph_c0	--	--	--	--	Protein argonaute 1C OS=Oryza sativa subsp. japonica (Rice) PE=2 SV=1	--
c23509.graph_c0	--	--	--	--	Proline-rich receptor-like protein kinase PERK2 GN=PERK2 OS=Arabidopsis thaliana (Mouse-ear cress) PE=2 SV=3	PREDICTED: leucine-rich repeat extensin-like protein 3-like [Brachypodium distachyon]
c56151.graph_c0	[J]	Translation, ribosomal structure and biogenesis	Molecular Function: RNA binding (GO:0003723);; Molecular Function: structural constituent of ribosome (GO:0003735);; Cellular Component: nucleus (GO:0005634);; Biological Process: translation (GO:0006412);; Biological Process: response to cold (GO:0009409);; Cellular Component: chloroplast thylakoid membrane (GO:0009535);; Cellular Component: chloroplast stroma (GO:0009570);; Cellular Component: …	K02988|1e-142|rcu:RCOM_1674110|30S ribosomal protein S5, putative	30S ribosomal protein S5, chloroplastic (Precursor) GN=rps5 OS=Spinacia oleracea (Spinach) PE=1 SV=1	PREDICTED: 30S ribosomal protein S5, chloroplastic-like [Solanum lycopersicum]
c55586.graph_c0	--	--	Cellular Component: nucleus (GO:0005634);; Cellular Component: cytosol (GO:0005829);; Cellular Component: plasmodesma (GO:0009506);;	--	--	PREDICTED: N-alpha-acetyltransferase 25, NatB auxiliary subunit [Vitis vinifera]
c61727.graph_c1	--	--	Molecular Function: protein binding (GO:0005515);; Biological Process: jasmonic acid metabolic process (GO:0009694);; Biological Process: response to jasmonic acid (GO:0009753);;	--	--	PREDICTED: uncharacterized protein LOC100790537 [Glycine max]
c85845.graph_c0	--	--	Biological Process: actin filament depolymerization (GO:0030042);; Cellular Component: actin cortical patch (GO:0030479);; Biological Process: actin filament severing (GO:0051014);; Molecular Function: actin filament binding (GO:0051015);;	K05765|4e-12|ota:Ot04g00300|NSG11 protein (ISS)	Actin-depolymerizing factor 1 GN=OJ1001_D02.29 OS=Oryza sativa subsp. japonica (Rice) PE=2 SV=1	hypothetical protein DOTSEDRAFT_45082 [Dothistroma septosporum NZE10]
c69673.graph_c0	[R]	General function prediction only	Cellular Component: nucleus (GO:0005634);; Cellular Component: mitochondrion (GO:0005739);; Biological Process: embryo sac development (GO:0009553);; Biological Process: double fertilization forming two zygotes (GO:0009677);;	--	Potassium channel AKT1 GN=AKT1 OS=Arabidopsis thaliana (Mouse-ear cress) PE=1 SV=2	Ankyrin repeat family protein [Theobroma cacao]
c67114.graph_c0	[E]	Amino acid transport and metabolism	Molecular Function: nucleotide binding (GO:0000166);; Cellular Component: chloroplast thylakoid (GO:0009534);; Molecular Function: oxidoreductase activity (GO:0016491);; Biological Process: oxidation-reduction process (GO:0055114);;	--	--	PREDICTED: uncharacterized protein LOC101315024 [Fragaria vesca subsp. vesca]
c33272.graph_c0	--	--	Cellular Component: nucleus (GO:0005634);;	--	Lachrymatory-factor synthase (Precursor) GN=LFS OS=Allium cepa (Onion) PE=1 SV=1	predicted protein [Populus trichocarpa]
c38395.graph_c0	[G]	Carbohydrate transport and metabolism	Molecular Function: magnesium ion binding (GO:0000287);; Molecular Function: pyruvate kinase activity (GO:0004743);; Biological Process: glycolysis (GO:0006096);; Biological Process: phosphorylation (GO:0016310);; Molecular Function: potassium ion binding (GO:0030955);;	K00873|4e-58|vvi:100244565|hypothetical protein LOC100244565	Plastidial pyruvate kinase 1, chloroplastic (Precursor) GN=F5N5.15 OS=Arabidopsis thaliana (Mouse-ear cress) PE=1 SV=1	unnamed protein product [Vitis vinifera]
c72931.graph_c0	--	--	Molecular Function: endoribonuclease activity (GO:0004521);; Cellular Component: extracellular region (GO:0005576);; Cellular Component: vacuole (GO:0005773);; Cellular Component: endoplasmic reticulum (GO:0005783);; Biological Process: aging (GO:0007568);; Cellular Component: ER body (GO:0010168);; Biological Process: negative regulation of autophagy (GO:0010507);; Biological Process: rRNA catab…	--	Ribonuclease 2 (Precursor) GN=RNS2 OS=Arabidopsis thaliana (Mouse-ear cress) PE=2 SV=1	PREDICTED: ribonuclease 2-like [Cicer arietinum]
c51857.graph_c0	--	--	--	--	--	PREDICTED: uncharacterized protein LOC101297903 [Fragaria vesca subsp. vesca]
c54886.graph_c0	--	--	Cellular Component: mitochondrial matrix (GO:0005759);;	--	Uncharacterized protein At2g39795, mitochondrial (Precursor) GN=At2g39795 OS=Arabidopsis thaliana (Mouse-ear cress) PE=1 SV=1	PREDICTED: uncharacterized protein At2g39795, mitochondrial-like [Solanum lycopersicum]
c76348.graph_c0	--	--	--	K14499|5e-32|vvi:100243702|hypothetical protein LOC100243702	BRI1 kinase inhibitor 1 GN=BKI1 OS=Arabidopsis thaliana (Mouse-ear cress) PE=1 SV=1	BRI1 kinase inhibitor 1 [Theobroma cacao]
c84640.graph_c0	--	--	Molecular Function: ATP binding (GO:0005524);; Biological Process: ATP catabolic process (GO:0006200);; Biological Process: transport (GO:0006810);; Cellular Component: integral component of membrane (GO:0016021);; Molecular Function: ATPase activity (GO:0016887);;	--	Pleiotropic drug resistance protein 1 GN=PDR1 OS=Nicotiana tabacum (Common tobacco) PE=2 SV=1	RecName: Full=Pleiotropic drug resistance protein 1; AltName: Full=NtPDR1
c47469.graph_c0	[O]	Posttranslational modification, protein turnover, chaperones	Cellular Component: nucleus (GO:0005634);; Cellular Component: cytosol (GO:0005829);; Cellular Component: plasma membrane (GO:0005886);; Biological Process: gluconeogenesis (GO:0006094);; Biological Process: cytoskeleton organization (GO:0007010);; Cellular Component: proteasome regulatory particle, base subcomplex (GO:0008540);; Cellular Component: plasmodesma (GO:0009506);; Biological Process: …	K03028|0.0|vvi:100255701|similar to AtRPN1a/RPN1A (26S proteasome regulatory subunit S2 1A)	26S proteasome non-ATPase regulatory subunit 2 homolog A GN=RPN1A OS=Arabidopsis thaliana (Mouse-ear cress) PE=1 SV=2	PREDICTED: 26S proteasome non-ATPase regulatory subunit 2 1A [Vitis vinifera]
c84913.graph_c0	--	--	Biological Process: carbohydrate transport (GO:0008643);; Cellular Component: integral component of membrane (GO:0016021);; Molecular Function: substrate-specific transmembrane transporter activity (GO:0022891);; Biological Process: transmembrane transport (GO:0055085);;	--	Probable polyol transporter 4 GN=PLT4 OS=Arabidopsis thaliana (Mouse-ear cress) PE=2 SV=1	Sugar/inositol transporter [Macrophomina phaseolina MS6]
c87075.graph_c0	[J]	Translation, ribosomal structure and biogenesis	Molecular Function: structural constituent of ribosome (GO:0003735);; Cellular Component: ribosome (GO:0005840);; Biological Process: translation (GO:0006412);; Molecular Function: rRNA binding (GO:0019843);;	K02868|8e-46|zma:100285338|60S ribosomal protein L11	60S ribosomal protein L11-1 GN=F7D19.26 OS=Arabidopsis thaliana (Mouse-ear cress) PE=2 SV=2	60S ribosomal protein L11 [Zea mays]
c51219.graph_c0	[RTKL]	--	Biological Process: activation of MAPKK activity (GO:0000186);; Molecular Function: MAP kinase kinase kinase activity (GO:0004709);; Molecular Function: ATP binding (GO:0005524);; Cellular Component: cytosol (GO:0005829);; Cellular Component: plasma membrane (GO:0005886);; Biological Process: plasma membrane organization (GO:0007009);; Biological Process: pollen development (GO:0009555);; Biologi…	--	Mitogen-activated protein kinase kinase kinase NPK1 GN=NPK1 OS=Nicotiana tabacum (Common tobacco) PE=1 SV=1	hypothetical protein VITISV_030440 [Vitis vinifera]
c69106.graph_c0	[R]	General function prediction only	Molecular Function: RNA binding (GO:0003723);; Cellular Component: plasma membrane (GO:0005886);; Molecular Function: methyltransferase activity (GO:0008168);; Cellular Component: chloroplast (GO:0009507);; Biological Process: methylation (GO:0032259);;	--	--	PREDICTED: ribosomal RNA large subunit methyltransferase I-like [Vitis vinifera]
c58695.graph_c0	--	--	--	K13210|4e-67|vvi:100253453|hypothetical protein LOC100253453	Glutenin, high molecular weight subunit DX5 (Precursor) GN=GLU-1D-1D OS=Triticum aestivum (Wheat) PE=3 SV=5	hypothetical protein PRUPE_ppa001735mg [Prunus persica]
c61785.graph_c0	--	--	Molecular Function: sequence-specific DNA binding transcription factor activity (GO:0003700);; Molecular Function: protein binding (GO:0005515);; Cellular Component: nucleus (GO:0005634);; Biological Process: negative regulation of cell proliferation (GO:0008285);; Biological Process: response to abscisic acid (GO:0009737);; Biological Process: positive regulation of flower development (GO:000991…	--	Auxin response factor 2 GN=MTG10.3 OS=Arabidopsis thaliana (Mouse-ear cress) PE=1 SV=2	PREDICTED: auxin response factor 2 [Vitis vinifera]
c80617.graph_c0	--	--	--	--	--	hypothetical protein PTT_00411 [Pyrenophora teres f. teres 0-1]
c67981.graph_c1	--	--	--	--	Pentatricopeptide repeat-containing protein At2g38420, mitochondrial (Precursor) GN=At2g38420 OS=Arabidopsis thaliana (Mouse-ear cress) PE=2 SV=2	predicted protein [Populus trichocarpa]
c54981.graph_c1	[O]	Posttranslational modification, protein turnover, chaperones	Cellular Component: nucleus (GO:0005634);; Cellular Component: cytosol (GO:0005829);; Cellular Component: plasma membrane (GO:0005886);; Biological Process: ethylene biosynthetic process (GO:0009693);; Biological Process: response to auxin (GO:0009733);; Biological Process: embryo development (GO:0009790);; Biological Process: protein neddylation (GO:0045116);;	--	40S ribosomal protein S27a-1 (Precursor) OS=Arabidopsis thaliana (Mouse-ear cress) PE=1 SV=2	ubiquitin, putative [Ricinus communis]
c46226.graph_c0	[Q]	Secondary metabolites biosynthesis, transport and catabolism	Molecular Function: iron ion binding (GO:0005506);; Molecular Function: electron carrier activity (GO:0009055);; Molecular Function: oxidoreductase activity, acting on single donors with incorporation of molecular oxygen, incorporation of two atoms of oxygen (GO:0016702);; Molecular Function: heme binding (GO:0020037);; Molecular Function: flavonoid 3',5'-hydroxylase activity (GO:0033772);; Biolo…	--	Cytochrome P450 98A2 GN=CYP98A2 OS=Glycine max (Soybean) PE=2 SV=1	Cytochrome P450 superfamily protein isoform 1 [Theobroma cacao]
c64539.graph_c0	--	--	Cellular Component: mitochondrion (GO:0005739);; Cellular Component: plastid inner membrane (GO:0009528);; Molecular Function: triose-phosphate:phosphate antiporter activity (GO:0009670);; Molecular Function: phosphoglycerate transmembrane transporter activity (GO:0015120);; Molecular Function: phosphoenolpyruvate:phosphate antiporter activity (GO:0015121);; Biological Process: phosphoglycerate t…	--	Phosphoenolpyruvate/phosphate translocator 1, chloroplastic (Precursor) OS=Oryza sativa subsp. japonica (Rice) PE=2 SV=1	PREDICTED: phosphoenolpyruvate/phosphate translocator 2, chloroplastic-like [Solanum lycopersicum]
c58539.graph_c0	[RTKL]	--	Molecular Function: protein serine/threonine kinase activity (GO:0004674);; Molecular Function: ATP binding (GO:0005524);; Cellular Component: plasma membrane (GO:0005886);; Biological Process: protein phosphorylation (GO:0006468);; Biological Process: recognition of pollen (GO:0048544);;	--	G-type lectin S-receptor-like serine/threonine-protein kinase At4g03230 (Precursor) GN=At4g03230 OS=Arabidopsis thaliana (Mouse-ear cress) PE=3 SV=3	hypothetical protein PRUPE_ppa001472mg [Prunus persica]
c72805.graph_c0	--	--	Molecular Function: double-stranded DNA binding (GO:0003690);; Molecular Function: ubiquitin thiolesterase activity (GO:0004221);; Biological Process: DNA topological change (GO:0006265);; Biological Process: ubiquitin-dependent protein catabolic process (GO:0006511);; Molecular Function: cysteine-type peptidase activity (GO:0008234);;	K11838|6e-41|rcu:RCOM_0941540|Ubiquitin carboxyl-terminal hydrolase, putative (EC:3.1.2.15)	Ubiquitin carboxyl-terminal hydrolase 12 GN=UBP12 OS=Arabidopsis thaliana (Mouse-ear cress) PE=1 SV=2	Ubiquitin carboxyl-terminal hydrolase, putative [Ricinus communis]
c72177.graph_c0	--	--	Cellular Component: extracellular region (GO:0005576);; Cellular Component: plasma membrane (GO:0005886);; Biological Process: response to ethylene (GO:0009723);; Biological Process: multidimensional cell growth (GO:0009825);;	--	--	PREDICTED: uncharacterized protein LOC100254031 isoform 2 [Vitis vinifera]
c69965.graph_c0	[Z]	Cytoskeleton	Molecular Function: microtubule motor activity (GO:0003777);; Molecular Function: ATP binding (GO:0005524);; Cellular Component: kinesin complex (GO:0005871);; Cellular Component: microtubule (GO:0005874);; Biological Process: microtubule-based movement (GO:0007018);; Molecular Function: microtubule binding (GO:0008017);;	--	Kinesin-like protein NACK1 GN=NACK1 OS=Nicotiana tabacum (Common tobacco) PE=1 SV=1	P-loop containing nucleoside triphosphate hydrolases superfamily protein isoform 2, partial [Theobroma cacao]
c53887.graph_c0	--	--	Molecular Function: nucleic acid binding (GO:0003676);; Molecular Function: metal ion binding (GO:0046872);;	--	Zinc finger protein JACKDAW GN=F15A17.180 OS=Arabidopsis thaliana (Mouse-ear cress) PE=1 SV=1	Zinc finger protein MAGPIE [Aegilops tauschii]
c34671.graph_c0	--	--	Cellular Component: peroxisomal membrane (GO:0005778);; Cellular Component: integral component of membrane (GO:0016021);;	--	Peroxisomal membrane protein PMP22 GN=PMP22 OS=Arabidopsis thaliana (Mouse-ear cress) PE=1 SV=1	PREDICTED: peroxisomal membrane protein PMP22-like [Solanum lycopersicum]
c83214.graph_c0	--	--	--	--	Putative receptor-like protein kinase At5g39000 (Precursor) GN=At5g39000 OS=Arabidopsis thaliana (Mouse-ear cress) PE=3 SV=1	hypothetical protein PRUPE_ppa019762mg [Prunus persica]
c70042.graph_c0	[QR]	--	Molecular Function: methyltransferase activity (GO:0008168);;	--	Trans-resveratrol di-O-methyltransferase GN=ROMT OS=Vitis vinifera (Grape) PE=1 SV=2	PREDICTED: 8-hydroxyquercetin 8-O-methyltransferase [Vitis vinifera]
c64884.graph_c0	[KAD]	--	Molecular Function: binding (GO:0005488);;	K09422|1e-106|vvi:100233128|SREBP	Transcription factor MYB44 GN=K8K14.2 OS=Arabidopsis thaliana (Mouse-ear cress) PE=2 SV=1	MYB2 [Chrysanthemum x morifolium]
c32181.graph_c0	[M]	Cell wall/membrane/envelope biogenesis	Cellular Component: plasma membrane (GO:0005886);; Biological Process: secondary cell wall biogenesis (GO:0009834);; Cellular Component: anchored component of membrane (GO:0031225);;	--	Fasciclin-like arabinogalactan protein 12 (Precursor) GN=FLA12 OS=Arabidopsis thaliana (Mouse-ear cress) PE=2 SV=2	putative cell surface adhesion protein [Zinnia violacea]
c72043.graph_c1	[G]	Carbohydrate transport and metabolism	Cellular Component: nucleus (GO:0005634);; Biological Process: carbohydrate metabolic process (GO:0005975);; Cellular Component: chloroplast (GO:0009507);; Molecular Function: carbohydrate binding (GO:0030246);; Molecular Function: maltose alpha-glucosidase activity (GO:0032450);;	--	Putative alpha-xylosidase 2 (Precursor) GN=XYL2 OS=Arabidopsis thaliana (Mouse-ear cress) PE=5 SV=1	PREDICTED: alpha-glucosidase 2-like [Vitis vinifera]
c86325.graph_c0	--	--	--	--	CRIB domain-containing protein RIC1 GN=RIC1 OS=Arabidopsis thaliana (Mouse-ear cress) PE=1 SV=1	ROP-interactive CRIB motif-containing protein B [Helianthus annuus]
c72153.graph_c0	--	--	Molecular Function: tRNA binding (GO:0000049);; Cellular Component: nuclear pore (GO:0005643);; Cellular Component: cytosol (GO:0005829);; Biological Process: mRNA export from nucleus (GO:0006406);; Biological Process: tRNA export from nucleus (GO:0006409);; Biological Process: N-terminal protein myristoylation (GO:0006499);; Biological Process: protein import into nucleus (GO:0006606);; Biologic…	K14288|0.0|vvi:100258288|hypothetical protein LOC100258288	Exportin-T GN=PSD OS=Arabidopsis thaliana (Mouse-ear cress) PE=2 SV=1	PREDICTED: exportin-T-like [Solanum lycopersicum]
c84357.graph_c0	--	--	Molecular Function: binding (GO:0005488);; Biological Process: single-organism cellular process (GO:0044763);;	--	Fimbrin-1 GN=FIM1 OS=Arabidopsis thaliana (Mouse-ear cress) PE=1 SV=2	fimbrin, putative [Ricinus communis]
c61628.graph_c0	[Q]	Secondary metabolites biosynthesis, transport and catabolism	Molecular Function: oxidoreductase activity (GO:0016491);; Molecular Function: metal ion binding (GO:0046872);;	--	Cytochrome P450 82A3 GN=CYP82A3 OS=Glycine max (Soybean) PE=2 SV=1	cytochrome P450-like protein [Tanacetum cinerariifolium]
c78208.graph_c0	--	--	--	--	E3 ubiquitin-protein ligase SINA-like 7 GN=At5g37890 OS=Arabidopsis thaliana (Mouse-ear cress) PE=2 SV=1	--
c85820.graph_c0	--	--	--	--	--	conserved hypothetical protein [Pyrenophora tritici-repentis Pt-1C-BFP]
c59398.graph_c0	--	--	--	--	--	conserved hypothetical protein [Ricinus communis]
c93801.graph_c0	--	--	--	--	--	hypothetical protein HMPREF1120_00311 [Exophiala dermatitidis NIH/UT8656]
c71236.graph_c0	--	--	Biological Process: RNA splicing, via endonucleolytic cleavage and ligation (GO:0000394);; Molecular Function: calmodulin binding (GO:0005516);; Cellular Component: endoplasmic reticulum (GO:0005783);; Biological Process: methionine biosynthetic process (GO:0009086);; Cellular Component: cytoplasmic membrane-bounded vesicle (GO:0016023);; Biological Process: cellulose biosynthetic process (GO:003…	K08288|0.0|vvi:100255312|hypothetical protein LOC100255312	WEB family protein At5g16730, chloroplastic (Precursor) GN=At5g16730 OS=Arabidopsis thaliana (Mouse-ear cress) PE=1 SV=1	hypothetical protein PRUPE_ppa002821mg [Prunus persica]
c67384.graph_c0	--	--	--	--	--	conserved hypothetical protein [Ricinus communis]
c63318.graph_c1	--	--	Cellular Component: plasma membrane (GO:0005886);; Cellular Component: integral component of membrane (GO:0016021);; Biological Process: transmembrane transport (GO:0055085);;	--	--	hypothetical protein PRUPE_ppa008053mg [Prunus persica]
c47029.graph_c0	--	--	Cellular Component: nucleus (GO:0005634);; Cellular Component: peroxisome (GO:0005777);; Cellular Component: cytosol (GO:0005829);; Biological Process: peroxisome organization (GO:0007031);; Molecular Function: identical protein binding (GO:0042802);;	K13337|1e-117|vvi:100242021|hypothetical protein LOC100242021	Peroxisome biogenesis protein 19-2 (Precursor) GN=PEX19-2 OS=Arabidopsis thaliana (Mouse-ear cress) PE=1 SV=1	PREDICTED: peroxisome biogenesis protein 19-1-like [Solanum lycopersicum]
c74251.graph_c0	--	--	--	--	--	GDP-mannose transporter [Medicago truncatula]
c62261.graph_c0	[R]	General function prediction only	Cellular Component: cytosol (GO:0005829);; Cellular Component: plasma membrane (GO:0005886);; Biological Process: metabolic process (GO:0008152);; Molecular Function: phosphoglycolate phosphatase activity (GO:0008967);;	--	Imidazoleglycerol-phosphate dehydratase GN=HIS3 OS=Phytophthora parasitica (Potato buckeye rot agent) PE=3 SV=1	predicted protein [Populus trichocarpa]
c60126.graph_c0	[GEPR]	--	Molecular Function: sugar:hydrogen symporter activity (GO:0005351);; Molecular Function: myo-inositol:hydrogen symporter activity (GO:0005366);; Cellular Component: plasma membrane (GO:0005886);; Cellular Component: integral component of membrane (GO:0016021);; Molecular Function: 2-alkenal reductase [NAD(P)] activity (GO:0032440);; Biological Process: carbohydrate transmembrane transport (GO:003…	K08150|0.0|vvi:100264123|hypothetical protein LOC100264123	Inositol transporter 4 GN=INT4 OS=Arabidopsis thaliana (Mouse-ear cress) PE=1 SV=1	PREDICTED: inositol transporter 4 isoform 1 [Solanum lycopersicum]
c87884.graph_c0	--	--	--	--	--	zonadhesin-related protein [Musa balbisiana]
c70656.graph_c0	[R]	General function prediction only	Cellular Component: cytosol (GO:0005829);; Biological Process: glucose catabolic process (GO:0006007);; Biological Process: N-terminal protein myristoylation (GO:0006499);; Cellular Component: plasmodesma (GO:0009506);; Cellular Component: membrane (GO:0016020);; Cellular Component: Cul4-RING ubiquitin ligase complex (GO:0080008);;	K14005|0.0|vvi:100263684|hypothetical protein LOC100263684	WD-40 repeat-containing protein MSI3 GN=MSI3 OS=Arabidopsis thaliana (Mouse-ear cress) PE=1 SV=2	PREDICTED: protein transport protein SEC31 isoform 1 [Vitis vinifera]
c71463.graph_c0	[K]	Transcription	--	--	Extensin (Precursor) GN=HRGPNT3 OS=Nicotiana tabacum (Common tobacco) PE=2 SV=1	PREDICTED: uncharacterized protein LOC101245175 isoform 1 [Solanum lycopersicum]
c60543.graph_c0	--	--	Cellular Component: endoplasmic reticulum (GO:0005783);; Biological Process: intra-Golgi vesicle-mediated transport (GO:0006891);; Cellular Component: chloroplast outer membrane (GO:0009707);; Biological Process: lithium ion transport (GO:0010351);; Biological Process: protein import into peroxisome matrix (GO:0016558);; Biological Process: acylglycerol transport (GO:0034196);; Molecular Function…	--	--	hypothetical protein PRUPE_ppa008014mg [Prunus persica]
c65936.graph_c0	--	--	--	--	--	PREDICTED: uncharacterized protein LOC101257508 [Solanum lycopersicum]
c47424.graph_c0	--	--	Molecular Function: hydrolase activity, hydrolyzing O-glycosyl compounds (GO:0004553);; Cellular Component: cell wall (GO:0005618);; Biological Process: cellular glucan metabolic process (GO:0006073);; Molecular Function: xyloglucan:xyloglucosyl transferase activity (GO:0016762);; Cellular Component: apoplast (GO:0048046);;	--	Probable xyloglucan endotransglucosylase/hydrolase protein 26 (Precursor) GN=F16A16.40 OS=Arabidopsis thaliana (Mouse-ear cress) PE=2 SV=1	xyloglucan endotransglycosylase [Lotus japonicus]
c24607.graph_c0	[C]	Energy production and conversion	Molecular Function: iron ion binding (GO:0005506);; Cellular Component: mitochondrial intermembrane space (GO:0005758);; Molecular Function: electron carrier activity (GO:0009055);; Molecular Function: heme binding (GO:0020037);; Biological Process: electron transport chain (GO:0022900);; Cellular Component: respiratory chain (GO:0070469);;	K08738|1e-21|cme:CMJ212C|similar to cytochrome c	Cytochrome c OS=Stellaria longipes (Longstalk starwort) PE=3 SV=1	cytochrome c C1 [Gloeophyllum trabeum ATCC 11539]
c1451.graph_c0	--	--	--	--	Aldehyde dehydrogenase family 7 member A1 GN=BTG-26 OS=Brassica napus (Rape) PE=1 SV=3	--
c52156.graph_c1	--	--	Molecular Function: nucleotide binding (GO:0000166);; Molecular Function: protein serine/threonine kinase activity (GO:0004674);; Cellular Component: plasma membrane (GO:0005886);; Biological Process: phosphorylation (GO:0016310);;	--	L-type lectin-domain containing receptor kinase S.4 (Precursor) GN=LECRKS4 OS=Arabidopsis thaliana (Mouse-ear cress) PE=1 SV=1	hypothetical protein PRUPE_ppa018868mg, partial [Prunus persica]
c23087.graph_c0	[E]	Amino acid transport and metabolism	Cellular Component: extracellular region (GO:0005576);; Biological Process: alcohol metabolic process (GO:0006066);; Molecular Function: choline dehydrogenase activity (GO:0008812);; Biological Process: D-gluconate metabolic process (GO:0019521);; Molecular Function: glucose oxidase activity (GO:0046562);; Molecular Function: flavin adenine dinucleotide binding (GO:0050660);; Biological Process: …	--	--	hypothetical protein LEMA_P021380.1 [Leptosphaeria maculans JN3]
c83308.graph_c0	--	--	--	K02365|6e-07|vvi:100259948|hypothetical protein LOC100259948	--	unnamed protein product [Vitis vinifera]
c28993.graph_c0	--	--	Molecular Function: actin binding (GO:0003779);; Molecular Function: calcium-dependent protein serine/threonine phosphatase activity (GO:0004723);; Molecular Function: calcium ion binding (GO:0005509);; Cellular Component: cytoplasm (GO:0005737);; Cellular Component: Arp2/3 protein complex (GO:0005885);; Cellular Component: plasma membrane (GO:0005886);; Biological Process: multidimensional cell …	K05754|4e-82|vvi:100252961|hypothetical protein LOC100252961	Actin-related protein 2/3 complex subunit 5A GN=T15B16.22 OS=Arabidopsis thaliana (Mouse-ear cress) PE=2 SV=2	PREDICTED: actin-related protein 2/3 complex subunit 5-like [Fragaria vesca subsp. vesca]
c39000.graph_c0	--	--	Molecular Function: catalase activity (GO:0004096);; Molecular Function: heme binding (GO:0020037);; Biological Process: hydrogen peroxide catabolic process (GO:0042744);; Molecular Function: metal ion binding (GO:0046872);; Biological Process: oxidation-reduction process (GO:0055114);;	--	--	Catalase [Macrophomina phaseolina MS6]
c45974.graph_c0	--	--	--	--	--	hypothetical protein PRUPE_ppa014905mg [Prunus persica]
c62989.graph_c1	--	--	Cellular Component: nucleus (GO:0005634);; Cellular Component: plastid (GO:0009536);;	--	--	PREDICTED: uncharacterized protein LOC101259110 [Solanum lycopersicum]
c57233.graph_c0	--	--	Cellular Component: cytoplasm (GO:0005737);; Biological Process: ethylene biosynthetic process (GO:0009693);; Molecular Function: ligase activity (GO:0016874);;	--	U-box domain-containing protein 4 GN=PUB4 OS=Arabidopsis thaliana (Mouse-ear cress) PE=1 SV=3	PREDICTED: U-box domain-containing protein 4-like [Solanum lycopersicum]
c89863.graph_c0	--	--	Biological Process: nucleotide biosynthetic process (GO:0009165);; Molecular Function: transferase activity, transferring phosphorus-containing groups (GO:0016772);;	--	Proline-rich receptor-like protein kinase PERK2 GN=PERK2 OS=Arabidopsis thaliana (Mouse-ear cress) PE=2 SV=3	predicted protein [Thalassiosira pseudonana CCMP1335]
c66198.graph_c0	[MG]	--	Molecular Function: nucleotide binding (GO:0000166);; Cellular Component: mitochondrion (GO:0005739);; Cellular Component: vacuole (GO:0005773);; Cellular Component: chloroplast stroma (GO:0009570);; Biological Process: stomatal complex morphogenesis (GO:0010103);; Biological Process: mRNA modification (GO:0016556);;	--	Probable complex I intermediate-associated protein 30 GN=At1g17350 OS=Arabidopsis thaliana (Mouse-ear cress) PE=1 SV=2	PREDICTED: uncharacterized protein LOC100241189 [Vitis vinifera]
c61325.graph_c0	[O]	Posttranslational modification, protein turnover, chaperones	Biological Process: response to stress (GO:0006950);; Biological Process: cell communication (GO:0007154);; Cellular Component: chloroplast (GO:0009507);; Biological Process: response to abiotic stimulus (GO:0009628);; Biological Process: response to inorganic substance (GO:0010035);; Molecular Function: transferase activity (GO:0016740);; Molecular Function: lyase activity (GO:0016829);; Biologi…	--	Probable glutathione S-transferase parC GN=PARC OS=Nicotiana tabacum (Common tobacco) PE=2 SV=1	glutathione-S-transferase tau 1 [Hevea brasiliensis]
c33614.graph_c0	--	--	--	K02928|1e-09|cre:CHLREDRAFT_195610|RPL41	60S ribosomal protein L41 GN=RPL41 OS=Nicotiana tabacum (Common tobacco) PE=3 SV=1	probable ribosomal protein L41 [Sporisorium reilianum SRZ2]
c56886.graph_c0	[P]	Inorganic ion transport and metabolism	Biological Process: MAPK cascade (GO:0000165);; Molecular Function: NADPH dehydrogenase activity (GO:0003959);; Molecular Function: ferredoxin-NADP+ reductase activity (GO:0004324);; Molecular Function: protein binding (GO:0005515);; Biological Process: pentose-phosphate shunt (GO:0006098);; Biological Process: rRNA processing (GO:0006364);; Biological Process: protein targeting to membrane (GO:0…	K02641|0.0|vvi:100241976|hypothetical protein LOC100241976	Ferredoxin--NADP reductase, leaf-type isozyme, chloroplastic (Precursor) GN=PETH OS=Nicotiana tabacum (Common tobacco) PE=2 SV=1	chloroplast ferredoxin-NADP+ oxidoreductase precursor [Capsicum annuum]
c72662.graph_c0	--	--	Cellular Component: Golgi apparatus (GO:0005794);; Molecular Function: transferase activity, transferring glycosyl groups (GO:0016757);;	--	Uncharacterized protein At1g04910 GN=At1g04910 OS=Arabidopsis thaliana (Mouse-ear cress) PE=1 SV=1	predicted protein [Populus trichocarpa]
c71433.graph_c0	--	--	Molecular Function: protein binding (GO:0005515);; Cellular Component: nucleus (GO:0005634);; Biological Process: response to water deprivation (GO:0009414);; Biological Process: response to abscisic acid (GO:0009737);; Biological Process: regulation of cellular process (GO:0050794);;	--	Ninja-family protein AFP2 GN=AFP2 OS=Arabidopsis thaliana (Mouse-ear cress) PE=1 SV=1	hypothetical protein PRUPE_ppa006974mg [Prunus persica]
c90984.graph_c0	[R]	General function prediction only	Cellular Component: fungal-type vacuole (GO:0000324);; Molecular Function: purine nucleobase transmembrane transporter activity (GO:0005345);; Cellular Component: plasma membrane (GO:0005886);; Biological Process: hypoxanthine transport (GO:0035344);; Biological Process: transmembrane transport (GO:0055085);;	K06901|8e-16|vvi:100245103|hypothetical protein LOC100245103	Adenine/guanine permease AZG2 GN=AZG2 OS=Arabidopsis thaliana (Mouse-ear cress) PE=2 SV=1	hypothetical protein PTT_00800 [Pyrenophora teres f. teres 0-1]
c57520.graph_c1	[GC]	--	Cellular Component: plasma membrane (GO:0005886);; Biological Process: sterol metabolic process (GO:0016125);; Biological Process: lipid glycosylation (GO:0030259);; Biological Process: seed development (GO:0048316);; Molecular Function: beta-sitosterol UDP-glucosyltransferase activity (GO:0051507);;	K05841|0.0|pop:POPTR_1100231|hypothetical protein	Sterol 3-beta-glucosyltransferase UGT80A2 GN=UGT80A2 OS=Arabidopsis thaliana (Mouse-ear cress) PE=2 SV=1	hypothetical protein PRUPE_ppa002976mg [Prunus persica]
c28990.graph_c0	--	--	Molecular Function: calmodulin binding (GO:0005516);; Biological Process: pentose-phosphate shunt (GO:0006098);; Cellular Component: chloroplast thylakoid lumen (GO:0009543);; Biological Process: photosynthetic electron transport in photosystem I (GO:0009773);; Biological Process: cysteine biosynthetic process (GO:0019344);; Cellular Component: chloroplast photosystem I (GO:0030093);; Biological …	K02701|5e-71|rcu:RCOM_1463130|Photosystem I reaction center subunit N, chloroplast precursor, putative	Photosystem I reaction center subunit N, chloroplastic (Precursor) GN=PSAN OS=Arabidopsis thaliana (Mouse-ear cress) PE=1 SV=2	PREDICTED: photosystem I reaction center subunit N, chloroplastic-like [Cucumis sativus]
c50240.graph_c0	--	--	Cellular Component: nucleus (GO:0005634);; Cellular Component: vacuolar membrane (GO:0005774);; Cellular Component: cytosol (GO:0005829);; Biological Process: protein folding (GO:0006457);; Biological Process: response to xenobiotic stimulus (GO:0009410);; Cellular Component: plasmodesma (GO:0009506);; Biological Process: DNA endoreduplication (GO:0042023);; Biological Process: proteasome-mediate…	K06692|0.0|vvi:100260719|hypothetical protein LOC100260719	--	unnamed protein product [Vitis vinifera]
c32035.graph_c0	[R]	General function prediction only	Molecular Function: dioxygenase activity (GO:0051213);;	--	Flavonol synthase/flavanone 3-hydroxylase (Fragment) OS=Matthiola incana (Common stock) PE=2 SV=1	PREDICTED: leucoanthocyanidin dioxygenase-like [Solanum lycopersicum]
c58922.graph_c0	--	--	--	--	Putative F-box/kelch-repeat protein At3g17280 GN=At3g17280 OS=Arabidopsis thaliana (Mouse-ear cress) PE=4 SV=1	unknown [Lactuca sativa]
c80919.graph_c0	--	--	Molecular Function: kinase activity (GO:0016301);;	--	Probable receptor-like protein kinase At5g59700 (Precursor) GN=At5g59700 OS=Arabidopsis thaliana (Mouse-ear cress) PE=1 SV=1	resistance protein candidate [Vitis riparia]
c19624.graph_c0	--	--	--	--	--	Uncharacterized protein TCM_035695 [Theobroma cacao]
c91799.graph_c0	--	--	--	--	--	hypothetical protein BAUCODRAFT_38535 [Baudoinia compniacensis UAMH 10762]
c92726.graph_c0	--	--	Molecular Function: copper ion binding (GO:0005507);; Molecular Function: L-ascorbate oxidase activity (GO:0008447);; Biological Process: oxidation-reduction process (GO:0055114);;	--	L-ascorbate oxidase homolog (Precursor) OS=Nicotiana tabacum (Common tobacco) PE=1 SV=1	hypothetical protein M569_09457, partial [Genlisea aurea]
c64318.graph_c2	--	--	Cellular Component: cytoplasm (GO:0005737);; Biological Process: cellular protein modification process (GO:0006464);; Biological Process: ubiquitin-dependent protein catabolic process (GO:0006511);; Biological Process: transport (GO:0006810);; Cellular Component: intracellular membrane-bounded organelle (GO:0043231);;	--	Ubiquitin (Precursor; Fragment) OS=Hordeum vulgare (Barley) PE=2 SV=1	polyubiquitin [Lilium longiflorum]
c52449.graph_c0	--	--	--	--	--	PREDICTED: H/ACA ribonucleoprotein complex subunit 4-like [Glycine max]
c37021.graph_c0	--	--	Cellular Component: chloroplast (GO:0009507);; Biological Process: myo-inositol hexakisphosphate biosynthetic process (GO:0010264);; Molecular Function: antioxidant activity (GO:0016209);; Molecular Function: oxidoreductase activity (GO:0016491);; Biological Process: oxidation-reduction process (GO:0055114);;	--	Thioredoxin-like protein AAED1, chloroplastic (Precursor) GN=At2g37240 OS=Arabidopsis thaliana (Mouse-ear cress) PE=2 SV=2	type II peroxiredoxin 2 [Vitis vinifera]
c66798.graph_c0	--	--	Molecular Function: DNA binding (GO:0003677);; Molecular Function: transcription coactivator activity (GO:0003713);; Molecular Function: protein binding (GO:0005515);; Cellular Component: nucleus (GO:0005634);; Biological Process: regulation of transcription, DNA-templated (GO:0006355);;	--	RNA polymerase II transcriptional coactivator KIWI GN=KIWI OS=Arabidopsis thaliana (Mouse-ear cress) PE=1 SV=1	SsDNA-binding transcriptional regulator isoform 1 [Theobroma cacao]
c54510.graph_c0	--	--	--	--	--	conserved hypothetical protein [Ricinus communis]
c66427.graph_c0	--	--	Molecular Function: binding (GO:0005488);;	--	--	PREDICTED: uncharacterized protein LOC100247698 [Vitis vinifera]
c55535.graph_c0	[DZ]	--	Cellular Component: Golgi apparatus (GO:0005794);;	--	Ultraviolet-B receptor UVR8 GN=UVR8 OS=Arabidopsis thaliana (Mouse-ear cress) PE=1 SV=1	cell cycle regulatory protein, putative [Ricinus communis]
c61656.graph_c0	--	--	Cellular Component: plasma membrane (GO:0005886);;	--	CASP-like protein At2g36330 GN=At2g36330 OS=Arabidopsis thaliana (Mouse-ear cress) PE=1 SV=1	PREDICTED: CASP-like protein At2g36330-like [Solanum lycopersicum]
c54727.graph_c0	--	--	--	--	--	conserved hypothetical protein [Ricinus communis]
c67403.graph_c0	--	--	--	--	TMV resistance protein N GN=N OS=Nicotiana glutinosa (Tobacco) PE=1 SV=1	TIR_3 [Helianthus annuus]
c70544.graph_c0	--	--	Biological Process: response to stress (GO:0006950);; Biological Process: response to abiotic stimulus (GO:0009628);; Biological Process: response to oxygen-containing compound (GO:1901700);;	--	BES1/BZR1 homolog protein 4 GN=BEH4 OS=Arabidopsis thaliana (Mouse-ear cress) PE=1 SV=1	PREDICTED: BES1/BZR1 homolog protein 4-like [Vitis vinifera]
c35190.graph_c0	[O]	Posttranslational modification, protein turnover, chaperones	Biological Process: protein peptidyl-prolyl isomerization (GO:0000413);; Molecular Function: peptidyl-prolyl cis-trans isomerase activity (GO:0003755);; Molecular Function: protein binding (GO:0005515);; Cellular Component: endoplasmic reticulum (GO:0005783);; Cellular Component: cytosol (GO:0005829);; Cellular Component: plasma membrane (GO:0005886);; Biological Process: gluconeogenesis (GO:0006…	K09578|1e-60|pop:POPTR_820087|hypothetical protein	Peptidyl-prolyl cis-trans isomerase Pin1 GN=PIN1 OS=Malus domestica (Apple) PE=2 SV=1	Peptidylprolyl cis/trans isomerase [Theobroma cacao]
c57785.graph_c0	--	--	Cellular Component: chromosome (GO:0005694);;	--	HMG-Y-related protein A OS=Glycine max (Soybean) PE=2 SV=1	high mobility group protein [Canavalia gladiata]
c29301.graph_c0	--	--	Molecular Function: calmodulin-dependent protein kinase activity (GO:0004683);; Molecular Function: ATP binding (GO:0005524);; Biological Process: protein phosphorylation (GO:0006468);; Biological Process: cellular cation homeostasis (GO:0030003);;	K07198|2e-10|rcu:RCOM_0538120|5-AMP-activated protein kinase, putative (EC:2.7.11.17)	SNF1-related protein kinase catalytic subunit alpha KIN10 GN=At3g01090 OS=Arabidopsis thaliana (Mouse-ear cress) PE=1 SV=2	unnamed protein product [Vitis vinifera]
c44366.graph_c0	[J]	Translation, ribosomal structure and biogenesis	Molecular Function: structural constituent of ribosome (GO:0003735);; Cellular Component: ribosome (GO:0005840);; Biological Process: translation (GO:0006412);;	K02870|3e-70|vvi:100267052|hypothetical protein LOC100267052	60S ribosomal protein L12-3 GN=RPL12C OS=Arabidopsis thaliana (Mouse-ear cress) PE=2 SV=1	hypothetical protein MELLADRAFT_52368 [Melampsora larici-populina 98AG31]
c43768.graph_c0	--	--	--	K13172|1e-19|pop:POPTR_561699|hypothetical protein	--	PREDICTED: pre-mRNA-splicing factor CWC21-like [Glycine max]
c45819.graph_c0	--	--	Cellular Component: mitochondrion (GO:0005739);;	--	Pentatricopeptide repeat-containing protein At1g77170 GN=PCMP-E21 OS=Arabidopsis thaliana (Mouse-ear cress) PE=2 SV=1	PREDICTED: pentatricopeptide repeat-containing protein At1g77170 [Vitis vinifera]
c63841.graph_c0	--	--	Molecular Function: kinase activity (GO:0016301);; Biological Process: phosphorylation (GO:0016310);;	--	LysM domain receptor-like kinase 3 (Precursor) GN=LYK3 OS=Arabidopsis thaliana (Mouse-ear cress) PE=2 SV=1	predicted protein [Populus trichocarpa]
c27689.graph_c0	--	--	Cellular Component: mitochondrion (GO:0005739);;	--	Pentatricopeptide repeat-containing protein At3g04130, mitochondrial (Precursor) GN=At3g04130 OS=Arabidopsis thaliana (Mouse-ear cress) PE=2 SV=2	PREDICTED: pentatricopeptide repeat-containing protein At3g04130, mitochondrial [Vitis vinifera]
c53331.graph_c0	--	--	--	--	WAT1-related protein At4g30420 GN=At4g30420 OS=Arabidopsis thaliana (Mouse-ear cress) PE=3 SV=1	predicted protein [Populus trichocarpa]
c74962.graph_c0	[R]	General function prediction only	Molecular Function: transporter activity (GO:0005215);; Molecular Function: copper ion binding (GO:0005507);; Molecular Function: GTP binding (GO:0005525);; Cellular Component: vacuole (GO:0005773);; Cellular Component: Golgi apparatus (GO:0005794);; Cellular Component: plasma membrane (GO:0005886);; Biological Process: N-terminal protein myristoylation (GO:0006499);; Biological Process: intracel…	K07977|2e-99|pop:POPTR_723998|ARF family protein	ADP-ribosylation factor 1 GN=ARF1 OS=Salix bakko (Japanese willow) PE=2 SV=3	predicted protein [Populus trichocarpa]
c80330.graph_c0	[J]	Translation, ribosomal structure and biogenesis	Cellular Component: intracellular (GO:0005622);;	K02917|2e-14|cme:CML304C|60S ribosomal protein L35A	60S ribosomal protein L35a-1 GN=RPL35AA OS=Arabidopsis thaliana (Mouse-ear cress) PE=3 SV=1	hypothetical protein PHYSODRAFT_284181 [Phytophthora sojae]
c85159.graph_c0	[J]	Translation, ribosomal structure and biogenesis	Molecular Function: structural constituent of ribosome (GO:0003735);; Cellular Component: ribosome (GO:0005840);; Biological Process: translation (GO:0006412);;	--	60S ribosomal protein L12-1 GN=RPL12A OS=Arabidopsis thaliana (Mouse-ear cress) PE=2 SV=2	60S ribosomal protein L12 [Schizosaccharomyces japonicus yFS275]
c64557.graph_c0	--	--	Molecular Function: protein binding (GO:0005515);; Cellular Component: intracellular part (GO:0044424);;	K14499|2e-77|vvi:100243702|hypothetical protein LOC100243702	BRI1 kinase inhibitor 1 GN=BKI1 OS=Arabidopsis thaliana (Mouse-ear cress) PE=1 SV=1	PREDICTED: BRI1 kinase inhibitor 1-like [Fragaria vesca subsp. vesca]
c56533.graph_c0	--	--	Cellular Component: endosome (GO:0005768);; Biological Process: protein targeting to vacuole (GO:0006623);; Biological Process: vacuole organization (GO:0007033);; Cellular Component: integral component of membrane (GO:0016021);; Biological Process: vesicle-mediated transport (GO:0016192);; Cellular Component: SNARE complex (GO:0031201);;	--	Vesicle-associated membrane protein 727 GN=VAMP727 OS=Arabidopsis thaliana (Mouse-ear cress) PE=2 SV=1	Vesicle-associated membrane protein 727 [Theobroma cacao]
c35117.graph_c0	--	--	--	--	--	PREDICTED: uncharacterized protein LOC101265768 [Solanum lycopersicum]
c62695.graph_c0	--	--	Cellular Component: chloroplast (GO:0009507);; Molecular Function: nucleobase:cation symporter activity (GO:0015391);; Biological Process: nucleobase-containing compound transport (GO:0015931);; Molecular Function: oxidoreductase activity (GO:0016491);; Biological Process: cellular metabolic process (GO:0044237);; Biological Process: oxidation-reduction process (GO:0055114);;	--	Pentatricopeptide repeat-containing protein At4g38150 GN=At4g38150 OS=Arabidopsis thaliana (Mouse-ear cress) PE=2 SV=1	PREDICTED: pentatricopeptide repeat-containing protein At4g38150-like [Glycine max]
c8743.graph_c0	[O]	Posttranslational modification, protein turnover, chaperones	Molecular Function: ATP binding (GO:0005524);; Cellular Component: cell wall (GO:0005618);; Cellular Component: cytosol (GO:0005829);; Cellular Component: plasma membrane (GO:0005886);; Biological Process: protein folding (GO:0006457);; Cellular Component: chloroplast (GO:0009507);; Biological Process: response to high light intensity (GO:0009644);; Biological Process: heat acclimation (GO:001028…	--	Heat shock cognate 70 kDa protein GN=HSP70 OS=Petunia hybrida (Petunia) PE=2 SV=1	heat shock 70kD protein [Mesembryanthemum crystallinum]
c64316.graph_c3	[E]	Amino acid transport and metabolism	Biological Process: alcohol metabolic process (GO:0006066);; Biological Process: cell-cell signaling (GO:0007267);; Molecular Function: choline dehydrogenase activity (GO:0008812);; Biological Process: embryo sac development (GO:0009553);; Biological Process: fatty acid omega-oxidation (GO:0010430);; Molecular Function: mandelonitrile lyase activity (GO:0046593);; Molecular Function: flavin adeni…	--	Protein HOTHEAD (Precursor) GN=F3N23.17 OS=Arabidopsis thaliana (Mouse-ear cress) PE=1 SV=1	PREDICTED: protein HOTHEAD-like [Solanum lycopersicum]
c89455.graph_c0	--	--	Molecular Function: oxidoreductase activity, acting on CH-OH group of donors (GO:0016614);;	--	--	FAD-binding domain-containing protein [Auricularia delicata TFB-10046 SS5]
c55104.graph_c0	--	--	Molecular Function: structural constituent of cell wall (GO:0005199);; Biological Process: plant-type cell wall organization (GO:0009664);;	--	Extensin-2 (Precursor) GN=T14E10_160 OS=Arabidopsis thaliana (Mouse-ear cress) PE=2 SV=1	predicted protein [Populus trichocarpa]
c29395.graph_c0	--	--	Biological Process: response to molecule of bacterial origin (GO:0002237);; Cellular Component: endosome (GO:0005768);; Cellular Component: Golgi apparatus (GO:0005794);; Cellular Component: trans-Golgi network (GO:0005802);; Cellular Component: plasma membrane (GO:0005886);; Biological Process: signal transduction (GO:0007165);; Biological Process: stomatal complex morphogenesis (GO:0010103);; M…	--	Probable leucine-rich repeat receptor-like protein kinase At1g35710 (Precursor) GN=At1g35710 OS=Arabidopsis thaliana (Mouse-ear cress) PE=2 SV=1	PREDICTED: probable leucine-rich repeat receptor-like protein kinase At1g35710-like [Solanum lycopersicum]
c34858.graph_c0	--	--	Cellular Component: nucleus (GO:0005634);; Cellular Component: Golgi stack (GO:0005795);; Cellular Component: cytosol (GO:0005829);; Cellular Component: plasma membrane (GO:0005886);; Biological Process: protein targeting to vacuole (GO:0006623);; Biological Process: intra-Golgi vesicle-mediated transport (GO:0006891);; Biological Process: membrane fusion (GO:0006944);; Molecular Function: protei…	--	--	protein transporter, putative [Ricinus communis]
c52792.graph_c0	--	--	--	--	Proline-rich receptor-like protein kinase PERK2 GN=PERK2 OS=Arabidopsis thaliana (Mouse-ear cress) PE=2 SV=3	hypothetical protein SETTUDRAFT_164559 [Setosphaeria turcica Et28A]
c66616.graph_c0	--	--	Molecular Function: ATP transmembrane transporter activity (GO:0005347);; Cellular Component: peroxisomal membrane (GO:0005778);; Biological Process: fatty acid beta-oxidation (GO:0006635);; Molecular Function: ADP transmembrane transporter activity (GO:0015217);; Molecular Function: antiporter activity (GO:0015297);; Biological Process: ADP transport (GO:0015866);; Biological Process: ATP transp…	--	Peroxisomal adenine nucleotide carrier 1 GN=PNC1 OS=Glycine max (Soybean) PE=2 SV=1	hypothetical protein PRUPE_ppa008653mg [Prunus persica]
c84390.graph_c0	[C]	Energy production and conversion	Molecular Function: glycerol-3-phosphate dehydrogenase activity (GO:0004368);; Biological Process: glycerol-3-phosphate metabolic process (GO:0006072);; Cellular Component: glycerol-3-phosphate dehydrogenase complex (GO:0009331);; Biological Process: oxidation-reduction process (GO:0055114);;	K00111|9e-17|ppp:PHYPADRAFT_115350|hypothetical protein	Glycerol-3-phosphate dehydrogenase SDP6, mitochondrial (Precursor) GN=SDP6 OS=Arabidopsis thaliana (Mouse-ear cress) PE=1 SV=1	glycerol-3-phosphate dehydrogenase, mitochondrial precursor [Pyrenophora tritici-repentis Pt-1C-BFP]
c88864.graph_c0	--	--	--	--	--	hypothetical protein SETTUDRAFT_165215 [Setosphaeria turcica Et28A]
c5692.graph_c0	--	--	Molecular Function: hydrolase activity (GO:0016787);;	--	GDSL esterase/lipase At4g10955 GN=At4g10955 OS=Arabidopsis thaliana (Mouse-ear cress) PE=2 SV=1	PREDICTED: GDSL esterase/lipase At4g10955-like [Solanum lycopersicum]
c66224.graph_c0	--	--	Biological Process: carbohydrate metabolic process (GO:0005975);; Cellular Component: plasmodesma (GO:0009506);; Molecular Function: glucan endo-1,3-beta-D-glucosidase activity (GO:0042973);; Molecular Function: cation binding (GO:0043169);; Cellular Component: anchored component of plasma membrane (GO:0046658);;	--	Glucan endo-1,3-beta-glucosidase 8 (Precursor) GN=At1g64760 OS=Arabidopsis thaliana (Mouse-ear cress) PE=1 SV=2	Glucan endo-1,3-beta-glucosidase precursor, putative [Ricinus communis]
c49312.graph_c0	--	--	Molecular Function: purine ribonucleoside binding (GO:0032550);; Molecular Function: adenyl ribonucleotide binding (GO:0032559);; Molecular Function: anion binding (GO:0043168);; Biological Process: response to stimulus (GO:0050896);;	--	Putative disease resistance protein At4g11170 GN=At4g11170 OS=Arabidopsis thaliana (Mouse-ear cress) PE=2 SV=1	hypothetical protein VITISV_003859 [Vitis vinifera]
c31263.graph_c0	[R]	General function prediction only	Molecular Function: GTPase activity (GO:0003924);; Molecular Function: protein binding (GO:0005515);; Molecular Function: GTP binding (GO:0005525);; Cellular Component: nucleus (GO:0005634);; Cellular Component: Golgi apparatus (GO:0005794);; Cellular Component: cytosol (GO:0005829);; Biological Process: GTP catabolic process (GO:0006184);; Biological Process: mRNA export from nucleus (GO:0006406…	K07936|1e-134|vvi:100250818|hypothetical protein LOC100250818	GTP-binding nuclear protein Ran/TC4 OS=Vicia faba (Broad bean) PE=2 SV=1	GTP-binding nuclear protein Ran-3-like [Cicer arietinum]
c69093.graph_c0	[P]	Inorganic ion transport and metabolism	Cellular Component: plasma membrane (GO:0005886);; Molecular Function: secondary active sulfate transmembrane transporter activity (GO:0008271);; Biological Process: sulfate transport (GO:0008272);; Biological Process: cellular response to sulfate starvation (GO:0009970);; Cellular Component: integral component of membrane (GO:0016021);; Biological Process: transmembrane transport (GO:0055085);; …	--	Sulfate transporter 1.2 GN=SULTR1;2 OS=Arabidopsis thaliana (Mouse-ear cress) PE=1 SV=1	sulfate transporter 2 [Solanum lycopersicum]
c61005.graph_c1	[MJ]	--	Molecular Function: mannose-1-phosphate guanylyltransferase activity (GO:0004475);; Cellular Component: peroxisome (GO:0005777);; Biological Process: photorespiration (GO:0009853);; Biological Process: starch biosynthetic process (GO:0019252);; Biological Process: response to cadmium ion (GO:0046686);;	K00966|0.0|rcu:RCOM_1512730|mannose-1-phosphate guanyltransferase, putative (EC:2.7.7.13)	Probable mannose-1-phosphate guanylyltransferase 2 GN=At3g55590 OS=Arabidopsis thaliana (Mouse-ear cress) PE=2 SV=1	mannose-1-phosphate guanyltransferase, putative [Ricinus communis]
c82.graph_c0	--	--	Molecular Function: aspartic-type endopeptidase activity (GO:0004190);; Biological Process: proteolysis (GO:0006508);;	--	--	hypothetical protein PTT_19853 [Pyrenophora teres f. teres 0-1]
c67255.graph_c0	[P]	Inorganic ion transport and metabolism	Molecular Function: carbonate dehydratase activity (GO:0004089);; Molecular Function: zinc ion binding (GO:0008270);; Biological Process: carbon utilization (GO:0015976);;	K01673|1e-127|pop:POPTR_814132|hypothetical protein	Carbonic anhydrase 2, chloroplastic GN=T9L3_40 OS=Arabidopsis thaliana (Mouse-ear cress) PE=1 SV=2	carbonic anhydrase 2 [Flaveria pringlei]
c73778.graph_c0	--	--	Molecular Function: monooxygenase activity (GO:0004497);; Molecular Function: calcium ion binding (GO:0005509);; Cellular Component: nucleus (GO:0005634);; Cellular Component: vacuole (GO:0005773);; Biological Process: response to desiccation (GO:0009269);; Biological Process: response to cold (GO:0009409);; Biological Process: response to fungus (GO:0009620);; Biological Process: response to abs…	--	Probable peroxygenase 3 GN=F4P9.15 OS=Arabidopsis thaliana (Mouse-ear cress) PE=1 SV=1	PREDICTED: peroxygenase 2-like [Fragaria vesca subsp. vesca]
c59952.graph_c0	--	--	--	K02995|8e-08|sbi:SORBI_04g028530|hypothetical protein	40S ribosomal protein S8 OS=Oryza sativa subsp. japonica (Rice) PE=2 SV=2	hypothetical protein SORBIDRAFT_04g028530 [Sorghum bicolor]
c53526.graph_c0	--	--	Cellular Component: plasmodesma (GO:0009506);;	--	Cysteine-rich repeat secretory protein 12 (Precursor) GN=CRRSP12 OS=Arabidopsis thaliana (Mouse-ear cress) PE=2 SV=2	PREDICTED: cysteine-rich repeat secretory protein 12-like isoform 1 [Solanum lycopersicum]
c4458.graph_c0	--	--	Molecular Function: DNA binding (GO:0003677);; Molecular Function: helicase activity (GO:0004386);; Molecular Function: ATP binding (GO:0005524);; Cellular Component: nucleus (GO:0005634);; Molecular Function: zinc ion binding (GO:0008270);; Cellular Component: chloroplast envelope (GO:0009941);; Molecular Function: transferase activity (GO:0016740);;	--	Putative SWI/SNF-related matrix-associated actin-dependent regulator of chromatin subfamily A member 3-like 3 GN=At5g43530 OS=Arabidopsis thaliana (Mouse-ear cress) PE=3 SV=1	PREDICTED: putative SWI/SNF-related matrix-associated actin-dependent regulator of chromatin subfamily A member 3-like 3-like [Cucumis sativus]
c89197.graph_c0	--	--	--	K09422|1e-14|vvi:100249492|hypothetical protein LOC100249492	--	PREDICTED: uncharacterized protein LOC100249492 [Vitis vinifera]
c79610.graph_c0	--	--	Molecular Function: DNA binding (GO:0003677);; Molecular Function: chromatin binding (GO:0003682);; Cellular Component: nucleus (GO:0005634);; Biological Process: gravitropism (GO:0009630);; Biological Process: embryo development ending in seed dormancy (GO:0009793);; Biological Process: response to red light (GO:0010114);;	--	Protein RADIALIS-like 3 GN=RL3 OS=Arabidopsis thaliana (Mouse-ear cress) PE=2 SV=1	PREDICTED: protein RADIALIS-like 6-like [Fragaria vesca subsp. vesca]
c28429.graph_c0	--	--	Cellular Component: chloroplast (GO:0009507);; Biological Process: auxin-activated signaling pathway (GO:0009734);; Biological Process: unidimensional cell growth (GO:0009826);; Biological Process: auxin homeostasis (GO:0010252);; Molecular Function: indole-3-acetic acid amido synthetase activity (GO:0010279);; Biological Process: response to cyclopentenone (GO:0010583);; Biological Process: posi…	K14487|1e-133|rcu:RCOM_0032550|Indole-3-acetic acid-amido synthetase GH3.6, putative	Indole-3-acetic acid-amido synthetase GH3.6 GN=F24B18.13 OS=Arabidopsis thaliana (Mouse-ear cress) PE=1 SV=1	Indole-3-acetic acid-amido synthetase GH3.6, putative [Ricinus communis]
c85635.graph_c0	--	--	--	--	Proline-rich receptor-like protein kinase PERK2 GN=PERK2 OS=Arabidopsis thaliana (Mouse-ear cress) PE=2 SV=3	RecName: Full=Proline-rich receptor-like protein kinase PERK2; AltName: Full=Proline-rich extensin-like receptor kinase 2; Short=AtPERK2; AltName: Full=Somatic embryogenesis receptor kinase-like protein
c66708.graph_c0	--	--	--	--	--	Domain of Uncharacterized protein function isoform 1 [Theobroma cacao]
c52961.graph_c0	--	--	--	--	Pentatricopeptide repeat-containing protein At2g26790, mitochondrial (Precursor) GN=At2g26790 OS=Arabidopsis thaliana (Mouse-ear cress) PE=3 SV=1	hypothetical protein PRUPE_ppa003248mg [Prunus persica]
c8689.graph_c0	[GEPR]	--	Biological Process: carbohydrate transport (GO:0008643);; Cellular Component: integral component of membrane (GO:0016021);; Molecular Function: substrate-specific transmembrane transporter activity (GO:0022891);; Biological Process: transmembrane transport (GO:0055085);;	--	Sugar transporter ERD6-like 15 GN=At4g04760 OS=Arabidopsis thaliana (Mouse-ear cress) PE=3 SV=2	hypothetical protein SETTUDRAFT_165287 [Setosphaeria turcica Et28A]
c68039.graph_c1	--	--	Molecular Function: triglyceride lipase activity (GO:0004806);; Biological Process: lipid metabolic process (GO:0006629);;	--	GDSL esterase/lipase At4g10955 GN=At4g10955 OS=Arabidopsis thaliana (Mouse-ear cress) PE=2 SV=1	hypothetical protein PRUPE_ppa007959mg [Prunus persica]
c33828.graph_c0	[J]	Translation, ribosomal structure and biogenesis	Cellular Component: ribosome (GO:0005840);;	K02975|6e-26|ath:AT4G39200|40S ribosomal protein S25 (RPS25E)	40S ribosomal protein S25 GN=RPS25 OS=Solanum lycopersicum (Tomato) PE=3 SV=1	40S ribosomal protein S25 [Pyrenophora tritici-repentis Pt-1C-BFP]
c51378.graph_c0	[GER]	--	Cellular Component: membrane (GO:0016020);; Biological Process: sterol biosynthetic process (GO:0016126);; Biological Process: sphingoid biosynthetic process (GO:0046520);;	--	--	PREDICTED: uncharacterized protein LOC100256852 [Vitis vinifera]
c64754.graph_c0	[R]	General function prediction only	Biological Process: barrier septum assembly (GO:0000917);; Molecular Function: GTP binding (GO:0005525);; Biological Process: rRNA processing (GO:0006364);; Biological Process: tRNA metabolic process (GO:0006399);; Cellular Component: chloroplast (GO:0009507);; Biological Process: chloroplast organization (GO:0009658);;	--	GTP-binding protein At2g22870 GN=EMB2001 OS=Arabidopsis thaliana (Mouse-ear cress) PE=2 SV=2	PREDICTED: GTP-binding protein At2g22870 [Vitis vinifera]
c59820.graph_c0	--	--	Cellular Component: endoplasmic reticulum (GO:0005783);; Biological Process: vesicle-mediated transport (GO:0016192);;	--	PRA1 family protein G2 GN=PRA1G2 OS=Arabidopsis thaliana (Mouse-ear cress) PE=2 SV=1	hypothetical protein PRUPE_ppa023321mg [Prunus persica]
c44801.graph_c0	[I]	Lipid transport and metabolism	Biological Process: protein folding (GO:0006457);; Biological Process: diacylglycerol biosynthetic process (GO:0006651);; Molecular Function: phosphatidate phosphatase activity (GO:0008195);; Biological Process: response to heat (GO:0009408);; Cellular Component: chloroplast (GO:0009507);; Biological Process: response to high light intensity (GO:0009644);; Biological Process: response to endoplas…	--	--	unnamed protein product [Vitis vinifera]
c81229.graph_c0	--	--	Cellular Component: plasma membrane (GO:0005886);; Biological Process: organ growth (GO:0035265);; Biological Process: regulation of cell division (GO:0051302);;	--	--	PREDICTED: uncharacterized protein LOC101249979 [Solanum lycopersicum]
c44684.graph_c0	--	--	Molecular Function: protein binding (GO:0005515);; Biological Process: protein import into nucleus (GO:0006606);; Biological Process: leaf development (GO:0048366);;	--	Ethylene-responsive transcription factor CRF4 GN=T13J8.60 OS=Arabidopsis thaliana (Mouse-ear cress) PE=1 SV=2	hypothetical protein M569_11487, partial [Genlisea aurea]
c69488.graph_c0	[Z]	Cytoskeleton	Molecular Function: microtubule motor activity (GO:0003777);; Molecular Function: ATP binding (GO:0005524);; Cellular Component: kinesin complex (GO:0005871);; Cellular Component: microtubule (GO:0005874);; Biological Process: microtubule-based movement (GO:0007018);; Molecular Function: microtubule binding (GO:0008017);; Molecular Function: zinc ion binding (GO:0008270);;	--	Kinesin-like protein NACK2 GN=F7K15.60 OS=Arabidopsis thaliana (Mouse-ear cress) PE=1 SV=1	hypothetical protein M569_00506, partial [Genlisea aurea]
c60329.graph_c0	--	--	Molecular Function: metal ion binding (GO:0046872);;	--	DeSI-like protein At4g17486 GN=At4g17486 OS=Arabidopsis thaliana (Mouse-ear cress) PE=2 SV=1	PREDICTED: deSI-like protein At4g17486-like [Cucumis sativus]
c68604.graph_c0	[G]	Carbohydrate transport and metabolism	Molecular Function: magnesium ion binding (GO:0000287);; Molecular Function: pyruvate kinase activity (GO:0004743);; Cellular Component: mitochondrion (GO:0005739);; Cellular Component: cytosol (GO:0005829);; Biological Process: glycolysis (GO:0006096);; Biological Process: fatty acid biosynthetic process (GO:0006633);; Cellular Component: chloroplast stroma (GO:0009570);; Biological Process: see…	K00873|0.0|rcu:RCOM_1581420|pyruvate kinase, putative (EC:2.7.1.40)	Plastidial pyruvate kinase 2 (Precursor) GN=MXC20.15 OS=Arabidopsis thaliana (Mouse-ear cress) PE=1 SV=1	pyruvate kinase, putative [Ricinus communis]
c34576.graph_c0	[YU]	--	Biological Process: protein import into nucleus, docking (GO:0000059);; Biological Process: karyogamy (GO:0000741);; Biological Process: cytokinesis by cell plate formation (GO:0000911);; Molecular Function: receptor activity (GO:0004872);; Cellular Component: nuclear pore (GO:0005643);; Cellular Component: cytosol (GO:0005829);; Biological Process: gluconeogenesis (GO:0006094);; Biological Proce…	K14290|3e-45|osa:4334849|Os03g0858100	--	hypothetical protein ZEAMMB73_527906 [Zea mays]
c86717.graph_c0	--	--	--	--	--	hypothetical protein DICSQDRAFT_148907 [Dichomitus squalens LYAD-421 SS1]
c68289.graph_c0	[R]	General function prediction only	--	--	Ankyrin repeat-containing protein At5g02620 GN=At5g02620 OS=Arabidopsis thaliana (Mouse-ear cress) PE=1 SV=1	PREDICTED: ankyrin repeat-containing protein At5g02620 [Vitis vinifera]
c70979.graph_c0	--	--	Cellular Component: cytoplasm (GO:0005737);; Molecular Function: zinc ion binding (GO:0008270);;	--	--	PREDICTED: E3 ubiquitin-protein ligase MARCH1 [Vitis vinifera]
c61790.graph_c0	--	--	--	--	DEAD-box ATP-dependent RNA helicase 42 GN=RH42 OS=Arabidopsis thaliana (Mouse-ear cress) PE=1 SV=2	unnamed protein product [Vitis vinifera]
c76493.graph_c0	--	--	Biological Process: activation of MAPK activity involved in cell wall organization or biogenesis (GO:0000199);; Cellular Component: fungal-type cell wall (GO:0009277);; Cellular Component: cell surface (GO:0009986);; Cellular Component: membrane (GO:0016020);; Cellular Component: cell septum (GO:0030428);; Biological Process: cellular response to drug (GO:0035690);; Biological Process: asexual sp…	--	--	hypothetical protein PTRG_06316 [Pyrenophora tritici-repentis Pt-1C-BFP]
c77455.graph_c0	--	--	Molecular Function: enzyme inhibitor activity (GO:0004857);; Cellular Component: cell wall (GO:0005618);; Molecular Function: pectinesterase activity (GO:0030599);; Biological Process: cell wall modification (GO:0042545);; Biological Process: negative regulation of catalytic activity (GO:0043086);; Molecular Function: aspartyl esterase activity (GO:0045330);; Biological Process: pectin catabolic …	--	Pectinesterase (Precursor) OS=Ficus pumila var. awkeotsang (Jelly fig) PE=1 SV=1	unnamed protein product [Vitis vinifera]
c33820.graph_c0	--	--	--	--	--	hypothetical protein SNOG_13887 [Phaeosphaeria nodorum SN15]
c27940.graph_c0	[R]	General function prediction only	Molecular Function: nucleic acid binding (GO:0003676);; Molecular Function: ATP binding (GO:0005524);; Cellular Component: nucleolus (GO:0005730);; Cellular Component: cytosol (GO:0005829);; Biological Process: DNA metabolic process (GO:0006259);; Biological Process: meiosis (GO:0007126);; Molecular Function: ATP-dependent helicase activity (GO:0008026);; Biological Process: nucleotide biosynthet…	K12854|1e-36|vvi:100244096|hypothetical protein LOC100244096	--	PREDICTED: U5 small nuclear ribonucleoprotein 200 kDa helicase [Vitis vinifera]
c27505.graph_c0	--	--	Molecular Function: nucleotide binding (GO:0000166);; Molecular Function: dTDP-4-dehydrorhamnose reductase activity (GO:0008831);; Molecular Function: transferase activity (GO:0016740);; Biological Process: extracellular polysaccharide biosynthetic process (GO:0045226);; Biological Process: oxidation-reduction process (GO:0055114);;	--	--	dtdp-4-dehydrorhamnose dehydrogenase, putative [Ricinus communis]
c32898.graph_c0	[S]	Function unknown	Molecular Function: catalytic activity (GO:0003824);;	--	Probable LRR receptor-like serine/threonine-protein kinase At4g36180 (Precursor) GN=At4g36180 OS=Arabidopsis thaliana (Mouse-ear cress) PE=1 SV=1	PREDICTED: receptor-like protein 12-like [Vitis vinifera]
c68966.graph_c0	--	--	Molecular Function: metal ion binding (GO:0046872);;	--	Endonuclease OS=Nicotiana tabacum (Common tobacco) PE=2 SV=1	hypothetical protein VITISV_032634 [Vitis vinifera]
c55673.graph_c0	--	--	Biological Process: mitotic cell cycle (GO:0000278);; Cellular Component: cytosol (GO:0005829);; Biological Process: RNA processing (GO:0006396);; Biological Process: transport (GO:0006810);; Biological Process: response to xenobiotic stimulus (GO:0009410);; Biological Process: positive regulation of cellular process (GO:0048522);;	--	Importin subunit alpha-2 OS=Oryza sativa subsp. japonica (Rice) PE=2 SV=1	PREDICTED: importin subunit alpha-2 [Vitis vinifera]
c44359.graph_c0	--	--	Cellular Component: plasma membrane (GO:0005886);; Molecular Function: magnesium ion transmembrane transporter activity (GO:0015095);; Biological Process: magnesium ion transport (GO:0015693);; Biological Process: cellular response to phosphate starvation (GO:0016036);; Biological Process: galactolipid biosynthetic process (GO:0019375);; Biological Process: negative regulation of transcription, D…	--	--	Magnesium transporter NIPA2 [Medicago truncatula]
c31893.graph_c0	[Q]	Secondary metabolites biosynthesis, transport and catabolism	Molecular Function: iron ion binding (GO:0005506);; Molecular Function: electron carrier activity (GO:0009055);; Molecular Function: heme binding (GO:0020037);; Biological Process: oxidation-reduction process (GO:0055114);; Molecular Function: aromatase activity (GO:0070330);;	--	Cytochrome P450 94A1 GN=CYP94A1 OS=Vicia sativa (Spring vetch) PE=2 SV=2	Cytochrome P450 94A1 [Theobroma cacao]
c66112.graph_c0	--	--	Cellular Component: nucleus (GO:0005634);; Cellular Component: cytoplasm (GO:0005737);; Biological Process: proximal/distal pattern formation (GO:0009954);; Biological Process: response to red light (GO:0010114);; Biological Process: floral organ abscission (GO:0010227);; Molecular Function: protein homodimerization activity (GO:0042803);; Molecular Function: protein heterodimerization activity (…	--	BTB/POZ domain-containing protein POB1 GN=POB1 OS=Arabidopsis thaliana (Mouse-ear cress) PE=2 SV=2	atpob1, putative [Ricinus communis]
c60977.graph_c0	[I]	Lipid transport and metabolism	Molecular Function: protein serine/threonine kinase activity (GO:0004674);; Molecular Function: ATP binding (GO:0005524);; Cellular Component: mitochondrion (GO:0005739);; Biological Process: protein phosphorylation (GO:0006468);; Biological Process: fatty acid biosynthetic process (GO:0006633);; Biological Process: phospholipid biosynthetic process (GO:0008654);; Molecular Function: cardiolipin …	K08744|3e-80|vvi:100241827|hypothetical protein LOC100241827	--	PREDICTED: probable cardiolipin synthase 1 [Vitis vinifera]
c42529.graph_c0	--	--	Molecular Function: acyl-CoA dehydrogenase activity (GO:0003995);; Molecular Function: flavin adenine dinucleotide binding (GO:0050660);; Biological Process: oxidation-reduction process (GO:0055114);;	--	--	hypothetical protein SNOG_14270 [Phaeosphaeria nodorum SN15]
c32880.graph_c0	--	--	Cellular Component: cytoplasm (GO:0005737);; Biological Process: flavonoid biosynthetic process (GO:0009813);; Molecular Function: oxidoreductase activity, acting on paired donors, with incorporation or reduction of molecular oxygen, 2-oxoglutarate as one donor, and incorporation of one atom each of oxygen into both donors (GO:0016706);; Biological Process: oxidation-reduction process (GO:0055114…	--	Protein SRG1 GN=SRG1 OS=Arabidopsis thaliana (Mouse-ear cress) PE=2 SV=1	PREDICTED: protein SRG1-like [Solanum lycopersicum]
c53083.graph_c0	--	--	--	--	--	Transcription initiation factor TFIID subunit 8, putative isoform 3 [Theobroma cacao]
c89461.graph_c0	--	--	Molecular Function: DNA binding (GO:0003677);; Molecular Function: helicase activity (GO:0004386);; Molecular Function: ATP binding (GO:0005524);;	--	--	conserved hypothetical protein [Pyrenophora tritici-repentis Pt-1C-BFP]
c81969.graph_c0	--	--	Molecular Function: protein kinase activity (GO:0004672);; Cellular Component: plasma membrane (GO:0005886);; Biological Process: oligopeptide transport (GO:0006857);; Biological Process: phosphorylation (GO:0016310);;	--	Probable LRR receptor-like serine/threonine-protein kinase At1g05700 (Precursor) GN=At1g05700 OS=Arabidopsis thaliana (Mouse-ear cress) PE=2 SV=1	hypothetical protein CARUB_v10011047mg [Capsella rubella]
c36517.graph_c0	--	--	Biological Process: metabolic process (GO:0008152);;	--	Putative F-box/LRR-repeat protein At5g02700 GN=At5g02700 OS=Arabidopsis thaliana (Mouse-ear cress) PE=4 SV=1	unnamed protein product [Vitis vinifera]
c72103.graph_c0	--	--	--	--	Chromatin assembly factor 1 subunit FSM OS=Oryza sativa subsp. japonica (Rice) PE=2 SV=1	PREDICTED: uncharacterized protein LOC101262772 [Solanum lycopersicum]
c62150.graph_c0	--	--	Molecular Function: nucleic acid binding (GO:0003676);; Cellular Component: nucleus (GO:0005634);; Molecular Function: zinc ion binding (GO:0008270);;	--	--	PREDICTED: zinc finger protein 511-like [Cucumis sativus]
c55662.graph_c0	--	--	--	--	WEB family protein At1g75720 GN=At1g75720 OS=Arabidopsis thaliana (Mouse-ear cress) PE=2 SV=1	PREDICTED: uncharacterized protein LOC101259492 [Solanum lycopersicum]
c43097.graph_c0	--	--	Molecular Function: monooxygenase activity (GO:0004497);; Molecular Function: oxidoreductase activity, acting on paired donors, with incorporation or reduction of molecular oxygen (GO:0016705);; Molecular Function: metal ion binding (GO:0046872);;	--	Cytochrome P450 93A3 GN=CYP93A3 OS=Glycine max (Soybean) PE=2 SV=1	PREDICTED: cytochrome P450 93A3-like [Cicer arietinum]
c29865.graph_c0	[RTKL]	--	Molecular Function: protein serine/threonine kinase activity (GO:0004674);; Molecular Function: ATP binding (GO:0005524);; Cellular Component: plasma membrane (GO:0005886);; Biological Process: protein phosphorylation (GO:0006468);; Cellular Component: plastid (GO:0009536);;	--	Probable serine/threonine-protein kinase At1g54610 GN=At1g54610 OS=Arabidopsis thaliana (Mouse-ear cress) PE=1 SV=1	cdc2-like protein kinase [Beta vulgaris subsp. vulgaris]
c90243.graph_c0	--	--	Molecular Function: catalytic activity (GO:0003824);; Biological Process: metabolic process (GO:0008152);;	--	--	conserved hypothetical protein [Pyrenophora tritici-repentis Pt-1C-BFP]
c48035.graph_c0	[J]	Translation, ribosomal structure and biogenesis	Molecular Function: RNA binding (GO:0003723);; Biological Process: rRNA processing (GO:0006364);; Biological Process: tRNA processing (GO:0008033);; Molecular Function: methyltransferase activity (GO:0008168);; Biological Process: methylation (GO:0032259);;	K14563|7e-53|ppp:PHYPADRAFT_196367|hypothetical protein	Mediator of RNA polymerase II transcription subunit 36a GN=L73G19.10 OS=Arabidopsis thaliana (Mouse-ear cress) PE=1 SV=2	hypothetical protein COCSADRAFT_41734 [Bipolaris sorokiniana ND90Pr]
c45187.graph_c0	--	--	--	--	--	hypothetical protein [Podospora anserina S mat+]
c68712.graph_c0	[LKJ]	--	Molecular Function: nucleic acid binding (GO:0003676);; Molecular Function: ATP binding (GO:0005524);; Cellular Component: nucleus (GO:0005634);; Cellular Component: cytoplasm (GO:0005737);; Biological Process: protein glycosylation (GO:0006486);; Molecular Function: ATP-dependent helicase activity (GO:0008026);;	K12858|0.0|vvi:100263263|hypothetical protein LOC100263263	DEAD-box ATP-dependent RNA helicase 21 GN=RH21 OS=Arabidopsis thaliana (Mouse-ear cress) PE=2 SV=1	PREDICTED: DEAD-box ATP-dependent RNA helicase 21-like [Vitis vinifera]
c82572.graph_c0	[L]	Replication, recombination and repair	Molecular Function: RNA binding (GO:0003723);; Molecular Function: RNA-directed DNA polymerase activity (GO:0003964);; Biological Process: RNA-dependent DNA replication (GO:0006278);; Molecular Function: metal ion binding (GO:0046872);;	--	--	hypothetical protein PRUPE_ppa020104mg, partial [Prunus persica]
c90689.graph_c0	--	--	Biological Process: mitochondrial genome maintenance (GO:0000002);; Molecular Function: double-stranded DNA binding (GO:0003690);; Molecular Function: single-stranded DNA binding (GO:0003697);; Cellular Component: cytosol (GO:0005829);; Biological Process: tricarboxylic acid cycle (GO:0006099);; Biological Process: propionate metabolic process (GO:0019541);; Cellular Component: mitochondrial nucl…	--	--	aconitate hydratase-like protein [Dothistroma septosporum NZE10]
c28713.graph_c0	--	--	Cellular Component: nucleus (GO:0005634);; Biological Process: lateral root formation (GO:0010311);;	K13945|4e-89|vvi:100266975|hypothetical protein LOC100266975	LOB domain-containing protein 29 GN=F9D24.100 OS=Arabidopsis thaliana (Mouse-ear cress) PE=2 SV=1	hypothetical protein PRUPE_ppa025889mg [Prunus persica]
c71705.graph_c0	[P]	Inorganic ion transport and metabolism	Molecular Function: calcium-transporting ATPase activity (GO:0005388);; Molecular Function: calmodulin binding (GO:0005516);; Molecular Function: ATP binding (GO:0005524);; Biological Process: ATP biosynthetic process (GO:0006754);; Biological Process: cellular zinc ion homeostasis (GO:0006882);; Biological Process: response to nematode (GO:0009624);; Cellular Component: integral component of mem…	--	Putative calcium-transporting ATPase 13, plasma membrane-type GN=ACA13 OS=Arabidopsis thaliana (Mouse-ear cress) PE=3 SV=1	ATPase E1-E2 type family protein / haloacid dehalogenase-like hydrolase family protein [Theobroma cacao]
c66104.graph_c0	--	--	Biological Process: response to cadmium ion (GO:0046686);;	--	--	PREDICTED: uncharacterized protein LOC101247629 [Solanum lycopersicum]
c28412.graph_c0	--	--	Biological Process: MAPK cascade (GO:0000165);; Molecular Function: nucleotide binding (GO:0000166);; Molecular Function: protein serine/threonine kinase activity (GO:0004674);; Biological Process: protein phosphorylation (GO:0006468);;	--	Receptor-like serine/threonine-protein kinase At3g01300 GN=At3g01300 OS=Arabidopsis thaliana (Mouse-ear cress) PE=2 SV=1	PREDICTED: probable receptor-like protein kinase At5g15080-like [Vitis vinifera]
c36766.graph_c0	[I]	Lipid transport and metabolism	Biological Process: long-chain fatty acid metabolic process (GO:0001676);; Biological Process: defense response to insect (GO:0002213);; Molecular Function: transporter activity (GO:0005215);; Cellular Component: endoplasmic reticulum membrane (GO:0005789);; Cellular Component: plasma membrane (GO:0005886);; Biological Process: unsaturated fatty acid biosynthetic process (GO:0006636);; Biological…	K00507|1e-102|pop:POPTR_1094798|hypothetical protein	Palmitoyl-monogalactosyldiacylglycerol delta-7 desaturase, chloroplastic (Precursor) GN=ADS3 OS=Arabidopsis thaliana (Mouse-ear cress) PE=2 SV=2	Palmitoyl-monogalactosyldiacylglycerol delta-7 desaturase [Medicago truncatula]
c64043.graph_c1	--	--	Molecular Function: protein serine/threonine kinase activity (GO:0004674);; Molecular Function: ATP binding (GO:0005524);; Biological Process: protein phosphorylation (GO:0006468);; Molecular Function: polysaccharide binding (GO:0030247);;	--	Wall-associated receptor kinase-like 20 (Precursor) GN=WAKL20 OS=Arabidopsis thaliana (Mouse-ear cress) PE=2 SV=1	PREDICTED: wall-associated receptor kinase-like 20 isoform 2 [Vitis vinifera]
c80926.graph_c0	--	--	--	--	--	S-adenosyl-L-methionine-dependent methyltransferase [Stereum hirsutum FP-91666 SS1]
c52678.graph_c0	--	--	--	--	--	PREDICTED: uncharacterized protein LOC100816474 [Glycine max]
c91140.graph_c0	[Q]	Secondary metabolites biosynthesis, transport and catabolism	Molecular Function: copper ion binding (GO:0005507);; Molecular Function: primary amine oxidase activity (GO:0008131);; Biological Process: amine metabolic process (GO:0009308);; Molecular Function: quinone binding (GO:0048038);; Biological Process: oxidation-reduction process (GO:0055114);;	--	--	hypothetical protein COCSADRAFT_197311 [Bipolaris sorokiniana ND90Pr]
c72877.graph_c0	--	--	Molecular Function: nucleic acid binding (GO:0003676);; Molecular Function: endonuclease activity (GO:0004519);; Cellular Component: chloroplast (GO:0009507);;	--	--	PREDICTED: uncharacterized protein LOC100852985 [Vitis vinifera]
c49491.graph_c0	[RTKL]	--	Molecular Function: protein serine/threonine kinase activity (GO:0004674);; Molecular Function: protein serine/threonine/tyrosine kinase activity (GO:0004712);; Molecular Function: non-membrane spanning protein tyrosine kinase activity (GO:0004715);; Molecular Function: ATP binding (GO:0005524);; Cellular Component: cytosol (GO:0005829);; Biological Process: protein phosphorylation (GO:0006468);;…	--	Serine/threonine-protein kinase HT1 GN=HT1 OS=Arabidopsis thaliana (Mouse-ear cress) PE=1 SV=1	predicted protein [Populus trichocarpa]
c37275.graph_c0	[O]	Posttranslational modification, protein turnover, chaperones	--	K03283|1e-21|rcu:RCOM_0464250|heat shock protein, putative (EC:1.3.1.74)	Probable mediator of RNA polymerase II transcription subunit 37c GN=At3g12580 OS=Arabidopsis thaliana (Mouse-ear cress) PE=1 SV=1	heat shock protein 70 isoform-1 [Cucumis sativus]
c70858.graph_c1	[F]	Nucleotide transport and metabolism	Molecular Function: dihydroorotase activity (GO:0004151);; Cellular Component: chloroplast (GO:0009507);; Biological Process: pyrimidine nucleobase biosynthetic process (GO:0019856);;	K01465|0.0|rcu:RCOM_1173930|Dihydroorotase, mitochondrial precursor, putative (EC:3.5.2.3)	Dihydroorotase, mitochondrial (Precursor) GN=PYR4 OS=Arabidopsis thaliana (Mouse-ear cress) PE=2 SV=1	PREDICTED: dihydroorotase, mitochondrial-like [Vitis vinifera]
c35678.graph_c0	--	--	Cellular Component: membrane (GO:0016020);; Molecular Function: transmembrane transporter activity (GO:0022857);; Biological Process: single-organism transport (GO:0044765);;	--	--	hypothetical protein DOTSEDRAFT_74520 [Dothistroma septosporum NZE10]
c64173.graph_c0	--	--	--	--	--	uncharacterized protein LOC100527202 precursor [Glycine max]
c68554.graph_c3	--	--	Molecular Function: DNA binding (GO:0003677);; Molecular Function: sequence-specific DNA binding transcription factor activity (GO:0003700);; Biological Process: regulation of transcription, DNA-templated (GO:0006355);; Molecular Function: protein dimerization activity (GO:0046983);;	--	Transcription factor bHLH71 GN=MZA15.10 OS=Arabidopsis thaliana (Mouse-ear cress) PE=1 SV=1	Hop-interacting protein THI018 [Solanum lycopersicum]
c83683.graph_c0	[F]	Nucleotide transport and metabolism	Biological Process: deoxyribonucleoside diphosphate metabolic process (GO:0009186);; Molecular Function: oxidoreductase activity (GO:0016491);; Molecular Function: transition metal ion binding (GO:0046914);; Biological Process: oxidation-reduction process (GO:0055114);;	K10808|1e-55|vvi:100243004|hypothetical protein LOC100243004	Putative ribonucleoside-diphosphate reductase small chain B GN=RNR2B OS=Arabidopsis thaliana (Mouse-ear cress) PE=5 SV=1	YALI0B03630p [Yarrowia lipolytica]
c56875.graph_c0	--	--	--	K02738|5e-09|ath:AT4G31300|PBA1	Proteasome subunit beta type-6 (Precursor) OS=Nicotiana tabacum (Common tobacco) PE=2 SV=1	RecName: Full=Proteasome subunit beta type-6; AltName: Full=Proteasome delta chain; AltName: Full=Tobacco cryptogein-induced protein 7; Short=tcI 7; Flags: Precursor
c70523.graph_c0	--	--	--	K08869|6e-06|ath:AT2G40090|ATATH9	Putative ABC1 protein At2g40090 (Precursor) GN=At2g40090 OS=Arabidopsis thaliana (Mouse-ear cress) PE=2 SV=2	--
c85732.graph_c0	--	--	--	--	MATE efflux family protein 7 GN=F3L12.9 OS=Arabidopsis thaliana (Mouse-ear cress) PE=2 SV=1	PREDICTED: LOW QUALITY PROTEIN: MATE efflux family protein 5-like [Solanum lycopersicum]
c30959.graph_c0	[T]	Signal transduction mechanisms	Molecular Function: ATP binding (GO:0005524);; Cellular Component: nucleus (GO:0005634);; Cellular Component: plasma membrane (GO:0005886);; Molecular Function: 1-phosphatidylinositol-4-phosphate 5-kinase activity (GO:0016308);; Biological Process: phosphatidylinositol phosphorylation (GO:0046854);;	K00889|4e-43|vvi:100258261|hypothetical protein LOC100258261	Phosphatidylinositol 4-phosphate 5-kinase 7 GN=T19D16.18 OS=Arabidopsis thaliana (Mouse-ear cress) PE=1 SV=1	hypothetical protein PRUPE_ppa001726mg [Prunus persica]
c72451.graph_c0	[J]	Translation, ribosomal structure and biogenesis	Biological Process: RNA methylation (GO:0001510);; Molecular Function: structural constituent of ribosome (GO:0003735);; Cellular Component: nucleolus (GO:0005730);; Cellular Component: vacuolar membrane (GO:0005774);; Cellular Component: Golgi apparatus (GO:0005794);; Cellular Component: plasma membrane (GO:0005886);; Biological Process: translation (GO:0006412);; Cellular Component: plasmodesma…	K02880|6e-50|ath:AT1G67430|60S ribosomal protein L17 (RPL17B)	60S ribosomal protein L17-2 GN=RPL17B OS=Arabidopsis thaliana (Mouse-ear cress) PE=2 SV=2	ribosomal protein [Petunia x hybrida]
c81773.graph_c0	[MG]	--	Molecular Function: catalytic activity (GO:0003824);; Biological Process: cellular metabolic process (GO:0044237);; Molecular Function: coenzyme binding (GO:0050662);;	--	--	UDP-glucose 4-epimerase [Pyrenophora tritici-repentis Pt-1C-BFP]
c87255.graph_c0	[C]	Energy production and conversion	Biological Process: ethanol oxidation (GO:0006069);; Molecular Function: zinc ion binding (GO:0008270);; Molecular Function: S-(hydroxymethyl)glutathione dehydrogenase activity (GO:0051903);;	K00121|4e-42|ota:Ot15g01360|alcohol dehydrogenase class III [Oryza sativa (ISS)	Alcohol dehydrogenase class-3 GN=MRH10.4 OS=Arabidopsis thaliana (Mouse-ear cress) PE=1 SV=2	hypothetical protein GLOTRDRAFT_103606 [Gloeophyllum trabeum ATCC 11539]
c71259.graph_c0	--	--	Cellular Component: vacuole (GO:0005773);; Cellular Component: endoplasmic reticulum (GO:0005783);;	--	Extensin (Precursor) GN=HRGP OS=Zea mays (Maize) PE=2 SV=1	hypothetical protein PRUPE_ppa001510mg [Prunus persica]
c56831.graph_c0	--	--	--	--	--	predicted protein [Populus trichocarpa]
c57617.graph_c0	--	--	Molecular Function: glucokinase activity (GO:0004340);; Molecular Function: ATP binding (GO:0005524);; Cellular Component: nucleus (GO:0005634);; Cellular Component: vacuole (GO:0005773);; Cellular Component: plasma membrane (GO:0005886);; Biological Process: glycolysis (GO:0006096);; Molecular Function: zinc ion binding (GO:0008270);; Molecular Function: fructokinase activity (GO:0008865);; Cell…	K00844|5e-57|pop:POPTR_815248|hexokinase (EC:2.7.1.1)	Hexokinase-2 GN=OSJNBa0053E05.8 OS=Oryza sativa subsp. japonica (Rice) PE=2 SV=1	hexokinase [Helianthus annuus]
c72434.graph_c0	--	--	Molecular Function: copper ion binding (GO:0005507);; Molecular Function: electron carrier activity (GO:0009055);; Biological Process: reproductive process (GO:0022414);; Biological Process: multicellular organismal process (GO:0032501);;	--	Chemocyanin (Precursor) OS=Lilium longiflorum (Trumpet lily) PE=1 SV=1	PREDICTED: basic blue protein isoform 1 [Vitis vinifera]
c71052.graph_c0	[S]	Function unknown	Molecular Function: nucleic acid binding (GO:0003676);; Molecular Function: zinc ion binding (GO:0008270);;	--	--	PREDICTED: uncharacterized protein LOC100258751 [Vitis vinifera]
c884.graph_c0	--	--	--	--	--	Uncharacterized protein TCM_032154 [Theobroma cacao]
c77031.graph_c0	[O]	Posttranslational modification, protein turnover, chaperones	Biological Process: karyogamy involved in conjugation with cellular fusion (GO:0000742);; Molecular Function: ATP binding (GO:0005524);; Biological Process: ATP catabolic process (GO:0006200);; Biological Process: SRP-dependent cotranslational protein targeting to membrane, translocation (GO:0006616);; Biological Process: response to unfolded protein (GO:0006986);; Molecular Function: ATPase acti…	--	Probable mediator of RNA polymerase II transcription subunit 37b (Precursor) GN=At1g09080 OS=Arabidopsis thaliana (Mouse-ear cress) PE=1 SV=1	heat shock 70 kDa protein C precursor [Pyrenophora tritici-repentis Pt-1C-BFP]
c66943.graph_c0	--	--	Cellular Component: nucleus (GO:0005634);; Cellular Component: plasmodesma (GO:0009506);;	--	Uncharacterized protein At1g51745 GN=At1g51745 OS=Arabidopsis thaliana (Mouse-ear cress) PE=2 SV=2	unnamed protein product [Vitis vinifera]
c33128.graph_c0	--	--	Molecular Function: aminoacyl-tRNA ligase activity (GO:0004812);; Cellular Component: mitochondrion (GO:0005739);; Cellular Component: endosome (GO:0005768);; Cellular Component: Golgi apparatus (GO:0005794);; Cellular Component: trans-Golgi network (GO:0005802);; Cellular Component: cytosol (GO:0005829);; Biological Process: gluconeogenesis (GO:0006094);; Biological Process: tRNA aminoacylation …	K01880|4e-09|vvi:100257704|hypothetical protein LOC100257704	Glycine--tRNA ligase 1, mitochondrial (Precursor) GN=GLYRS-1 OS=Arabidopsis thaliana (Mouse-ear cress) PE=2 SV=1	hypothetical protein M569_07324, partial [Genlisea aurea]
c91673.graph_c0	[IQR]	--	Molecular Function: oxidoreductase activity (GO:0016491);; Biological Process: oxidation-reduction process (GO:0055114);;	--	Glucose and ribitol dehydrogenase homolog 1 GN=At1g54870 OS=Arabidopsis thaliana (Mouse-ear cress) PE=2 SV=1	uncharacterized protein [Ustilago hordei]
c12547.graph_c0	--	--	Molecular Function: catalytic activity (GO:0003824);; Molecular Function: binding (GO:0005488);; Cellular Component: mitochondrion (GO:0005739);; Biological Process: cellular metabolic process (GO:0044237);; Biological Process: primary metabolic process (GO:0044238);; Biological Process: organic substance metabolic process (GO:0071704);;	K12619|3e-40|osa:4349826|Os11g0157000	Endonuclease OS=Nicotiana tabacum (Common tobacco) PE=2 SV=1	copia LTR rider [Solanum lycopersicum]
c36995.graph_c0	--	--	Cellular Component: mitochondrion (GO:0005739);;	--	--	Uncharacterized protein isoform 1 [Theobroma cacao]
c43324.graph_c0	--	--	--	--	Cysteine-rich receptor-like protein kinase 11 (Precursor) GN=F21P8.80 OS=Arabidopsis thaliana (Mouse-ear cress) PE=2 SV=2	cysteine-rich-repeat containing protein, partial [Senecio aethnensis]
c31667.graph_c0	[RTKL]	--	Biological Process: activation of MAPKK activity (GO:0000186);; Molecular Function: MAP kinase kinase kinase activity (GO:0004709);; Molecular Function: calcium ion binding (GO:0005509);; Molecular Function: ATP binding (GO:0005524);; Cellular Component: plasma membrane (GO:0005886);; Cellular Component: plant-type cell wall (GO:0009505);; Biological Process: response to fungus (GO:0009620);; Cel…	--	Wall-associated receptor kinase-like 1 (Precursor) GN=WAKL1 OS=Arabidopsis thaliana (Mouse-ear cress) PE=1 SV=1	PREDICTED: wall-associated receptor kinase-like 8-like [Vitis vinifera]
c46952.graph_c0	--	--	--	--	--	retrotransposon protein, putative, Ty1-copia subclass [Oryza sativa Japonica Group]
c71016.graph_c0	[L]	Replication, recombination and repair	Molecular Function: methyltransferase activity (GO:0008168);; Biological Process: DNA methylation on cytosine (GO:0032776);; Biological Process: single-organism cellular process (GO:0044763);;	K00558|0.0|vvi:100252100|hypothetical protein LOC100252100	DNA (cytosine-5)-methyltransferase 1 GN=MET2A OS=Zea mays (Maize) PE=1 SV=1	unnamed protein product [Vitis vinifera]
c60292.graph_c0	[OJ]	--	Cellular Component: nucleus (GO:0005634);; Cellular Component: cytosol (GO:0005829);;	--	Formin-like protein 20 GN=MBK20.20/MBK20.21 OS=Arabidopsis thaliana (Mouse-ear cress) PE=2 SV=3	Lupus la ribonucleoprotein, putative isoform 1 [Theobroma cacao]
c73327.graph_c0	[KAD]	--	Molecular Function: DNA binding (GO:0003677);; Molecular Function: chromatin binding (GO:0003682);; Molecular Function: sequence-specific DNA binding transcription factor activity (GO:0003700);; Cellular Component: nucleus (GO:0005634);; Biological Process: regulation of transcription, DNA-templated (GO:0006355);;	K09422|1e-39|pop:POPTR_575224|MYB074	Transcription factor MYB86 GN=F21E10.4 OS=Arabidopsis thaliana (Mouse-ear cress) PE=2 SV=1	unnamed protein product [Vitis vinifera]
c76011.graph_c0	[IQR]	--	Molecular Function: oxidoreductase activity (GO:0016491);; Biological Process: oxidation-reduction process (GO:0055114);;	--	3-oxoacyl-[acyl-carrier-protein] reductase 4 (Fragment) GN=bkr4 OS=Brassica napus (Rape) PE=2 SV=1	hypothetical protein PTT_08054 [Pyrenophora teres f. teres 0-1]
c43101.graph_c0	--	--	Molecular Function: protein kinase activity (GO:0004672);; Biological Process: metabolic process (GO:0008152);; Biological Process: single-organism cellular process (GO:0044763);; Biological Process: regulation of cellular process (GO:0050794);; Biological Process: response to stimulus (GO:0050896);;	--	LRR receptor-like serine/threonine-protein kinase RCH1 (Precursor) GN=RCH1 OS=Arabidopsis thaliana (Mouse-ear cress) PE=2 SV=1	predicted protein [Populus trichocarpa]
c74245.graph_c0	--	--	--	--	--	PREDICTED: uncharacterized protein LOC101268847 [Solanum lycopersicum]
c70610.graph_c0	[E]	Amino acid transport and metabolism	Cellular Component: mitochondrion (GO:0005739);; Cellular Component: membrane (GO:0016020);;	--	--	PREDICTED: tyrosine-specific transport protein-like [Vitis vinifera]
c60489.graph_c0	[LKJ]	--	Molecular Function: nucleic acid binding (GO:0003676);; Molecular Function: ATP binding (GO:0005524);; Molecular Function: ATP-dependent helicase activity (GO:0008026);;	--	DEAD-box ATP-dependent RNA helicase 41 OS=Oryza sativa subsp. japonica (Rice) PE=2 SV=2	PREDICTED: DEAD-box ATP-dependent RNA helicase 41-like [Solanum lycopersicum]
c43993.graph_c0	[J]	Translation, ribosomal structure and biogenesis	Molecular Function: RNA binding (GO:0003723);;	--	Pumilio homolog 12 GN=APUM12 OS=Arabidopsis thaliana (Mouse-ear cress) PE=2 SV=2	Pumilio domain-containing protein C4G8.03c, putative isoform 1 [Theobroma cacao]
c1353.graph_c0	--	--	Biological Process: carbohydrate biosynthetic process (GO:0016051);; Molecular Function: transferase activity, transferring hexosyl groups (GO:0016758);;	--	Putative glucuronosyltransferase PGSIP7 OS=Arabidopsis thaliana (Mouse-ear cress) PE=3 SV=1	PREDICTED: uncharacterized protein LOC100809500 [Glycine max]
c68460.graph_c0	--	--	Cellular Component: nucleus (GO:0005634);; Cellular Component: endosome (GO:0005768);; Cellular Component: Golgi apparatus (GO:0005794);; Cellular Component: trans-Golgi network (GO:0005802);; Biological Process: biosynthetic process (GO:0009058);; Molecular Function: transferase activity, transferring glycosyl groups (GO:0016757);;	--	--	PREDICTED: uncharacterized protein LOC100254795 [Vitis vinifera]
c65161.graph_c0	[MG]	--	Cellular Component: plasma membrane (GO:0005886);; Biological Process: D-xylose metabolic process (GO:0042732);; Biological Process: cellular metabolic process (GO:0044237);; Molecular Function: UDP-glucuronate decarboxylase activity (GO:0048040);; Molecular Function: coenzyme binding (GO:0050662);;	--	UDP-glucuronic acid decarboxylase 5 GN=UXS5 OS=Arabidopsis thaliana (Mouse-ear cress) PE=2 SV=1	unknown [Glycine max]
c64536.graph_c1	--	--	Cellular Component: cytoplasm (GO:0005737);; Molecular Function: UDP-glucosyltransferase activity (GO:0035251);; Biological Process: pigment biosynthetic process (GO:0046148);;	--	Chalcone 4&apos;-O-glucosyltransferase OS=Antirrhinum majus (Garden snapdragon) PE=1 SV=1	UDP-glycosyltransferase 88B1 [Stevia rebaudiana]
c79719.graph_c0	--	--	Biological Process: cellular component organization (GO:0016043);; Biological Process: single-organism cellular process (GO:0044763);;	K12604|5e-20|vvi:100256945|hypothetical protein LOC100256945	--	unnamed protein product [Vitis vinifera]
c50114.graph_c0	--	--	Cellular Component: plasma membrane (GO:0005886);; Biological Process: aging (GO:0007568);; Cellular Component: plasmodesma (GO:0009506);; Cellular Component: integral component of membrane (GO:0016021);;	--	Tetraspanin-3 GN=TET3 OS=Arabidopsis thaliana (Mouse-ear cress) PE=2 SV=1	PREDICTED: tetraspanin-3-like [Cicer arietinum]
c71441.graph_c0	--	--	--	--	Extensin (Precursor) GN=HRGP OS=Sorghum bicolor (Sorghum) PE=3 SV=1	PREDICTED: uncharacterized protein LOC101260961 isoform 3 [Solanum lycopersicum]
c51239.graph_c0	[I]	Lipid transport and metabolism	Biological Process: sulfur amino acid metabolic process (GO:0000096);; Biological Process: glycine catabolic process (GO:0006546);; Biological Process: unsaturated fatty acid biosynthetic process (GO:0006636);; Biological Process: oxidoreduction coenzyme metabolic process (GO:0006733);; Biological Process: vitamin metabolic process (GO:0006766);; Biological Process: cellular amino acid biosynthet…	K00991|1e-141|vvi:100247263|hypothetical protein LOC100247263	2-C-methyl-D-erythritol 4-phosphate cytidylyltransferase, chloroplastic (Precursor) GN=T8K22.20 OS=Arabidopsis thaliana (Mouse-ear cress) PE=1 SV=1	4-diphosphocytidyl-2-C-methyl-D-erythritol synthase [Stevia rebaudiana]
c71415.graph_c1	--	--	Molecular Function: catalytic activity (GO:0003824);;	--	Sulfated surface glycoprotein 185 (Precursor) OS=Volvox carteri (Green alga) PE=1 SV=1	predicted protein [Micromonas sp. RCC299]
c15071.graph_c0	--	--	Cellular Component: mitochondrial inner membrane (GO:0005743);; Biological Process: protein transport (GO:0015031);; Cellular Component: membrane part (GO:0044425);; Biological Process: single-organism cellular process (GO:0044763);;	--	Mitochondrial import inner membrane translocase subunit TIM17-2 GN=TIM17-2 OS=Arabidopsis thaliana (Mouse-ear cress) PE=1 SV=2	hypothetical protein OsJ_25040 [Oryza sativa Japonica Group]
c50329.graph_c0	--	--	Molecular Function: protein dimerization activity (GO:0046983);;	--	Transcription factor bHLH63 GN=T4L20.110 OS=Arabidopsis thaliana (Mouse-ear cress) PE=2 SV=1	hypothetical protein PRUPE_ppa005829mg [Prunus persica]
c28381.graph_c0	--	--	--	--	--	hypothetical protein [Tuber melanosporum Mel28]
c71567.graph_c0	--	--	Cellular Component: nucleus (GO:0005634);; Cellular Component: cytosol (GO:0005829);; Biological Process: vegetative to reproductive phase transition of meristem (GO:0010228);; Biological Process: protein desumoylation (GO:0016926);; Biological Process: hydrogen peroxide biosynthetic process (GO:0050665);;	--	Trihelix transcription factor GTL2 GN=At5g28300 OS=Arabidopsis thaliana (Mouse-ear cress) PE=2 SV=1	unnamed protein product [Vitis vinifera]
c71750.graph_c0	--	--	--	--	--	PREDICTED: protein FAM135B-like [Solanum lycopersicum]
c58613.graph_c0	--	--	Cellular Component: plastid (GO:0009536);; Molecular Function: oxidoreductase activity (GO:0016491);; Biological Process: (+)-3'-hydroxylarreatricin biosynthetic process (GO:1901708);; Biological Process: (+)-larreatricin metabolic process (GO:1901709);;	--	(+)-larreatricin hydroxylase, chloroplastic (Precursor) OS=Larrea tridentata (Creosote bush) PE=1 SV=1	polyphenol oxidase precursor (chloroplast) [Taraxacum officinale]
c72914.graph_c0	[RTKL]	--	Biological Process: response to molecule of bacterial origin (GO:0002237);; Molecular Function: protein serine/threonine kinase activity (GO:0004674);; Molecular Function: ATP binding (GO:0005524);; Biological Process: protein phosphorylation (GO:0006468);; Biological Process: detection of external stimulus (GO:0009581);; Biological Process: detection of biotic stimulus (GO:0009595);; Biological …	--	Probable LRR receptor-like serine/threonine-protein kinase At1g53430 (Precursor) GN=At1g53430 OS=Arabidopsis thaliana (Mouse-ear cress) PE=1 SV=1	PREDICTED: probable LRR receptor-like serine/threonine-protein kinase At1g53430 [Vitis vinifera]
c66434.graph_c0	--	--	Cellular Component: proteasome complex (GO:0000502);; Cellular Component: nucleus (GO:0005634);; Cellular Component: cytoplasm (GO:0005737);; Biological Process: multicellular organismal development (GO:0007275);;	K03035|0.0|vvi:100256032|similar to 26S proteasome subunit RPN5b	26S proteasome non-ATPase regulatory subunit 12 homolog A GN=MYH9.11 OS=Arabidopsis thaliana (Mouse-ear cress) PE=1 SV=1	PREDICTED: 26S proteasome non-ATPase regulatory subunit 12-like [Fragaria vesca subsp. vesca]
c72180.graph_c0	--	--	Cellular Component: nucleus (GO:0005634);; Biological Process: mitotic recombination (GO:0006312);; Biological Process: mRNA export from nucleus (GO:0006406);; Biological Process: embryo sac egg cell differentiation (GO:0009560);; Biological Process: photomorphogenesis (GO:0009640);; Biological Process: embryo development ending in seed dormancy (GO:0009793);; Biological Process: seed germination…	--	Zinc finger CCCH domain-containing protein 59 GN=OJ1001_G09.14 OS=Oryza sativa subsp. japonica (Rice) PE=2 SV=1	PREDICTED: CWF19-like protein 2-like [Vitis vinifera]
c62863.graph_c0	--	--	Molecular Function: ATP binding (GO:0005524);; Cellular Component: plasma membrane (GO:0005886);; Biological Process: ATP catabolic process (GO:0006200);; Biological Process: transport (GO:0006810);; Biological Process: defense response (GO:0006952);; Cellular Component: integral component of membrane (GO:0016021);; Molecular Function: ATPase activity (GO:0016887);;	--	Pleiotropic drug resistance protein 1 GN=PDR1 OS=Nicotiana tabacum (Common tobacco) PE=2 SV=1	RecName: Full=Pleiotropic drug resistance protein 1; AltName: Full=NtPDR1
c81965.graph_c0	--	--	--	--	--	Putative protein of unknown function that may be involved in intramitochondrial sorting [Komagataella pastoris GS115]
c81261.graph_c0	[GEPR]	--	Cellular Component: plasma membrane (GO:0005886);; Biological Process: phosphate ion transport (GO:0006817);; Molecular Function: carbohydrate transmembrane transporter activity (GO:0015144);; Molecular Function: phosphate ion transmembrane-transporting ATPase activity (GO:0015415);; Biological Process: arsenate ion transmembrane transport (GO:1901684);;	--	Probable inorganic phosphate transporter 1-9 GN=PHT1-9 OS=Arabidopsis thaliana (Mouse-ear cress) PE=2 SV=1	PREDICTED: probable inorganic phosphate transporter 1-9-like [Cicer arietinum]
c48944.graph_c0	--	--	Cellular Component: Golgi apparatus (GO:0005794);; Molecular Function: zinc ion binding (GO:0008270);; Biological Process: primary cell wall biogenesis (GO:0009833);; Biological Process: seed coat development (GO:0010214);; Cellular Component: integral component of membrane (GO:0016021);; Biological Process: cell growth (GO:0016049);; Molecular Function: cellulose synthase (UDP-forming) activity …	K10999|4e-92|vvi:100255463|hypothetical protein LOC100255463	Cellulose synthase A catalytic subunit 5 [UDP-forming] GN=CESA5 OS=Arabidopsis thaliana (Mouse-ear cress) PE=1 SV=2	cellulose synthase Z632 [Zinnia elegans]
c39981.graph_c0	--	--	Biological Process: polysaccharide biosynthetic process (GO:0000271);; Biological Process: asymmetric cell division (GO:0008356);; Biological Process: regulation of cell size (GO:0008361);; Cellular Component: plasmodesma (GO:0009506);; Molecular Function: auxin:hydrogen symporter activity (GO:0009672);; Biological Process: multidimensional cell growth (GO:0009825);; Biological Process: auxin pol…	K13947|3e-60|ath:AT1G70940|PIN3	Auxin efflux carrier component 3 GN=PIN3 OS=Arabidopsis thaliana (Mouse-ear cress) PE=1 SV=1	auxin efflux carrier component 7 [Arabidopsis thaliana]
c82152.graph_c0	--	--	--	--	--	conserved hypothetical protein [Pyrenophora tritici-repentis Pt-1C-BFP]
c29044.graph_c0	[J]	Translation, ribosomal structure and biogenesis	Biological Process: RNA methylation (GO:0001510);; Molecular Function: structural constituent of ribosome (GO:0003735);; Cellular Component: nucleolus (GO:0005730);; Cellular Component: mitochondrion (GO:0005739);; Biological Process: translation (GO:0006412);; Cellular Component: chloroplast (GO:0009507);; Biological Process: embryo development ending in seed dormancy (GO:0009793);; Cellular Com…	--	60S ribosomal protein L23 GN=T27C4.4 OS=Arabidopsis thaliana (Mouse-ear cress) PE=2 SV=3	predicted protein [Populus trichocarpa]
c56227.graph_c0	[O]	Posttranslational modification, protein turnover, chaperones	Molecular Function: ATP-dependent peptidase activity (GO:0004176);; Molecular Function: serine-type endopeptidase activity (GO:0004252);; Molecular Function: ATP binding (GO:0005524);; Cellular Component: peroxisomal matrix (GO:0005782);; Biological Process: ATP catabolic process (GO:0006200);; Biological Process: misfolded or incompletely synthesized protein catabolic process (GO:0006515);; Cell…	K01338|0.0|vvi:100262630|hypothetical protein LOC100262630	Lon protease homolog 2, peroxisomal OS=Spinacia oleracea (Spinach) PE=2 SV=2	PREDICTED: lon protease homolog 2, peroxisomal [Vitis vinifera]
c77566.graph_c0	--	--	--	--	--	PREDICTED: uncharacterized protein LOC100253523 [Vitis vinifera]
c59889.graph_c0	--	--	--	--	--	hypothetical protein VITISV_019494 [Vitis vinifera]
c70220.graph_c0	--	--	Molecular Function: triglyceride lipase activity (GO:0004806);; Cellular Component: mitochondrion (GO:0005739);; Biological Process: lipid metabolic process (GO:0006629);;	--	--	Lipase class 3 family protein [Theobroma cacao]
c54705.graph_c0	--	--	Molecular Function: cytochrome-c oxidase activity (GO:0004129);; Cellular Component: mitochondrial envelope (GO:0005740);; Cellular Component: membrane (GO:0016020);; Biological Process: electron transport chain (GO:0022900);; Biological Process: cellular respiration (GO:0045333);; Molecular Function: transition metal ion binding (GO:0046914);;	K02265|1e-65|rcu:RCOM_0897910|cytochrome C oxidase, putative	Cytochrome c oxidase subunit 5b-1, mitochondrial (Precursor) GN=COX5B-1 OS=Arabidopsis thaliana (Mouse-ear cress) PE=2 SV=1	PREDICTED: cytochrome c oxidase subunit 5b-2, mitochondrial-like [Solanum lycopersicum]
c75538.graph_c0	--	--	Biological Process: response to reactive oxygen species (GO:0000302);; Molecular Function: ATP binding (GO:0005524);; Cellular Component: plasma membrane (GO:0005886);; Biological Process: ATP catabolic process (GO:0006200);; Biological Process: drug transmembrane transport (GO:0006855);; Molecular Function: ATPase activity, coupled to transmembrane movement of substances (GO:0042626);;	--	ABC transporter G family member 34 GN=F1O11.1 OS=Arabidopsis thaliana (Mouse-ear cress) PE=2 SV=1	putative ABC transporter [Arabidopsis thaliana]
c92930.graph_c0	--	--	--	--	--	Uncharacterized protein TCM_015988 [Theobroma cacao]
c71078.graph_c0	--	--	--	--	--	PREDICTED: uncharacterized protein LOC100241279 [Vitis vinifera]
c59325.graph_c0	[C]	Energy production and conversion	Molecular Function: nucleotide binding (GO:0000166);; Molecular Function: ATP citrate synthase activity (GO:0003878);; Molecular Function: succinate-CoA ligase (ADP-forming) activity (GO:0004775);; Cellular Component: cytosol (GO:0005829);; Cellular Component: plasma membrane (GO:0005886);; Biological Process: acetyl-CoA biosynthetic process (GO:0006085);; Cellular Component: citrate lyase comple…	K01648|0.0|vvi:100267071|hypothetical protein LOC100267071	ATP-citrate synthase beta chain protein 2 GN=ACLB-2 OS=Arabidopsis thaliana (Mouse-ear cress) PE=1 SV=1	ATP citrate lyase subunit B 2 isoform 1 [Theobroma cacao]
c81554.graph_c0	--	--	--	--	--	predicted protein [Hordeum vulgare subsp. vulgare]
c45060.graph_c0	--	--	Cellular Component: vacuolar membrane (GO:0005774);; Cellular Component: cytosol (GO:0005829);;	--	Protein VAC14 homolog GN=VAC14 OS=Arabidopsis thaliana (Mouse-ear cress) PE=2 SV=2	hypothetical protein PRUPE_ppa002039mg [Prunus persica]
c72871.graph_c0	[V]	Defense mechanisms	Molecular Function: ATP binding (GO:0005524);; Cellular Component: mitochondrion (GO:0005739);; Cellular Component: plasma membrane (GO:0005886);; Biological Process: ATP catabolic process (GO:0006200);; Biological Process: systemic acquired resistance (GO:0009627);; Biological Process: response to abscisic acid (GO:0009737);; Biological Process: defense response to fungus, incompatible interacti…	--	ABC transporter G family member 29 OS=Arabidopsis thaliana (Mouse-ear cress) PE=2 SV=2	ABC transporter G family member [Solanum nigrum]
c86101.graph_c0	--	--	--	--	--	hypothetical protein COCHEDRAFT_1131156 [Bipolaris maydis C5]
c45781.graph_c0	[R]	General function prediction only	Molecular Function: oxidoreductase activity, acting on paired donors, with incorporation or reduction of molecular oxygen, 2-oxoglutarate as one donor, and incorporation of one atom each of oxygen into both donors (GO:0016706);; Biological Process: oxidation-reduction process (GO:0055114);;	--	Gibberellin 3-beta-dioxygenase 1 GN=T16N11.6 OS=Arabidopsis thaliana (Mouse-ear cress) PE=1 SV=2	gibberellin 3b-hydroxylase No3 [Lactuca sativa]
c42511.graph_c0	--	--	--	--	Ripening-related protein 3 (Precursor) OS=Oryza sativa subsp. japonica (Rice) PE=2 SV=1	Kiwellin, putative [Ricinus communis]
c37693.graph_c0	[RTKL]	--	Molecular Function: protein serine/threonine kinase activity (GO:0004674);; Molecular Function: calcium ion binding (GO:0005509);; Molecular Function: ATP binding (GO:0005524);; Biological Process: protein phosphorylation (GO:0006468);;	K13412|4e-37|vvi:100243573|similar to calmodulin-like domain protein kinase isoenzyme gamma	Calcium-dependent protein kinase 9 GN=CPK9 OS=Arabidopsis thaliana (Mouse-ear cress) PE=1 SV=1	calcium-dependent protein kinase [Nicotiana tabacum]
c13765.graph_c0	--	--	--	--	WEB family protein At5g55860 GN=At5g55860 OS=Arabidopsis thaliana (Mouse-ear cress) PE=2 SV=1	hypothetical protein VITISV_000013 [Vitis vinifera]
c35505.graph_c0	[G]	Carbohydrate transport and metabolism	Molecular Function: sucrose alpha-glucosidase activity (GO:0004575);; Cellular Component: extracellular region (GO:0005576);; Cellular Component: cell wall (GO:0005618);; Biological Process: cellular component organization (GO:0016043);; Biological Process: cellular carbohydrate metabolic process (GO:0044262);; Biological Process: single-organism cellular process (GO:0044763);;	K01193|1e-111|rcu:RCOM_0293270|Beta-fructofuranosidase, insoluble isoenzyme 3 precursor, putative (EC:3.2.1.26)	Beta-fructofuranosidase, insoluble isoenzyme 2 (Precursor) GN=INV2 OS=Daucus carota (Carrot) PE=3 SV=1	RecName: Full=Beta-fructofuranosidase, insoluble isoenzyme 2; AltName: Full=Cell wall beta-fructosidase 2; AltName: Full=Invertase 2; AltName: Full=Sucrose hydrolase 2; Flags: Precursor
c82925.graph_c0	--	--	Molecular Function: metallocarboxypeptidase activity (GO:0004181);; Biological Process: proteolysis (GO:0006508);; Molecular Function: zinc ion binding (GO:0008270);;	--	--	hypothetical protein SETTUDRAFT_162469 [Setosphaeria turcica Et28A]
c71355.graph_c0	--	--	Molecular Function: iron ion binding (GO:0005506);; Cellular Component: endoplasmic reticulum membrane (GO:0005789);; Biological Process: multicellular organismal development (GO:0007275);; Molecular Function: electron carrier activity (GO:0009055);; Cellular Component: integral component of membrane (GO:0016021);; Biological Process: monoterpenoid biosynthetic process (GO:0016099);; Molecular Fu…	--	7-ethoxycoumarin O-deethylase GN=CYP76B1 OS=Helianthus tuberosus (Jerusalem artichoke) PE=1 SV=1	RecName: Full=7-ethoxycoumarin O-deethylase; Short=ECOD; AltName: Full=Cytochrome P450 76B1; AltName: Full=Phenylurea dealkylase
c86475.graph_c0	[C]	Energy production and conversion	Molecular Function: citrate (Si)-synthase activity (GO:0004108);; Cellular Component: mitochondrion (GO:0005739);; Biological Process: tricarboxylic acid cycle (GO:0006099);; Biological Process: propionate catabolic process, 2-methylcitrate cycle (GO:0019629);; Biological Process: cellular carbohydrate metabolic process (GO:0044262);; Molecular Function: 2-methylcitrate synthase activity (GO:0050…	K01647|4e-17|ath:AT2G44350|ATCS	Citrate synthase 4, mitochondrial (Precursor) GN=CSY4 OS=Arabidopsis thaliana (Mouse-ear cress) PE=1 SV=3	hypothetical protein COCHEDRAFT_1019504 [Bipolaris maydis C5]
c72648.graph_c0	[E]	Amino acid transport and metabolism	Cellular Component: extracellular region (GO:0005576);; Molecular Function: oxidoreductase activity, acting on CH-OH group of donors (GO:0016614);; Molecular Function: aldehyde-lyase activity (GO:0016832);; Biological Process: single-organism metabolic process (GO:0044710);;	--	Protein HOTHEAD (Precursor) GN=F3N23.17 OS=Arabidopsis thaliana (Mouse-ear cress) PE=1 SV=1	hypothetical protein PRUPE_ppa003422mg [Prunus persica]
c53299.graph_c0	[RTKL]	--	Biological Process: cellular process (GO:0009987);; Molecular Function: kinase activity (GO:0016301);; Biological Process: response to stimulus (GO:0050896);;	--	Wall-associated receptor kinase-like 8 (Precursor) GN=WAKL8 OS=Arabidopsis thaliana (Mouse-ear cress) PE=2 SV=1	hypothetical protein VITISV_006595 [Vitis vinifera]
c17594.graph_c0	--	--	Molecular Function: calcium ion binding (GO:0005509);; Cellular Component: endoplasmic reticulum (GO:0005783);; Biological Process: protein folding (GO:0006457);; Biological Process: response to stress (GO:0006950);; Molecular Function: unfolded protein binding (GO:0051082);;	K08057|3e-29|cre:CHLREDRAFT_78954|CRT2	Calreticulin (Precursor) OS=Euglena gracilis PE=2 SV=1	RecName: Full=Calreticulin; Flags: Precursor
c84026.graph_c0	--	--	Molecular Function: glutathione binding (GO:0043295);;	--	Probable elongation factor 1-gamma 1 GN=At1g09640 OS=Arabidopsis thaliana (Mouse-ear cress) PE=2 SV=1	hypothetical protein NECHADRAFT_77356 [Nectria haematococca mpVI 77-13-4]
c58721.graph_c0	--	--	Molecular Function: enzyme inhibitor activity (GO:0004857);; Cellular Component: extracellular region (GO:0005576);; Cellular Component: cell wall (GO:0005618);; Cellular Component: membrane (GO:0016020);; Molecular Function: pectinesterase activity (GO:0030599);; Biological Process: cell wall modification (GO:0042545);; Biological Process: negative regulation of catalytic activity (GO:0043086);;…	K01051|0.0|vvi:100255703|hypothetical protein LOC100255703	Pectinesterase 2 (Precursor) GN=PECS-2.1 OS=Citrus sinensis (Sweet orange) PE=2 SV=1	PREDICTED: pectinesterase 2 [Vitis vinifera]
c30441.graph_c0	[O]	Posttranslational modification, protein turnover, chaperones	Molecular Function: ubiquitin-protein ligase activity (GO:0004842);; Biological Process: protein ubiquitination (GO:0016567);;	K13960|9e-41|pop:POPTR_747349|hypothetical protein	Probable ubiquitin-conjugating enzyme E2 37 GN=UBC37 OS=Arabidopsis thaliana (Mouse-ear cress) PE=2 SV=2	unnamed protein product [Vitis vinifera]
c68910.graph_c0	[OC]	--	Cellular Component: lytic vacuole within protein storage vacuole (GO:0000327);; Molecular Function: protein disulfide isomerase activity (GO:0003756);; Molecular Function: dolichyl-diphosphooligosaccharide-protein glycotransferase activity (GO:0004579);; Cellular Component: endoplasmic reticulum lumen (GO:0005788);; Cellular Component: plasma membrane (GO:0005886);; Biological Process: protein fo…	K09580|0.0|vvi:100259138|hypothetical protein LOC100259138	Protein disulfide-isomerase (Precursor) OS=Ricinus communis (Castor bean) PE=1 SV=1	protein disulfide isomerase [Ipomoea batatas]
c49294.graph_c0	--	--	Molecular Function: carboxylic ester hydrolase activity (GO:0004091);; Molecular Function: retinyl-palmitate esterase activity (GO:0050253);; Molecular Function: methyl indole-3-acetate esterase activity (GO:0080030);; Molecular Function: methyl salicylate esterase activity (GO:0080031);; Molecular Function: methyl jasmonate esterase activity (GO:0080032);;	--	--	Acyl-protein thioesterase, putative [Ricinus communis]
c85840.graph_c0	--	--	--	--	--	hypothetical protein EMIHUDRAFT_459074 [Emiliania huxleyi CCMP1516]
c48402.graph_c0	--	--	--	--	Egg cell-secreted protein 1.4 (Precursor) GN=EC1.4 OS=Arabidopsis thaliana (Mouse-ear cress) PE=2 SV=1	predicted protein [Arabidopsis lyrata subsp. lyrata]
c71853.graph_c0	--	--	Cellular Component: intracellular part (GO:0044424);;	--	--	unnamed protein product [Vitis vinifera]
c48158.graph_c0	--	--	--	--	--	hypothetical protein PRUPE_ppa026311mg [Prunus persica]
c71571.graph_c0	--	--	--	--	Putative pentatricopeptide repeat-containing protein At5g43820 GN=At5g43820 OS=Arabidopsis thaliana (Mouse-ear cress) PE=3 SV=1	PREDICTED: putative pentatricopeptide repeat-containing protein At5g43820-like isoform X1 [Cicer arietinum]
c77622.graph_c0	[GEPR]	--	Cellular Component: integral component of membrane (GO:0016021);; Biological Process: transmembrane transport (GO:0055085);;	--	--	hypothetical protein BC1G_11145 [Botryotinia fuckeliana B05.10]
c93455.graph_c0	[L]	Replication, recombination and repair	Molecular Function: binding (GO:0005488);; Biological Process: macromolecule metabolic process (GO:0043170);; Biological Process: primary metabolic process (GO:0044238);;	--	--	putative disease resistance protein [Ipomoea batatas]
c53413.graph_c0	--	--	Cellular Component: plasma membrane (GO:0005886);;	--	--	predicted protein [Populus trichocarpa]
c67823.graph_c0	--	--	--	--	--	PREDICTED: ankyrin repeat-containing protein At3g12360-like [Solanum lycopersicum]
c84295.graph_c0	--	--	Biological Process: cell cycle (GO:0007049);;	K06627|9e-14|pop:POPTR_548650|hypothetical protein	Cyclin-A2-1 GN=CYCA2-1 OS=Oryza sativa subsp. japonica (Rice) PE=2 SV=1	predicted protein [Populus trichocarpa]
c69039.graph_c0	--	--	Cellular Component: plasma membrane (GO:0005886);; Cellular Component: chloroplast (GO:0009507);;	--	--	hypothetical protein PRUPE_ppa004524mg [Prunus persica]
c73546.graph_c0	--	--	Molecular Function: DNA binding (GO:0003677);; Molecular Function: sequence-specific DNA binding transcription factor activity (GO:0003700);; Cellular Component: nucleus (GO:0005634);; Biological Process: regulation of transcription, DNA-templated (GO:0006355);; Biological Process: pollen development (GO:0009555);; Biological Process: negative regulation of flower development (GO:0009910);; Biolo…	--	Agamous-like MADS-box protein AGL27 GN=F22K20.15 OS=Arabidopsis thaliana (Mouse-ear cress) PE=1 SV=1	FLC-like, partial [Cichorium intybus]
c64964.graph_c0	--	--	Cellular Component: Golgi apparatus (GO:0005794);; Molecular Function: transferase activity, transferring glycosyl groups (GO:0016757);; Biological Process: endoplasmic reticulum unfolded protein response (GO:0030968);;	--	Uncharacterized protein At1g04910 GN=At1g04910 OS=Arabidopsis thaliana (Mouse-ear cress) PE=1 SV=1	PREDICTED: uncharacterized protein At1g04910-like [Cicer arietinum]
c92994.graph_c0	--	--	Molecular Function: monooxygenase activity (GO:0004497);; Biological Process: carbohydrate metabolic process (GO:0005975);; Cellular Component: fungal-type cell wall (GO:0009277);; Molecular Function: transferase activity (GO:0016740);; Biological Process: oxidation-reduction process (GO:0055114);;	--	--	hypothetical protein SNOG_15467 [Phaeosphaeria nodorum SN15]
c42020.graph_c0	--	--	Molecular Function: heme oxygenase (decyclizing) activity (GO:0004392);; Cellular Component: chloroplast (GO:0009507);; Biological Process: phytochromobilin biosynthetic process (GO:0010024);; Biological Process: isopentenyl diphosphate biosynthetic process, methylerythritol 4-phosphate pathway (GO:0019288);; Molecular Function: heme binding (GO:0020037);; Biological Process: oxidation-reduction …	--	Probable inactive heme oxygenase 2, chloroplastic (Precursor) GN=HO2 OS=Arabidopsis thaliana (Mouse-ear cress) PE=1 SV=2	predicted protein [Populus trichocarpa]
c59857.graph_c1	[Q]	Secondary metabolites biosynthesis, transport and catabolism	Molecular Function: iron ion binding (GO:0005506);; Cellular Component: extracellular region (GO:0005576);; Molecular Function: electron carrier activity (GO:0009055);; Biological Process: response to red or far red light (GO:0009639);; Biological Process: abscisic acid metabolic process (GO:0009687);; Molecular Function: (+)-abscisic acid 8'-hydroxylase activity (GO:0010295);; Molecular Function…	K09843|0.0|rcu:RCOM_0814150|cytochrome P450, putative (EC:1.14.13.79)	Abscisic acid 8&apos;-hydroxylase 1 GN=CYP707A1 OS=Arabidopsis thaliana (Mouse-ear cress) PE=2 SV=1	ABA 8-oxidase [Lactuca sativa]
c42820.graph_c0	--	--	Cellular Component: intracellular part (GO:0044424);;	K05759|3e-12|rcu:RCOM_1488110|profilin, putative	Profilin OS=Crocus sativus (Saffron) PE=1 SV=1	profilin [Stereum hirsutum FP-91666 SS1]
c67971.graph_c0	--	--	Cellular Component: nucleus (GO:0005634);;	--	--	2-oxoglutarate (2OG) and Fe(II)-dependent oxygenase superfamily protein isoform 1 [Theobroma cacao]
c78532.graph_c0	--	--	Molecular Function: nucleic acid binding (GO:0003676);; Biological Process: RNA processing (GO:0006396);;	K12837|2e-10|pop:POPTR_920128|hypothetical protein	Splicing factor U2af large subunit B GN=U2AF65B OS=Nicotiana plumbaginifolia (Leadwort-leaved tobacco) PE=2 SV=1	predicted protein [Populus trichocarpa]
c32962.graph_c0	[G]	Carbohydrate transport and metabolism	Molecular Function: UTP:glucose-1-phosphate uridylyltransferase activity (GO:0003983);; Cellular Component: cytoplasm (GO:0005737);; Biological Process: glycogen biosynthetic process (GO:0005978);; Biological Process: trehalose biosynthetic process (GO:0005992);; Biological Process: UDP-glucose metabolic process (GO:0006011);; Biological Process: (1->6)-beta-D-glucan biosynthetic process (GO:0006…	K00963|3e-36|pop:POPTR_591575|UTP--glucose-1-phosphate uridylyltransferase	UTP--glucose-1-phosphate uridylyltransferase OS=Solanum tuberosum (Potato) PE=1 SV=3	hypothetical protein PTT_07784 [Pyrenophora teres f. teres 0-1]
c2115.graph_c0	[J]	Translation, ribosomal structure and biogenesis	Biological Process: translation (GO:0006412);; Cellular Component: ribonucleoprotein complex (GO:0030529);;	K02943|2e-38|ppp:PHYPADRAFT_227340|hypothetical protein	60S acidic ribosomal protein P2-1 GN=RPP2A OS=Arabidopsis thaliana (Mouse-ear cress) PE=2 SV=2	60S acidic ribosomal protein P2 [Postia placenta Mad-698-R]
c83479.graph_c0	--	--	--	--	Putative F-box protein At1g67390 GN=At1g67390 OS=Arabidopsis thaliana (Mouse-ear cress) PE=4 SV=1	hypothetical protein CARUB_v10021370mg [Capsella rubella]
c69560.graph_c0	--	--	Molecular Function: aspartic-type endopeptidase activity (GO:0004190);; Cellular Component: extracellular region (GO:0005576);; Biological Process: N-terminal protein myristoylation (GO:0006499);; Biological Process: proteolysis (GO:0006508);; Biological Process: fatty acid beta-oxidation (GO:0006635);; Biological Process: protein import into peroxisome matrix (GO:0016558);;	--	Aspartic proteinase-like protein 2 (Precursor) GN=At1g65240 OS=Arabidopsis thaliana (Mouse-ear cress) PE=1 SV=2	PREDICTED: aspartic proteinase-like protein 2-like [Solanum lycopersicum]
c69183.graph_c0	--	--	--	--	--	PREDICTED: F-box protein At3g07870-like [Solanum lycopersicum]
c59551.graph_c0	[RTKL]	--	Molecular Function: protein serine/threonine kinase activity (GO:0004674);; Molecular Function: protein tyrosine kinase activity (GO:0004713);; Molecular Function: ATP binding (GO:0005524);; Cellular Component: plasma membrane (GO:0005886);; Biological Process: protein phosphorylation (GO:0006468);;	--	Proline-rich receptor-like protein kinase PERK3 GN=PERK3 OS=Arabidopsis thaliana (Mouse-ear cress) PE=2 SV=2	Kinase superfamily protein [Theobroma cacao]
c69316.graph_c0	--	--	Molecular Function: protein binding (GO:0005515);; Biological Process: response to chitin (GO:0010200);; Cellular Component: intracellular part (GO:0044424);;	--	U-box domain-containing protein 28 GN=PUB28 OS=Arabidopsis thaliana (Mouse-ear cress) PE=1 SV=1	photoperiod responsive protein [Solanum tuberosum subsp. andigenum]
c87315.graph_c0	--	--	Molecular Function: nucleotide binding (GO:0000166);; Molecular Function: protein serine/threonine kinase activity (GO:0004674);; Biological Process: cellular protein modification process (GO:0006464);; Cellular Component: membrane (GO:0016020);; Biological Process: phosphorylation (GO:0016310);; Biological Process: single-organism cellular process (GO:0044763);; Biological Process: response to s…	--	Probable LRR receptor-like serine/threonine-protein kinase At3g47570 (Precursor) GN=At3g47570 OS=Arabidopsis thaliana (Mouse-ear cress) PE=1 SV=1	PREDICTED: probable LRR receptor-like serine/threonine-protein kinase At3g47570-like [Fragaria vesca subsp. vesca]
c72707.graph_c0	--	--	Cellular Component: plastid (GO:0009536);;	--	--	PREDICTED: uncharacterized protein LOC100258290 [Vitis vinifera]
c84305.graph_c0	--	--	Molecular Function: nucleotide binding (GO:0000166);; Molecular Function: protein serine/threonine kinase activity (GO:0004674);; Cellular Component: nucleus (GO:0005634);; Biological Process: protein phosphorylation (GO:0006468);; Biological Process: response to fungus (GO:0009620);;	--	Protein kinase 2B, chloroplastic (Precursor) GN=APK2B OS=Arabidopsis thaliana (Mouse-ear cress) PE=1 SV=1	Kinase superfamily protein [Theobroma cacao]
c71225.graph_c0	--	--	Cellular Component: Golgi apparatus (GO:0005794);; Biological Process: arabinogalactan protein metabolic process (GO:0010405);; Cellular Component: endomembrane system (GO:0012505);; Cellular Component: integral component of membrane (GO:0016021);; Biological Process: protein O-linked glycosylation via hydroxyproline (GO:0018258);; Molecular Function: carbohydrate binding (GO:0030246);; Molecular…	--	Probable beta-1,3-galactosyltransferase 20 GN=B3GALT20 OS=Arabidopsis thaliana (Mouse-ear cress) PE=2 SV=1	hypothetical protein PRUPE_ppa002345mg [Prunus persica]
c71411.graph_c0	[K]	Transcription	--	--	Pentatricopeptide repeat-containing protein At5g15980, mitochondrial (Precursor) GN=At5g15980 OS=Arabidopsis thaliana (Mouse-ear cress) PE=2 SV=1	hypothetical protein PRUPE_ppa002414mg [Prunus persica]
c66447.graph_c0	--	--	--	--	--	PREDICTED: uncharacterized protein LOC100253802 [Vitis vinifera]
c40611.graph_c0	[J]	Translation, ribosomal structure and biogenesis	Cellular Component: ribonucleoprotein complex (GO:0030529);; Cellular Component: intracellular non-membrane-bounded organelle (GO:0043232);; Cellular Component: cytoplasmic part (GO:0044444);;	K02873|4e-58|ppp:PHYPADRAFT_182493|hypothetical protein	60S ribosomal protein L13 GN=RPL13 OS=Chlamydomonas sp. (strain W80) PE=2 SV=1	predicted protein [Physcomitrella patens subsp. patens]
c52376.graph_c1	[B]	Chromatin structure and dynamics	Biological Process: nuclear-transcribed mRNA catabolic process (GO:0000956);; Cellular Component: nucleus (GO:0005634);; Biological Process: DNA repair (GO:0006281);; Biological Process: positive regulation of cell proliferation (GO:0008284);; Biological Process: response to UV-B (GO:0010224);; Biological Process: root development (GO:0048364);;	K11650|0.0|vvi:100261825|hypothetical protein LOC100261825	SWI/SNF complex component SNF12 homolog GN=At5g14170 OS=Arabidopsis thaliana (Mouse-ear cress) PE=1 SV=1	PREDICTED: SWI/SNF complex component SNF12 homolog [Cucumis sativus]
c90248.graph_c0	--	--	--	--	--	transposase tnp2 [Populus trichocarpa]
c88583.graph_c0	--	--	--	--	--	transposase [Solanum demissum]
c59263.graph_c0	--	--	Molecular Function: oxidoreductase activity, acting on single donors with incorporation of molecular oxygen, incorporation of two atoms of oxygen (GO:0016702);; Molecular Function: leucocyanidin oxygenase activity (GO:0050589);; Biological Process: oxidation-reduction process (GO:0055114);;	--	Feruloyl CoA ortho-hydroxylase 1 GN=F6&apos;H1 OS=Arabidopsis thaliana (Mouse-ear cress) PE=1 SV=1	PREDICTED: 1-aminocyclopropane-1-carboxylate oxidase homolog 11 [Vitis vinifera]
c84599.graph_c0	--	--	Molecular Function: receptor serine/threonine kinase binding (GO:0033612);; Cellular Component: apoplast (GO:0048046);;	--	CLE25p (Precursor) GN=CLE25 OS=Arabidopsis thaliana (Mouse-ear cress) PE=2 SV=1	Clavata3/esr-related 26, putative isoform 1 [Theobroma cacao]
c90837.graph_c0	--	--	--	--	--	S-adenosyl-L-methionine-dependent methyltransferase [Mycosphaerella populorum SO2202]
c58414.graph_c0	[E]	Amino acid transport and metabolism	Molecular Function: glycine dehydrogenase (decarboxylating) activity (GO:0004375);; Molecular Function: ATP binding (GO:0005524);; Cellular Component: mitochondrion (GO:0005739);; Biological Process: glycine catabolic process (GO:0006546);; Cellular Component: chloroplast envelope (GO:0009941);; Molecular Function: pyridoxal phosphate binding (GO:0030170);; Biological Process: response to cadmium…	K00281|2e-12|vvi:100266170|hypothetical protein LOC100266170	Glycine dehydrogenase [decarboxylating] A, mitochondrial (Precursor) GN=GDCSPA OS=Flaveria pringlei PE=2 SV=1	P protein [Flaveria pringlei]
c87673.graph_c0	--	--	Molecular Function: oxidoreductase activity (GO:0016491);; Biological Process: oxidation-reduction process (GO:0055114);;	--	--	hypothetical protein PTT_18956 [Pyrenophora teres f. teres 0-1]
c35017.graph_c0	--	--	--	--	--	PREDICTED: uncharacterized protein LOC101500976 [Cicer arietinum]
c31702.graph_c0	[S]	Function unknown	Molecular Function: ATP binding (GO:0005524);; Cellular Component: nucleus (GO:0005634);; Cellular Component: plasma membrane (GO:0005886);; Molecular Function: 1-phosphatidylinositol-4-phosphate 5-kinase activity (GO:0016308);; Biological Process: phosphatidylinositol phosphorylation (GO:0046854);;	K00889|2e-25|rcu:RCOM_1320440|phosphatidylinositol-4-phosphate 5-kinase, putative (EC:2.7.1.68)	Phosphatidylinositol 4-phosphate 5-kinase 7 GN=T19D16.18 OS=Arabidopsis thaliana (Mouse-ear cress) PE=1 SV=1	putative phosphatidylinositol monophosphate kinase [Solanum lycopersicum]
c70736.graph_c1	[C]	Energy production and conversion	Biological Process: response to superoxide (GO:0000303);; Molecular Function: copper ion binding (GO:0005507);; Molecular Function: ATP binding (GO:0005524);; Cellular Component: cell wall (GO:0005618);; Cellular Component: vacuolar membrane (GO:0005774);; Cellular Component: cytosol (GO:0005829);; Biological Process: gluconeogenesis (GO:0006094);; Biological Process: glycolysis (GO:0006096);; Bi…	K01681|1e-159|vvi:100256776|hypothetical protein LOC100256776	Aconitate hydratase, cytoplasmic (Fragment) OS=Solanum tuberosum (Potato) PE=2 SV=1	cytoplasmic aconitate hydratase [Arabidopsis thaliana]
c60528.graph_c0	[R]	General function prediction only	Molecular Function: ARF guanyl-nucleotide exchange factor activity (GO:0005086);; Molecular Function: protein binding (GO:0005515);; Cellular Component: nucleus (GO:0005634);; Cellular Component: early endosome (GO:0005769);; Cellular Component: trans-Golgi network (GO:0005802);; Cellular Component: cytosol (GO:0005829);; Biological Process: organ morphogenesis (GO:0009887);; Biological Process: …	K13462|0.0|rcu:RCOM_0708240|guanine nucleotide-exchange, putative	Brefeldin A-inhibited guanine nucleotide-exchange protein 5 GN=F7K15_150 OS=Arabidopsis thaliana (Mouse-ear cress) PE=1 SV=2	unnamed protein product [Vitis vinifera]
c35389.graph_c1	--	--	--	--	--	hypothetical protein PROLAC_050 [Proteromonas lacertae]
c64963.graph_c0	[Q]	Secondary metabolites biosynthesis, transport and catabolism	Molecular Function: binding (GO:0005488);; Biological Process: defense response (GO:0006952);; Molecular Function: oxidoreductase activity (GO:0016491);; Biological Process: glucosinolate metabolic process (GO:0019760);; Biological Process: response to other organism (GO:0051707);;	--	Isoflavone 2&apos;-hydroxylase GN=CYP81E1 OS=Glycyrrhiza echinata (Licorice) PE=1 SV=2	hypothetical protein PRUPE_ppa016513mg, partial [Prunus persica]
c67596.graph_c0	--	--	Cellular Component: mitochondrion (GO:0005739);; Cellular Component: endoplasmic reticulum (GO:0005783);; Cellular Component: cytoplasmic membrane-bounded vesicle (GO:0016023);;	--	Vegetative cell wall protein gp1 (Precursor) GN=GP1 OS=Chlamydomonas reinhardtii (Chlamydomonas smithii) PE=2 SV=1	PREDICTED: uncharacterized protein LOC101259498, partial [Solanum lycopersicum]
c62481.graph_c0	--	--	--	K14488|2e-37|vvi:100266954|hypothetical protein LOC100266954	Auxin-induced protein 6B OS=Glycine max (Soybean) PE=2 SV=1	PREDICTED: uncharacterized protein LOC100855086 [Vitis vinifera]
c53692.graph_c0	[C]	Energy production and conversion	Biological Process: auxin-activated signaling pathway (GO:0009734);; Molecular Function: pyridoxine:NADP 4-dehydrogenase activity (GO:0050236);; Biological Process: oxidation-reduction process (GO:0055114);;	--	IN2-2 protein GN=IN2-2 OS=Zea mays (Maize) PE=2 SV=1	aldo/keto reductase [Manihot esculenta]
c86488.graph_c0	--	--	Molecular Function: ATP binding (GO:0005524);; Cellular Component: mitochondrion (GO:0005739);; Biological Process: ATP catabolic process (GO:0006200);; Biological Process: protein folding (GO:0006457);; Biological Process: response to heat (GO:0009408);; Cellular Component: chloroplast stroma (GO:0009570);; Biological Process: response to high light intensity (GO:0009644);; Cellular Component: c…	--	Chaperone protein ClpB4, mitochondrial (Precursor) GN=F13D4.100 OS=Arabidopsis thaliana (Mouse-ear cress) PE=2 SV=1	PREDICTED: chaperone protein ClpB4, mitochondrial [Vitis vinifera]
c66710.graph_c0	--	--	--	--	E3 ubiquitin-protein ligase ATL6 (Precursor) GN=ATL6 OS=Arabidopsis thaliana (Mouse-ear cress) PE=1 SV=2	RING/U-box superfamily protein, putative isoform 1 [Theobroma cacao]
c64920.graph_c0	--	--	Cellular Component: intracellular membrane-bounded organelle (GO:0043231);;	--	--	unnamed protein product [Vitis vinifera]
c74165.graph_c0	--	--	--	--	--	Autophagy 9 [Theobroma cacao]
c89718.graph_c0	--	--	Molecular Function: ornithine decarboxylase inhibitor activity (GO:0008073);; Biological Process: negative regulation of catalytic activity (GO:0043086);;	--	--	ornithine decarboxylase antizyme [Metarhizium anisopliae ARSEF 23]
c46432.graph_c0	--	--	Biological Process: carbohydrate metabolic process (GO:0005975);; Molecular Function: cellulase activity (GO:0008810);; Molecular Function: carbohydrate binding (GO:0030246);;	--	Endoglucanase 6 (Precursor) GN=At1g64390 OS=Arabidopsis thaliana (Mouse-ear cress) PE=2 SV=2	endo-1,4-beta-glucanase [Gossypium hirsutum]
c43486.graph_c0	[S]	Function unknown	--	--	Receptor-like protein 12 (Precursor) GN=RLP12 OS=Arabidopsis thaliana (Mouse-ear cress) PE=2 SV=2	Receptor like protein 6, putative [Theobroma cacao]
c65252.graph_c0	--	--	Biological Process: regulation of biosynthetic process (GO:0009889);; Biological Process: regulation of cellular metabolic process (GO:0031323);; Biological Process: regulation of primary metabolic process (GO:0080090);; Biological Process: organic substance biosynthetic process (GO:1901576);;	--	NAC domain-containing protein 78 GN=T32M21.10 OS=Arabidopsis thaliana (Mouse-ear cress) PE=2 SV=2	PREDICTED: NAC domain-containing protein 78-like [Vitis vinifera]
c85103.graph_c0	--	--	--	--	--	DNAJ domain containing protein [Pyrenophora tritici-repentis Pt-1C-BFP]
c86238.graph_c0	--	--	Molecular Function: lyase activity (GO:0016829);;	--	--	hypothetical protein PTT_10459 [Pyrenophora teres f. teres 0-1]
c81543.graph_c0	--	--	Cellular Component: integral component of membrane (GO:0016021);; Biological Process: transmembrane transport (GO:0055085);;	K02429|1e-07|ppp:PHYPADRAFT_173818|hypothetical protein	--	glucose/galactose transporter [Pyrenophora tritici-repentis Pt-1C-BFP]
c34851.graph_c0	--	--	Cellular Component: plasma membrane (GO:0005886);;	--	--	PREDICTED: uncharacterized protein LOC101216469 [Cucumis sativus]
[truncated: 39,058 more rows]
