# Supplementary material for: Genome-Scale Transcriptome Analysis of the Desert Shrub Artemisia sphaerocephala
Source: PLoS One. 2016 Apr 26;11(4):e0154300. doi: 10.1371/journal.pone.0154300 (PMC4846011; doi:10.1371/journal.pone.0154300)
Supplement: S5 Table — (XLSX) [file pone.0154300.s012.xlsx]

## Sheet: Artemisia sphaerocephala
S5-1 Table. FAD2 protein sequences of Artemisia sphaerocephala
>AsFAD2-1
MPKHKTEQKHHLLITSYSCTKTHLFSPRLAPRKDIPLPLST
>AsFAD2-2
MSRSRVKQCEHGDETSYVPREKSGLSQLDKFLNTPPGRLIRLVILCSIGWVLYICFNVAGHKYDKFANHFDPKSPIFNDSERFQILVTDIGLLVTCYGLYKLALAQGFTWLVMIYFAPLVVLYAYVAVITWLNHTHSSLPHYDSTEWNWLKGGLSTMDRDYGILNSVFHHITDAHVVHHLFPTIAHYHAMEATKAIKPILGEYYHSDNTSVIKAMWREATECFYVEADESGSNKKGVYWFKNKL
>AsFAD2-3
MVCSLGVALLSGGIANDVHRPSEDQISKEADGCSDGRITNRVIELAHDFLGHAGSKKVLAIRVKFGQAKFRARLGDEDLVLRHMCRRCMMLCMRDSPRMVWN
>AsFAD2-4
MGASDDMKVLERVPISKPPFEYSDLKKAIPPHCFTVSLKRSFYALFHNLFILCTLYYIASNYIHILPRFLSFIAWPLYWIFQGTKLGGLWMLAHECGHHSLFTYHWLDDTIGFLIHSFVLTPYFSFKYSHRGHHTHTNSIEYDENHIPK
>AsFAD2-5
MVYFAPLVIVYGFLVVITWLHHTHRSLPHFDSTEWSWLRGALATVDRDYGVFNTVLHHITDTHVAHHLFFTIPHYNAMEATKA
>AsFAD2-6
MAFFTSLRVNGGFDDGARLTTSQSELLLSVARPPEPILIGILLSLNK
>AsFAD2-7
MQRKRGTQSNQYWVIIIRLIGLQSSKQCGERLKNACTSSQIKTAITKVYIGTISCDQCKKITCMLKLVTFDVLLSGIMYFEIMFTICI
>AsFAD2-8
MENLQLADSKSKLRISMVATDDLKLFKRVSISNPPFGYNDLKRAIPPHYFTKSLKCSLYLLSYEILLICTLYYVASNYIHTLPKVITYIAWPFYWIYQGLTLGRLWSIGHDCSHHSFSGCGWLDDTIGYLIHSFALTPYFSFKFSHHNHHAHTNSIEYDENHIPKRKSDRLYREIIDNPIGFVFMILFKFILEFPLYLIINYGGRKYEGLACHFYPQSVLFKDSQRAKVFLSDVGVLVFIYAYYRIMMTQGSIWVFNLYGGPWVIMCGVLLVLTYLQHTHPSIPHYDSTEWSWIRGALSTVDRDVGFMTVKNKTDNHVVHHLFPAIPSYHAHEATEAIKPILGDYYNYDGTPILKAFWREMKECVYVESDNYDDDKKKSSGVYWFRK
>AsFAD2-9
MGAGGRSNPPDQEVKESDVGAIKRAPTSKPPFTLADIRKVIPPHCFERPLTRSFSYFFRDLAAISILHYIGSTYIPQLPHPLPYLAWPIYWFVQGCAFLAIWLLGHECGHHA
>AsFAD2-10
MGAGGRMSDPATGGKKTETETIERVPYQKPPFTVGDVKKAIPPHCFNRSVIRSFSYVVYDLTIASIFYYLANNYIPLLPQSLAYVAWPVYWACQGCVLTGVWVIAHECGHHAFSDYQWLDDTVGLVLHSALLVPYFSWKYSHRRHHSNTGSIEHDEVFVPKLKTGVRSTARYLNNPPGRILTLLVTLTMGWPLYLMFNVSGRYYDRFACHFDPNSPIYSNRERAQIFISDAGILAVMFGLFRLAMVKGLTWVLTMYAGPLLVVNGFLVLITFLQHTHPSLPHYDSTEWDWLRGALATVDRDYGILNKVFHNITDTHVAHHLFSTMPHYHAMEATKAIKPLLGEYYQFDGTSVFKAMYRETKECIYVDKDEEAKEGVYWYRNKV
>AsFAD2-11
MGAGGQMNALDNEKDVLKRVPISEPPFGIADLKKAVPPHCFKRSLIRSLGYVFRDAIIIYTFYYIASNYFPLVPNDQPLLYYIGWPLYWLAQGSFLYGVWVLGHECGHHSFSEYQWIDDTVGFILHSLVMTPYFSFKYSHRSHHAHTNSLEYDQVYIPKRKSDTFFTEFLNNGPGNVFTFLARITLGYPLYLLFNVYGRDYKRFTNHFLPQSGIFNKSERGYVVLSDIGIMAVLYALYHLAVTQGGKSTLFLFVIPLFMQGGFFILSTYLSHTHPSVAHYDSTEWDWLRGALSTIDRDFGILNWIQHDINSSHVIHHLFPSMPHYHAVEATKAVRPILGEYYMSDNTPPLKAFWRETKECIYAEPDDSSEHKGVYWFSK
>AsFAD2-12
MGGGGCNVVRKTKSQQKNPLERVPYEKPPFTISDLKRAIPPHCFQRSVIRSFLSVAYDLIVVFLLYHLTTYFHYLPVPLSSLAWMAYWVAQGCVLTGVWVIAHECGHHAFSDYQWVDDTVGFILHSSLLVPYFSWKYSHRRHHSNTGSLDRDEVFVPKPRSQIPWYSKYLNNPPGRIISLFATLTLGWPLYLAFNVSGRPYDRFACHYAPNSPIYNNRERLQIGLSDIGIITMSFILYRVALVKGLAWVISVYGIPLMIVNGFLVLITYLQHTHPSLPHYDNSEWEWLKGALATVDRDYGVLNKVFHNI
>AsFAD2-13
MGAGGRMSDSSDNQTKDDLLKRVPIEPPFTLSDLKKAIPAH
>AsFAD2-14
MGAGGRMSDSPVEAKDGILKRVPIDPPFSLSDLKKAI
>AsFAD2-15
MGSGGRATERDNSGNEVVKRAPSSKPPFTLADIKKAIPPHCFNRSLIRSSSYLFVDLFFSFLFYYVAATYIVPLKSPLSYVAWPIYWILQGSVQMGLWVIGHECGHQAFSDYPWLNDTIGYFLHTGMLAPYFSWKYSHRRHHSNTASLENDESFVPKKKSNLNASARLLNTPPGRLFRLVILCSIGWLLYVFFNVSGRKYDRFANHFDPKSPIYSDRERFQILLTDIGLLVASYGVYKVALAQGFTWIVMVYFAPLVIVYGFLVVITWLHHTHRSLPHYDSTEWNWLRGALSTIDRDYGILNTVLHHITDTHVAHHLFFTIPHYNAMEATKAIKPILGEYYQFDDTPIVKAMWREATECFFVEADEADSDSKGVYWFNNKM
>AsFAD2-16
MGAGGHAIERTNSESEFVKRAPSSSPPFTLSDIKKAIPPHCFNRSLLRSSSYLFLDLFFSFFFYYVAAMHITRLPTSISYVAWPIYWILQGSVQMGLWVIGHECGHQAFSDYPWLNDTIGYFLHTGMLAPYFSWKYSHRRHHSNTGSLENDESFVPKKKSALNSSARLLNTPPGRLFRLVILCTVGWLLYVCFNVSGRKYEKFANHFDPKSP
>AsFAD2-17
MGRHYRSDTKDGTVGFLKALWKSARWCQWVEPSVGAEGEGKGVLFFRNHNGLGTPPQKLDAPGAKKASKMEVGPESDNE
>AsFAD2-18
MLPHYHAFEATEAIKPIVGDYYKYDDTPIVKAIWRDTMECIYVEPDESSEIRRTKVFIGTSSSLVCIYIKMLY
>AsFAD2-19
MWREATECFFVEADEGEDKSKGVYWFNNKM
>AsFAD2-20
MWREAKECIYIEPDEGSKHQGVYWYHKM
>AsFAD2-21
MMTQGAMWAFYVYGVPWFIMGAILMVFTYLQHNHPSIPHYDSTEWTWMRGALSVVDRDMGFMLVKNKTDYHVVHHLFPAIPRYHAQEATEAIKPILGDYYKYDGTPAIQAFWREMKECIYVEPDDQDNDKNKKSGVYWFKK
>AsFAD2-22
MGLWLIAHECGHHAFSEYQWIDDTVGFILHSALFTPYFSWKYSHRNHHANTNSLDNDEVYIPKRKSKVRYYSKILNNPPGRVFTLVFRLTLGFPLYLLTNISGKKYGRFANHFDPLSPIFTERERIQVVVSDIGILALLYAIKLLVAAKGAAWVACMYGVPVLGVHMFFVLITYLHHTHLSLPHYDSTEWNWIRGALSTIDRDFGFLNRVFHDVTHTHVLH
>AsFAD2-23
MFWIVIMLTLGWPAYLIYNVTSNKSYDPSTWVNHYQPSSPIFTNGLASDAHNQKLILISDVALFAVFAVFYKFIQLTSFTYFL
>AsFAD2-24
MFVLTFLAGSMRNLPTILTPKVLFITNVSVSKFS
>AsFAD2-25
MYILTNASGQARYPSWTNHFNPNSIIYDARHRSQVLKSDLGIGIMLAALTFLGFK
>AsFAD2-26
MFTVGHDCGHGSFSRSGVLNDVVGTIVHGLILVPYYPWKMSHQHHHKNTGNMDVDEIFYPIREKDSEKLGANGKAFINNYFLFGFGWAAYLFLGY

## Sheet: Artemisia annua
S5-2 Table. FAD2 protein sequences of Artemisia annua
>AcFAD2-1
MFVLTFLAGSMRNLPTILIQKVLFITNVSVSKFS
>AcFAD2-2
MGDLGGRMNDVVSVDKKAELAVKRVPVTKPPFELRDLKKAIPPHCFERSLVRSFLGLFRDFVIVGALYFFANNLIPMLPKPLSYVAWPVYWYLQGAYFLGLWIMGHECGHQAFSDYEWLNDSIGFILHSFLVTPYYSFKYSHRTHHANCNSIEYETSWIPRRKSDKLYSETLNNPAGTAFRILLNFTIGFPLYFVLNLYGREYKKGFASHVYPYSPIFNDSERFQIFLSDLGLVGAWYLVYHIASIKGAQWVMNIYGVPIIVMCSFFILITYLHHTHPALPHYDSTEWNWLQGALSTVDRDFGPILDHAFHQVTRNHTLHHLFPTIPHYHNSEATNAVKHILGDYRKYDETPVLRSE
>AcFAD2-3
MMKGAFSTVDRDYGILNKVFHNITDTHVLHHLFSYIPHYHAMEATKAIRPVLGEFYQSDSTPYFVALWRESKNCLFIEPDESDEKNKGIYWYRSKYD
>AcFAD2-4
MSDSSDHEVKDILKRVPVDPPFSLSDLKKAIPAHCFERSVIRSSYYVVHDLIITYVFY
>AcFAD2-5
MVQGFVWLFCVYGGPLMVMNAFLVTITYLHHTHPSLPHFDNSEWNWMKGAFATVDRDYGVLNKVFHNI
>AcFAD2-6
MLYFIIPSINTTFVSINVLFWFSIDAFSKLSRIAFKTGVSSYFLYSPNMGITALVASELWYKYGQNQTSNI
>AcFAD2-7
MTMVATDDLKLFKRVPILNPPFGYSDLKRAIPPHCFTKSLKFSLYLLSYEILLICILYYVASNYIHTLPNSP
>AcFAD2-8
MGLWLIAHECGHHAFSDQVWLEDTIGFILHSCLMTPYFSWKISHR
>AcFAD2-9
MGAGGRMSVPHKGKESKSDVLQRVPHSKPPFTLGELKKSIPPHCFQRSIPRSFSYVLYDQTQS
>AcFAD2-10
MGAGGRSNPRDQDVKESDVSAIKRAPTSKPPFTLADIRKAIPPHCFERSMIRSFSYLFRDLVAISILYYIASTYIPQLPQTQ
>AcFAD2-11
MYLLPVLGVHIFFVLITYLHHTHLSLPHYDSTDWNWIRGALSTIDRDFGFLNQVFHDVTHTHVLHHLI
>AcFAD2-12
MIITFCGTSMCLCAHCPRLARCRCTPLPLST
>AcFAD2-13
MEYDEVYVPKRKADTFYTEILNNGPGNVFTVILRVTLGYPLYLLFNIYGRDYGSFSNHFWPQSGIFNDSERGQVVLSDVGIMAVLYAFYRIVVTEGAKMTFFLYGMPLLVMGGFFIILTYLNHTHPSIAHYDSTEWDWIRGALSTIDRDYGTLFNWAFHDANPNHVIHHLFPAIPLYHASEARDAVKPILGDYYKFDDTPMLKALWRDTKECIYVESDESCEVKGVYWYYK
>AcFAD2-14
MIMWNGEKQMVSYVCVGNVMKNCVKNTVISVYCC
>AcFAD2-15
MIMWQAWEQMVNHVSSICIMENPIKCPKIPIDG
>AcFAD2-16
MCCILHVLCVINIIRIKCLSIKLLMYPSMPAYEAHNHMWFYPLY
>AcFAD2-17
MNVSKLEKDVFKRVPVSKPPFGIGDLKKTIPPHCFKRPLIRSFGSLFHDLILIYSLCYIASNY
>AcFAD2-18
MIKYCFVLPLSIVLYGMGLITKSECIITDFPI
>AcFAD2-19
MGSGGRATERNNSGNEVVKRAPSSKPPFTLGDIKKAIPPHCFDRSLIRSSSYLFVDLFFSFLFYYVAATYIIPLKSPLSYVAWPIYWILQGSVQMGLWVIGHECGHQAFSDYPWLNDTIGYFLHTGMLAPYFSWKYSHRRHHSNTASLENDESFVPKKKSNLNASARLLNTPPGRLFRLVILCSIGWLLYVFFNVSGRKYERFANHFDPKSPIYSDRERFQILLTDVGLLVASYGVYKVALAQGFTWIVMVYFAPLVIVYGFLVVITWLHHTHRSLPHYDSTEWNWLRGALSTIDRDYGILNTVLHHITDTHVAHHLFFTIPHYNAMEATKAIKPILGEYYQFDDTPIVKAMWREATECFFVEADEADSDNKGVYWFNNKM
>AcFAD2-20
MRLPVSKPPFELGDIKKAIPPHCFNRSVLRSGAALLRDLVIVGALYYVADTFLPMLPKP
