# Supplementary material for: Genome-Scale Transcriptome Analysis of the Desert Shrub Artemisia sphaerocephala
Source: PLoS One. 2016 Apr 26;11(4):e0154300. doi: 10.1371/journal.pone.0154300 (PMC4846011; doi:10.1371/journal.pone.0154300)
Supplement: S6 Table — (XLSX) [file pone.0154300.s013.xlsx]

## Sheet: response to heat
	ID	Swissprot_annotation	nr_annotation
TFs	c29198.graph_c0	predicted protein [Populus trichocarpa]	Heat stress transcription factor B-1 GN=C7A10.370 OS=Arabidopsis thaliana (Mouse-ear cress) PE=2 SV=2
	c42497.graph_c0	DNA binding protein, putative [Ricinus communis]	Heat stress transcription factor A-5 OS=Arabidopsis thaliana (Mouse-ear cress) PE=2 SV=1
	c48400.graph_c2	HSF-type DNA-binding domain containing protein, expressed [Oryza sativa Japonica Group]	Heat stress transcription factor A-1e GN=F13E7.6 OS=Arabidopsis thaliana (Mouse-ear cress) PE=2 SV=2
	c52333.graph_c0	hypothetical protein OsI_09880 [Oryza sativa Indica Group]	Heat stress transcription factor B-2b OS=Oryza sativa subsp. japonica (Rice) PE=2 SV=1
	c52772.graph_c0	unknown [Lotus japonicus]	Heat stress transcription factor A-3 GN=F17C15.140 OS=Arabidopsis thaliana (Mouse-ear cress) PE=2 SV=2
	c53082.graph_c0	PREDICTED: heat stress transcription factor A-6b [Vitis vinifera]	Heat stress transcription factor A-7a GN=F4F15.20 OS=Arabidopsis thaliana (Mouse-ear cress) PE=2 SV=1
	c54175.graph_c0	Heat shock factor protein, putative [Theobroma cacao]	Heat stress transcription factor B-3 GN=T32G6.21 OS=Arabidopsis thaliana (Mouse-ear cress) PE=2 SV=1
	c57162.graph_c0	unknown [Lotus japonicus]	Heat stress transcription factor A-3 GN=F17C15.140 OS=Arabidopsis thaliana (Mouse-ear cress) PE=2 SV=2
	c62438.graph_c0	heat stress transcription factor HSFA9 [Helianthus annuus]	Heat shock factor protein HSF30 GN=HSF30 OS=Solanum peruvianum (Peruvian tomato) PE=2 SV=1
	c62438.graph_c1	heat stress transcription factor HSFA9 [Helianthus annuus]	Heat shock factor protein HSF30 GN=HSF30 OS=Solanum peruvianum (Peruvian tomato) PE=2 SV=1
	c63751.graph_c0	heat stress transcription factor [Carica papaya]	Heat shock factor protein HSF24 GN=HSF24 OS=Solanum peruvianum (Peruvian tomato) PE=2 SV=1
	c65308.graph_c0	DNA binding protein, putative [Ricinus communis]	Heat stress transcription factor C-1 GN=MOB24.9 OS=Arabidopsis thaliana (Mouse-ear cress) PE=2 SV=1
	c69311.graph_c1	PREDICTED: heat stress transcription factor A-6b-like [Solanum lycopersicum]	Heat stress transcription factor A-7a GN=F4F15.20 OS=Arabidopsis thaliana (Mouse-ear cress) PE=2 SV=1
	c75266.graph_c0	predicted protein [Populus trichocarpa]	Heat stress transcription factor C-1 GN=MOB24.9 OS=Arabidopsis thaliana (Mouse-ear cress) PE=2 SV=1
	c47450.graph_c0	PREDICTED: heat shock factor protein HSF24-like [Cucumis sativus]	Heat shock factor protein HSF24 GN=HSF24 OS=Solanum peruvianum (Peruvian tomato) PE=2 SV=1
Kinases	c30597.graph_c0	Cysteine-rich RLK (RECEPTOR-like protein kinase) 2 isoform 4 [Theobroma cacao]	Cysteine-rich receptor-like protein kinase 2 (Precursor) GN=CRK2 OS=Arabidopsis thaliana (Mouse-ear cress) PE=2 SV=1
	c30795.graph_c0	PREDICTED: cysteine-rich receptor-like protein kinase 2-like [Solanum lycopersicum]	Cysteine-rich receptor-like protein kinase 2 (Precursor) GN=CRK2 OS=Arabidopsis thaliana (Mouse-ear cress) PE=2 SV=1
	c38771.graph_c0	PREDICTED: cysteine-rich receptor-like protein kinase 2-like [Solanum lycopersicum]	Cysteine-rich receptor-like protein kinase 2 (Precursor) GN=CRK2 OS=Arabidopsis thaliana (Mouse-ear cress) PE=2 SV=1
	c49944.graph_c0	Cysteine-rich RLK (RECEPTOR-like protein kinase) 2 isoform 4 [Theobroma cacao]	Cysteine-rich receptor-like protein kinase 2 (Precursor) GN=CRK2 OS=Arabidopsis thaliana (Mouse-ear cress) PE=2 SV=1
	c62191.graph_c0	PREDICTED: cysteine-rich receptor-like protein kinase 2-like [Fragaria vesca subsp. vesca]	Cysteine-rich receptor-like protein kinase 2 (Precursor) GN=CRK2 OS=Arabidopsis thaliana (Mouse-ear cress) PE=2 SV=1
	c62191.graph_c1	PREDICTED: cysteine-rich receptor-like protein kinase 2 [Vitis vinifera]	Cysteine-rich receptor-like protein kinase 2 (Precursor) GN=CRK2 OS=Arabidopsis thaliana (Mouse-ear cress) PE=2 SV=1
	c67275.graph_c0	Serine/threonine protein kinase 2 isoform 1 [Theobroma cacao]	Serine/threonine-protein kinase AtPK2/AtPK19 GN=F17O14.19 OS=Arabidopsis thaliana (Mouse-ear cress) PE=1 SV=2
	c71489.graph_c0	Cysteine-rich RLK (RECEPTOR-like protein kinase) 2 isoform 4 [Theobroma cacao]	Cysteine-rich receptor-like protein kinase 2 (Precursor) GN=CRK2 OS=Arabidopsis thaliana (Mouse-ear cress) PE=2 SV=1
Chaperones	c19187.graph_c0	hypothetical protein COCHEDRAFT_1211399 [Bipolaris maydis C5]	DnaJ protein homolog (Precursor) GN=DNAJ1 OS=Cucumis sativus (Cucumber) PE=2 SV=1
	c22438.graph_c0	hypothetical protein SELMODRAFT_144212 [Selaginella moellendorffii]	Calreticulin-2 (Precursor) GN=T12M4.8 OS=Arabidopsis thaliana (Mouse-ear cress) PE=1 SV=3
	c2302.graph_c0	Stress-induced-phosphoprotein [Medicago truncatula]	Heat shock protein STI GN=STI OS=Glycine max (Soybean) PE=1 SV=1
	c27803.graph_c0	stress-induced protein sti1-like protein [Atriplex canescens]	Heat shock protein STI GN=STI OS=Glycine max (Soybean) PE=1 SV=1
	c28976.graph_c0	PREDICTED: 15.7 kDa heat shock protein, peroxisomal-like [Solanum lycopersicum]	15.7 kDa heat shock protein, peroxisomal GN=HSP15.7 OS=Arabidopsis thaliana (Mouse-ear cress) PE=2 SV=1
	c3006.graph_c0	Heat shock cognate 70 kDa protein [Triticum urartu]	Heat shock cognate 70 kDa protein GN=HSP70 OS=Petunia hybrida (Petunia) PE=2 SV=1
	c31281.graph_c0	unnamed protein product [Vitis vinifera]	Chaperone protein ClpB1 OS=Oryza sativa subsp. japonica (Rice) PE=2 SV=1
	c31281.graph_c1	PREDICTED: chaperone protein ClpB1-like [Solanum lycopersicum]	Chaperone protein ClpB1 OS=Oryza sativa subsp. japonica (Rice) PE=2 SV=1
	c34660.graph_c0	heat shock protein 70-related protein [Glycine max]	Heat shock 70 kDa protein 16 GN=HSP70-16 OS=Arabidopsis thaliana (Mouse-ear cress) PE=2 SV=1
	c34688.graph_c0	hypothetical protein PRUPE_ppa001973mg [Prunus persica]	Heat shock 70 kDa protein, mitochondrial (Precursor) OS=Phaseolus vulgaris (Kidney bean) PE=1 SV=1
	c35246.graph_c0	PREDICTED: stromal 70 kDa heat shock-related protein, chloroplastic-like [Vitis vinifera]	Stromal 70 kDa heat shock-related protein, chloroplastic (Precursor) GN=HSP70 OS=Pisum sativum (Garden pea) PE=1 SV=1
	c35297.graph_c0	hypothetical protein, partial [Scutellaria baicalensis]	Heat shock cognate 70 kDa protein 2 GN=HSC-2 OS=Solanum lycopersicum (Tomato) PE=1 SV=1
	c38021.graph_c1	PREDICTED: chaperone protein dnaJ 1, mitochondrial-like [Cucumis sativus]	Chaperone protein dnaJ 1, mitochondrial (Precursor) GN=ATJ1 OS=Arabidopsis thaliana (Mouse-ear cress) PE=2 SV=2
	c40019.graph_c0	small heat-shock protein, putative [Ricinus communis]	21.7 kDa class VI heat shock protein GN=HSP21.7 OS=Arabidopsis thaliana (Mouse-ear cress) PE=2 SV=1
	c40605.graph_c0	hypothetical protein SETTUDRAFT_169096 [Setosphaeria turcica Et28A]	DnaJ protein homolog ANJ1 (Precursor) OS=Atriplex nummularia (Old man saltbush) PE=2 SV=1
	c40605.graph_c1	hypothetical protein PTT_09265 [Pyrenophora teres f. teres 0-1]	Chaperone protein dnaJ 3 (Precursor) GN=F26G5.60 OS=Arabidopsis thaliana (Mouse-ear cress) PE=2 SV=2
	c41716.graph_c3	td8ITL1 protein, partial [Triticum durum]	Heat shock 70 kDa protein 18 GN=F13N6.9 OS=Arabidopsis thaliana (Mouse-ear cress) PE=2 SV=1
	c47268.graph_c1	heat shock protein 70 [Lactuca sativa]	Stromal 70 kDa heat shock-related protein, chloroplastic (Fragment) GN=CHSP70 OS=Spinacia oleracea (Spinach) PE=2 SV=1
	c48368.graph_c0	heat shock protein HSP70-1, partial [Arabidopsis thaliana]	Heat shock 70 kDa protein 18 GN=F13N6.9 OS=Arabidopsis thaliana (Mouse-ear cress) PE=2 SV=1
	c50726.graph_c0	heat shock protein 70 [Saussurea medusa]	Probable mediator of RNA polymerase II transcription subunit 37c GN=At3g12580 OS=Arabidopsis thaliana (Mouse-ear cress) PE=1 SV=1
	c51764.graph_c0	hypothetical protein, partial [Scutellaria baicalensis]	Heat shock cognate 70 kDa protein 1 GN=HSC-I OS=Solanum lycopersicum (Tomato) PE=2 SV=1
	c56509.graph_c0	unnamed protein product [Vitis vinifera]	DnaJ protein homolog 2 (Precursor) GN=LDJ2 OS=Allium porrum (Leek) PE=2 SV=1
	c57761.graph_c0	unnamed protein product [Vitis vinifera]	Chaperonin 60 subunit alpha 2, chloroplastic (Precursor) GN=At5g18820 OS=Arabidopsis thaliana (Mouse-ear cress) PE=2 SV=1
	c57844.graph_c0	Heat shock protein 90 [Nicotiana tabacum]	Endoplasmin homolog (Precursor) GN=HSP90 OS=Catharanthus roseus (Madagascar periwinkle) PE=1 SV=1
	c58491.graph_c0	hypothetical protein PRUPE_ppa012616mg [Prunus persica]	17.4 kDa class III heat shock protein GN=HSP17.4B OS=Arabidopsis thaliana (Mouse-ear cress) PE=2 SV=1
	c59713.graph_c0	PREDICTED: uncharacterized protein LOC101208207 [Cucumis sativus]	DnaJ protein homolog (Precursor) GN=DNAJ1 OS=Cucumis sativus (Cucumber) PE=2 SV=1
	c59886.graph_c0	Heat shock protein 60 isoform 1 [Theobroma cacao]	Chaperonin CPN60-2, mitochondrial (Precursor) GN=CPN60-2 OS=Cucurbita maxima (Pumpkin) PE=1 SV=1
	c60070.graph_c0	Ankyrin repeat family protein [Theobroma cacao]	Heat shock protein STI GN=STI OS=Glycine max (Soybean) PE=1 SV=1
	c60235.graph_c0	Heat shock protein 90 [Nicotiana tabacum]	Endoplasmin homolog (Precursor) GN=T19F6.1,T22A6.20 OS=Arabidopsis thaliana (Mouse-ear cress) PE=1 SV=1
	c60572.graph_c0	Stress-inducible protein, putative isoform 2 [Theobroma cacao]	Heat shock protein STI GN=STI OS=Glycine max (Soybean) PE=1 SV=1
	c60603.graph_c0	PREDICTED: dnaJ protein homolog isoform 1 [Solanum lycopersicum]	DnaJ protein homolog (Precursor) GN=DNAJ1 OS=Cucumis sativus (Cucumber) PE=2 SV=1
	c60776.graph_c0	PREDICTED: dnaJ homolog subfamily C member 3 homolog [Fragaria vesca subsp. vesca]	DnaJ protein homolog (Precursor) GN=DNAJ1 OS=Cucumis sativus (Cucumber) PE=2 SV=1
	c61582.graph_c0	hypothetical protein PRUPE_ppa004110mg [Prunus persica]	Chaperonin CPN60-2, mitochondrial (Precursor) GN=CPN60-2 OS=Cucurbita maxima (Pumpkin) PE=1 SV=1
	c61849.graph_c1	PREDICTED: heat shock cognate 70 kDa protein 2-like isoform 1 [Glycine max]	Heat shock cognate 70 kDa protein GN=HSP70 OS=Petunia hybrida (Petunia) PE=2 SV=1
	c62471.graph_c0	DNAJ [Theobroma cacao]	DnaJ protein homolog 2 (Precursor) GN=LDJ2 OS=Allium porrum (Leek) PE=2 SV=1
	c62704.graph_c0	PREDICTED: activator of 90 kDa heat shock protein ATPase homolog 1-like [Cucumis sativus]	Vegetative cell wall protein gp1 (Precursor) GN=GP1 OS=Chlamydomonas reinhardtii (Chlamydomonas smithii) PE=2 SV=1
	c62893.graph_c0	Mitochondrial HSO70 2 isoform 2 [Theobroma cacao]	Heat shock 70 kDa protein, mitochondrial (Precursor) OS=Phaseolus vulgaris (Kidney bean) PE=1 SV=1
	c62893.graph_c1	PREDICTED: heat shock 70 kDa protein, mitochondrial-like [Cucumis sativus]	Heat shock 70 kDa protein, mitochondrial (Precursor) GN=HSP68 OS=Solanum tuberosum (Potato) PE=1 SV=1
	c63185.graph_c0	PREDICTED: chaperone protein DnaJ-like [Vitis vinifera]	DnaJ protein homolog 2 (Precursor) GN=LDJ2 OS=Allium porrum (Leek) PE=2 SV=1
	c63905.graph_c0	heat shock protein, putative [Ricinus communis]	Luminal-binding protein (Precursor) OS=Solanum lycopersicum (Tomato) PE=1 SV=1
	c64752.graph_c0	Heat shock 70 kDa protein, putative [Ricinus communis]	Heat shock 70 kDa protein 15 GN=HSP70-15 OS=Arabidopsis thaliana (Mouse-ear cress) PE=2 SV=1
	c66573.graph_c0	PREDICTED: 15.4 kDa class V heat shock protein-like [Vitis vinifera]	15.4 kDa class V heat shock protein GN=HSP15.4 OS=Arabidopsis thaliana (Mouse-ear cress) PE=2 SV=1
	c66615.graph_c1	PREDICTED: stromal 70 kDa heat shock-related protein, chloroplastic-like [Vitis vinifera]	Stromal 70 kDa heat shock-related protein, chloroplastic (Precursor) GN=HSP70 OS=Pisum sativum (Garden pea) PE=1 SV=1
	c66982.graph_c0	PREDICTED: chaperone protein DnaJ-like [Solanum lycopersicum]	DnaJ protein homolog 2 (Precursor) GN=LDJ2 OS=Allium porrum (Leek) PE=2 SV=1
	c67577.graph_c0	uncharacterized protein LOC100778672 [Glycine max]	DnaJ protein homolog 2 (Precursor) GN=LDJ2 OS=Allium porrum (Leek) PE=2 SV=1
	c67742.graph_c0	RecName: Full=Heat shock protein 83	Heat shock protein 83 GN=HSP83A OS=Ipomoea nil (Japanese morning glory) PE=2 SV=1
	c6814.graph_c0	chaperone protein dnaJ [Pyrenophora tritici-repentis Pt-1C-BFP]	Sulfated surface glycoprotein 185 (Precursor) OS=Volvox carteri (Green alga) PE=1 SV=1
	c69161.graph_c0	unnamed protein product [Vitis vinifera]	Heat shock 70 kDa protein 17 (Precursor) OS=Arabidopsis thaliana (Mouse-ear cress) PE=2 SV=1
	c70071.graph_c0	17.7 KD class I small heat-shock protein [Ageratina adenophora]	17.8 kDa class I heat shock protein OS=Daucus carota (Carrot) PE=3 SV=1
	c70908.graph_c0	chaperone clpb, putative [Ricinus communis]	Chaperone protein ClpB3, chloroplastic (Precursor) GN=T20K14.60 OS=Arabidopsis thaliana (Mouse-ear cress) PE=2 SV=1
	c71272.graph_c0	Casein lytic proteinase B4 [Theobroma cacao]	Chaperone protein ClpB4, mitochondrial (Precursor) GN=F13D4.100 OS=Arabidopsis thaliana (Mouse-ear cress) PE=2 SV=1
	c71692.graph_c0	heat shock protein 60-2 [Arabidopsis thaliana]	Chaperonin CPN60-like 1, mitochondrial (Precursor) GN=At2g33210 OS=Arabidopsis thaliana (Mouse-ear cress) PE=1 SV=1
	c72526.graph_c0	DnaJ heat shock protein [Oryza sativa Indica Group]	Chaperone protein dnaJ 2 (Precursor) OS=Arabidopsis thaliana (Mouse-ear cress) PE=1 SV=2
	c72630.graph_c0	hypothetical protein PRUPE_ppa005727mg [Prunus persica]	DnaJ protein homolog 1 (Precursor; Fragment) GN=DNAJ1 OS=Allium porrum (Leek) PE=2 SV=1
	c72635.graph_c0	hypothetical protein PRUPE_ppa015151mg [Prunus persica]	22.0 kDa class IV heat shock protein (Precursor) GN=HSP22.0 OS=Glycine max (Soybean) PE=3 SV=1
	c75997.graph_c0	Heat shock protein SSA1 [Wickerhamomyces ciferrii]	Heat shock 70 kDa protein 18 GN=F13N6.9 OS=Arabidopsis thaliana (Mouse-ear cress) PE=2 SV=1
	c77093.graph_c0	hypothetical protein, partial [Scutellaria baicalensis]	Heat shock cognate 70 kDa protein 1 GN=HSC-I OS=Solanum lycopersicum (Tomato) PE=2 SV=1
	c77782.graph_c0	heat shock protein 70 [Cucurbita pepo]	Heat shock cognate 70 kDa protein GN=HSP70 OS=Petunia hybrida (Petunia) PE=2 SV=1
	c78403.graph_c0	hypothetical protein GLOTRDRAFT_35434, partial [Gloeophyllum trabeum ATCC 11539]	DnaJ protein homolog 2 (Precursor) GN=LDJ2 OS=Allium porrum (Leek) PE=2 SV=1
	c84195.graph_c0	HSP70b, partial [Pisum sativum]	Heat shock 70 kDa protein 3 OS=Arabidopsis thaliana (Mouse-ear cress) PE=1 SV=1
	c86488.graph_c0	PREDICTED: chaperone protein ClpB4, mitochondrial [Vitis vinifera]	Chaperone protein ClpB4, mitochondrial (Precursor) GN=F13D4.100 OS=Arabidopsis thaliana (Mouse-ear cress) PE=2 SV=1
	c86448.graph_c0	hsp70 protein [Zea mays]	Probable mediator of RNA polymerase II transcription subunit 37c GN=At3g12580 OS=Arabidopsis thaliana (Mouse-ear cress) PE=1 SV=1
	c90449.graph_c0	Molecular chaperones GRP78/BiP/KAR2, HSP70 superfamily [Ectocarpus siliculosus]	Mediator of RNA polymerase II transcription subunit 37a (Precursor) GN=At5g28540 OS=Arabidopsis thaliana (Mouse-ear cress) PE=1 SV=1
	c93275.graph_c0	HSP70 [Camellia sinensis]	Probable mediator of RNA polymerase II transcription subunit 37c GN=At5g02490 OS=Arabidopsis thaliana (Mouse-ear cress) PE=1 SV=2
Enzymes	c29047.graph_c0	TPA: hypothetical protein ZEAMMB73_407541 [Zea mays]	26S protease regulatory subunit 4 homolog GN=P0034A04.112 OS=Oryza sativa subsp. japonica (Rice) PE=2 SV=2
	c29103.graph_c0	violaxanthin deepoxidase [Chrysanthemum x morifolium]	Violaxanthin de-epoxidase, chloroplastic (Precursor) GN=VDE1 OS=Lactuca sativa (Garden lettuce) PE=1 SV=1
	c29112.graph_c0	Putative phospatase 2A inhibitor [Arabidopsis thaliana]	--
	c29470.graph_c0	Putative phospatase 2A inhibitor [Arabidopsis thaliana]	--
	c29552.graph_c0	unknown [Glycine max]	26S proteasome non-ATPase regulatory subunit 4 homolog OS=Arabidopsis thaliana (Mouse-ear cress) PE=1 SV=1
	c32233.graph_c0	zexanthin epoxidase [Citrus sinensis]	Zeaxanthin epoxidase, chloroplastic (Precursor) GN=At5g67030 OS=Arabidopsis thaliana (Mouse-ear cress) PE=1 SV=1
	c34358.graph_c0	PREDICTED: pyrroline-5-carboxylate reductase-like [Fragaria vesca subsp. vesca]	Pyrroline-5-carboxylate reductase OS=Actinidia chinensis (Kiwi) PE=2 SV=1
	c34859.graph_c0	PREDICTED: 26S proteasome non-ATPase regulatory subunit 4 [Vitis vinifera]	26S proteasome non-ATPase regulatory subunit 4 homolog OS=Arabidopsis thaliana (Mouse-ear cress) PE=1 SV=1
	c35970.graph_c0	PREDICTED: mannose-1-phosphate guanylyltransferase 1 isoform 1 [Vitis vinifera]	Probable mannose-1-phosphate guanylyltransferase 1 OS=Oryza sativa subsp. japonica (Rice) PE=2 SV=1
	c36287.graph_c0	violaxanthin deepoxidase [Chrysanthemum x morifolium]	Violaxanthin de-epoxidase, chloroplastic (Precursor) GN=VDE1 OS=Lactuca sativa (Garden lettuce) PE=1 SV=1
	c42217.graph_c0	glyceraldehyde-3-phosphate dehydrogenase [Brassica napus]	Glyceraldehyde-3-phosphate dehydrogenase, cytosolic GN=GAPC OS=Petroselinum crispum (Parsley) PE=2 SV=1
	c44591.graph_c0	putative GDP-L-galactose-pyrophosphatase [Citrus unshiu]	GDP-L-galactose phosphorylase 1 GN=VTC2 OS=Arabidopsis thaliana (Mouse-ear cress) PE=1 SV=1
	c45784.graph_c0	predicted protein [Populus trichocarpa]	Cinnamoyl-CoA reductase 2 GN=CCR2 OS=Arabidopsis thaliana (Mouse-ear cress) PE=1 SV=1
	c45787.graph_c0	unnamed protein product [Vitis vinifera]	ATP-dependent zinc metalloprotease FTSH 6, chloroplastic (Precursor) GN=FTSH6 OS=Arabidopsis thaliana (Mouse-ear cress) PE=2 SV=1
	c46023.graph_c0	predicted protein [Populus trichocarpa]	RNA pseudouridine synthase 1 GN=At1g56345 OS=Arabidopsis thaliana (Mouse-ear cress) PE=2 SV=1
	c48574.graph_c0	unnamed protein product [Vitis vinifera]	Protein phosphatase 2C 16 (Precursor) GN=F28P22.4 OS=Arabidopsis thaliana (Mouse-ear cress) PE=1 SV=1
	c52903.graph_c0	hypothetical protein PRUPE_ppa000883mg [Prunus persica]	Respiratory burst oxidase homolog protein D GN=RBOHD OS=Arabidopsis thaliana (Mouse-ear cress) PE=1 SV=1
	c53138.graph_c0	succinic semialdehyde dehydrogenase, partial [Genlisea aurea]	Succinate-semialdehyde dehydrogenase, mitochondrial (Precursor) GN=T8K14.14 OS=Arabidopsis thaliana (Mouse-ear cress) PE=1 SV=2
	c53170.graph_c0	zeaxanthin epoxidase [Chrysanthemum x morifolium]	Zeaxanthin epoxidase, chloroplastic (Precursor) GN=ABA2 OS=Nicotiana plumbaginifolia (Leadwort-leaved tobacco) PE=1 SV=1
	c53582.graph_c0	hypothetical protein ARALYDRAFT_891612 [Arabidopsis lyrata subsp. lyrata]	ATP-dependent DNA helicase 2 subunit KU80 GN=KU80 OS=Arabidopsis thaliana (Mouse-ear cress) PE=1 SV=1
	c55677.graph_c0	RecName: Full=Inositol-3-phosphate synthase; Short=MIP synthase; AltName: Full=Myo-inositol 1-phosphate synthase; Short=IPS; Short=MI-1-P synthase	Inositol-3-phosphate synthase OS=Nicotiana tabacum (Common tobacco) PE=2 SV=1
	c56723.graph_c0	PREDICTED: E3 ubiquitin-protein ligase CHIP-like [Glycine max]	E3 ubiquitin-protein ligase CHIP GN=F21O3.8 OS=Arabidopsis thaliana (Mouse-ear cress) PE=1 SV=1
	c56785.graph_c0	hypothetical protein PRUPE_ppa004155m2g [Prunus persica]	Succinate-semialdehyde dehydrogenase, mitochondrial (Precursor) OS=Oryza sativa subsp. japonica (Rice) PE=2 SV=1
	c57057.graph_c0	Peptidase M41 [Medicago truncatula]	ATP-dependent zinc metalloprotease FTSH 6, chloroplastic (Precursor) GN=FTSH6 OS=Arabidopsis thaliana (Mouse-ear cress) PE=2 SV=1
	c57057.graph_c1	unnamed protein product [Vitis vinifera]	ATP-dependent zinc metalloprotease FTSH 6, chloroplastic (Precursor) GN=FTSH6 OS=Arabidopsis thaliana (Mouse-ear cress) PE=2 SV=1
	c59519.graph_c0	PREDICTED: NADH dehydrogenase (ubiquinone) complex I, assembly factor 6-like isoform 1 [Solanum lycopersicum]	--
	c59959.graph_c0	PREDICTED: succinate-semialdehyde dehydrogenase, mitochondrial-like [Cucumis sativus]	Succinate-semialdehyde dehydrogenase, mitochondrial (Precursor) GN=T8K14.14 OS=Arabidopsis thaliana (Mouse-ear cress) PE=1 SV=2
	c59986.graph_c0	NADPH/respiratory burst oxidase protein D [Theobroma cacao]	Respiratory burst oxidase homolog protein C GN=RBOHC OS=Solanum tuberosum (Potato) PE=1 SV=2
	c60120.graph_c0	hypothetical protein PRUPE_ppa007982mg [Prunus persica]	Galactinol synthase 2 GN=GOLS2 OS=Solanum lycopersicum (Tomato) PE=2 SV=1
	c60665.graph_c0	VTC2-like protein [Actinidia chinensis]	GDP-L-galactose phosphorylase 1 GN=VTC2 OS=Arabidopsis thaliana (Mouse-ear cress) PE=1 SV=1
	c60665.graph_c1	Galactose-1-phosphate guanylyltransferases,GDP-D-glucose phosphorylases,quercetin 4\&apos;-O-glucosyltransferases [Theobroma cacao]	GDP-L-galactose phosphorylase 1 GN=VTC2 OS=Arabidopsis thaliana (Mouse-ear cress) PE=1 SV=1
	c60925.graph_c0	ribosomal pseudouridine synthase, putative [Ricinus communis]	RNA pseudouridine synthase 1 GN=At1g56345 OS=Arabidopsis thaliana (Mouse-ear cress) PE=2 SV=1
	c62033.graph_c0	PREDICTED: probable dolichyl pyrophosphate Glc1Man9GlcNAc2 alpha-1,3-glucosyltransferase-like isoform 1 [Solanum lycopersicum]	Probable dolichyl pyrophosphate Glc1Man9GlcNAc2 alpha-1,3-glucosyltransferase GN=At2g44660 OS=Arabidopsis thaliana (Mouse-ear cress) PE=2 SV=3
	c62514.graph_c0	unnamed protein product [Vitis vinifera]	Molybdenum cofactor sulfurase GN=FLACCA OS=Solanum lycopersicum (Tomato) PE=2 SV=1
	c63470.graph_c0	GDP-D-mannose pyrophosphorylase [Camellia sinensis]	Probable mannose-1-phosphate guanylyltransferase 1 OS=Oryza sativa subsp. japonica (Rice) PE=2 SV=1
	c64201.graph_c0	unknown [Lotus japonicus]	E3 ubiquitin-protein ligase CHIP GN=F21O3.8 OS=Arabidopsis thaliana (Mouse-ear cress) PE=1 SV=1
	c6531.graph_c0	FtsH-like protein [Triticum urartu]	ATP-dependent zinc metalloprotease FTSH 6, chloroplastic (Precursor) GN=FTSH6 OS=Arabidopsis thaliana (Mouse-ear cress) PE=2 SV=1
	c65533.graph_c0	Peptidase M50 family [Medicago truncatula]	--
	c65887.graph_c0	respiratory burst oxidase homolog [Nicotiana benthamiana]	Respiratory burst oxidase homolog protein C GN=RBOHC OS=Solanum tuberosum (Potato) PE=1 SV=2
	c65943.graph_c0	succinate-semialdehyde dehydrogenase, mitochondrial, partial [Genlisea aurea]	Succinate-semialdehyde dehydrogenase, mitochondrial (Precursor) GN=T8K14.14 OS=Arabidopsis thaliana (Mouse-ear cress) PE=1 SV=2
	c66249.graph_c0	PREDICTED: serine/threonine-protein phosphatase 7-like [Cucumis sativus]	Serine/threonine-protein phosphatase 7 GN=PP7 OS=Arabidopsis thaliana (Mouse-ear cress) PE=1 SV=1
	c66312.graph_c0	PREDICTED: 26S proteasome non-ATPase regulatory subunit RPN12A-like [Cicer arietinum]	26S proteasome non-ATPase regulatory subunit 8 homolog A GN=RPN12A OS=Arabidopsis thaliana (Mouse-ear cress) PE=1 SV=1
	c66516.graph_c0	NADPH oxidase [Nicotiana tabacum]	Respiratory burst oxidase homolog protein C GN=RBOHC OS=Solanum tuberosum (Potato) PE=1 SV=2
	c66683.graph_c0	VTC2-like protein [Actinidia chinensis]	GDP-L-galactose phosphorylase 1 GN=VTC2 OS=Arabidopsis thaliana (Mouse-ear cress) PE=1 SV=1
	c66990.graph_c0	PREDICTED: peptidyl-prolyl cis-trans isomerase CWC27 homolog isoform 2 [Vitis vinifera]	Peptidyl-prolyl cis-trans isomerase-like 2 GN=K9I9.9 OS=Arabidopsis thaliana (Mouse-ear cress) PE=2 SV=1
	c67925.graph_c0	RecName: Full=(E)-beta-ocimene synthase, chloroplastic; AltName: Full=Terpene synthase 4; Flags: Precursor	(E)-beta-ocimene synthase, chloroplastic (Precursor) OS=Matricaria recutita (German chamomile) PE=1 SV=1
	c67986.graph_c0	galactinol synthase [Solanum commersonii]	Galactinol synthase 2 GN=GOLS2 OS=Solanum lycopersicum (Tomato) PE=2 SV=1
	c68002.graph_c0	gamma-glutamylcysteine synthetase [Zinnia elegans]	Glutamate--cysteine ligase, chloroplastic (Precursor) GN=GSH1 OS=Nicotiana tabacum (Common tobacco) PE=1 SV=2
	c68729.graph_c0	hypothetical protein PRUPE_ppa004155m2g, partial [Prunus persica]	Succinate-semialdehyde dehydrogenase, mitochondrial (Precursor) GN=T8K14.14 OS=Arabidopsis thaliana (Mouse-ear cress) PE=1 SV=2
	c68938.graph_c0	PREDICTED: putative ribosomal RNA methyltransferase NOP2-like [Solanum lycopersicum]	Nucleolin 1 GN=F27K7.6 OS=Arabidopsis thaliana (Mouse-ear cress) PE=1 SV=1
	c69858.graph_c0	unnamed protein product [Vitis vinifera]	ATP-dependent zinc metalloprotease FTSH 11, chloroplastic/mitochondrial (Precursor) GN=FTSH11 OS=Arabidopsis thaliana (Mouse-ear cress) PE=1 SV=1
	c71171.graph_c0	Ku70 homolog [Populus nigra]	ATP-dependent DNA helicase 2 subunit KU70 GN=KU70 OS=Arabidopsis thaliana (Mouse-ear cress) PE=1 SV=1
	c76218.graph_c0	predicted protein [Populus trichocarpa]	Ubiquitin-conjugating enzyme E2 5 GN=UBC5 OS=Arabidopsis thaliana (Mouse-ear cress) PE=2 SV=2
	c88787.graph_c0	Succinate-semialdehyde dehydrogenase, mitochondrial [Aegilops tauschii]	Succinate-semialdehyde dehydrogenase, mitochondrial (Precursor) OS=Oryza sativa subsp. japonica (Rice) PE=2 SV=1
Transporters and channels	c50198.graph_c0	putative UDP-galactose transporter [Solanum demissum]	UDP-galactose/UDP-glucose transporter 3 GN=F14L17.13 OS=Arabidopsis thaliana (Mouse-ear cress) PE=1 SV=1
	c50965.graph_c0	putative UDP-galactose transporter [Solanum demissum]	UDP-galactose/UDP-glucose transporter 3 GN=F14L17.13 OS=Arabidopsis thaliana (Mouse-ear cress) PE=1 SV=1
	c59878.graph_c0	PREDICTED: 25.3 kDa vesicle transport protein-like [Cucumis sativus]	25.3 kDa vesicle transport protein GN=SEC22 OS=Arabidopsis thaliana (Mouse-ear cress) PE=2 SV=1
Transcription and protein synthesis	c65099.graph_c0	PREDICTED: heat shock protein HSP 90-alpha 1-like [Fragaria vesca subsp. vesca]	Pentatricopeptide repeat-containing protein At1g69290 GN=At1g69290 OS=Arabidopsis thaliana (Mouse-ear cress) PE=2 SV=1
GRPs	c34650.graph_c0	glycine-rich protein, partial [Zippelia begoniifolia]	--
	c14859.graph_c0	hypothetical protein COCHEDRAFT_1144357 [Bipolaris maydis C5]	--
	c29112.graph_c1	PREDICTED: protein SET-like [Fragaria vesca subsp. vesca]	--
	c29539.graph_c0	CRT1 [Nicotiana benthamiana]	--
	c30938.graph_c0	PREDICTED: uncharacterized protein LOC101247613 [Solanum lycopersicum]	--
	c31771.graph_c0	meiotic expression up-regulated protein 14 [Pyrenophora tritici-repentis Pt-1C-BFP]	--
	c34031.graph_c0	hypothetical protein PRUPE_ppa000475mg [Prunus persica]	DNA mismatch repair protein MSH1, mitochondrial (Precursor) GN=K7M2.9 OS=Arabidopsis thaliana (Mouse-ear cress) PE=1 SV=1
	c35203.graph_c1	PREDICTED: 26S proteasome regulatory subunit 4 homolog A-like [Cicer arietinum]	26S proteasome regulatory subunit 4 homolog B GN=RPT2B OS=Arabidopsis thaliana (Mouse-ear cress) PE=1 SV=1
	c36720.graph_c0	PREDICTED: BI1-like protein-like, partial [Solanum lycopersicum]	BI1-like protein GN=At4g15470 OS=Arabidopsis thaliana (Mouse-ear cress) PE=2 SV=1
	c38746.graph_c0	PREDICTED: selenoprotein K [Vitis vinifera]	--
	c39712.graph_c0	ubiquitin-like protein SMT3 [Phaseolus vulgaris]	Small ubiquitin-related modifier 1 OS=Oryza sativa subsp. japonica (Rice) PE=1 SV=1
	c44362.graph_c0	Uncharacterized protein TCM_035126 [Theobroma cacao]	--
	c44801.graph_c0	unnamed protein product [Vitis vinifera]	--
	c44964.graph_c0	RecName: Full=Luminal-binding protein 1; Short=BiP 1; AltName: Full=78 kDa glucose-regulated protein homolog 1; Short=GRP-78-1	Luminal-binding protein 1 (Fragment) GN=BIP1 OS=Nicotiana tabacum (Common tobacco) PE=1 SV=1
	c46181.graph_c0	DNA mismatch repair protein [Solanum lycopersicum]	DNA mismatch repair protein MSH1, mitochondrial (Precursor) GN=K7M2.9 OS=Arabidopsis thaliana (Mouse-ear cress) PE=1 SV=1
	c46540.graph_c0	unnamed protein product [Vitis vinifera]	Ras-related protein Rab7 OS=Pisum sativum (Garden pea) PE=2 SV=1
	c46612.graph_c0	ras-related protein RABA5b-like [Glycine max]	Ras-related protein RABA5c GN=F14B2.7 OS=Arabidopsis thaliana (Mouse-ear cress) PE=1 SV=1
	c46775.graph_c0	PREDICTED: DNA repair protein recA homolog 2, mitochondrial-like [Vitis vinifera]	DNA repair protein recA homolog 2, mitochondrial (Precursor) GN=At3g10140 OS=Arabidopsis thaliana (Mouse-ear cress) PE=2 SV=1
	c47353.graph_c0	apolipoprotein d, putative [Ricinus communis]	--
	c47511.graph_c0	hypothetical protein CARUB_v100044650mg, partial [Capsella rubella]	Luminal-binding protein 8 (Fragment) GN=BIP8 OS=Nicotiana tabacum (Common tobacco) PE=2 SV=1
	c50186.graph_c1	NAP1-related protein 2 [Theobroma cacao]	--
	c50284.graph_c0	ER lumen protein retaining receptor family protein [Theobroma cacao]	ER lumen protein retaining receptor GN=ERD2 OS=Arabidopsis thaliana (Mouse-ear cress) PE=2 SV=1
	c50368.graph_c0	unnamed protein product [Vitis vinifera]	--
	c51276.graph_c0	hypothetical protein CARUB_v100044651mg, partial [Capsella rubella]	Luminal-binding protein 4 (Precursor) GN=BIP4 OS=Nicotiana tabacum (Common tobacco) PE=1 SV=1
	c52667.graph_c0	Protein C20orf4, putative [Ricinus communis]	--
	c53259.graph_c0	PREDICTED: uncharacterized protein At1g05835 [Vitis vinifera]	Uncharacterized protein At1g05835 (Precursor) GN=At1g05835 OS=Arabidopsis thaliana (Mouse-ear cress) PE=2 SV=1
	c54975.graph_c0	PREDICTED: probable pyridoxal biosynthesis protein PDX1.2-like [Solanum lycopersicum]	Probable pyridoxal biosynthesis protein PDX1.2 GN=MSL1.3 OS=Arabidopsis thaliana (Mouse-ear cress) PE=1 SV=1
	c56449.graph_c0	PREDICTED: uncharacterized protein LOC101246412 [Solanum lycopersicum]	--
	c57018.graph_c0	HyPRP2 [Gossypium hirsutum]	14 kDa proline-rich protein DC2.15 (Precursor) OS=Daucus carota (Carrot) PE=2 SV=1
	c57130.graph_c0	DNA mismatch repair protein [Solanum lycopersicum]	DNA mismatch repair protein MSH1, mitochondrial (Precursor) GN=K7M2.9 OS=Arabidopsis thaliana (Mouse-ear cress) PE=1 SV=1
	c57553.graph_c0	hypothetical protein PRUPE_ppa001487mg [Prunus persica]	Endoplasmin homolog (Precursor) GN=T19F6.1,T22A6.20 OS=Arabidopsis thaliana (Mouse-ear cress) PE=1 SV=1
	c57802.graph_c0	hypothetical protein M569_00200 [Genlisea aurea]	Stromal cell-derived factor 2-like protein (Precursor) GN=At2g25110 OS=Arabidopsis thaliana (Mouse-ear cress) PE=1 SV=1
	c57968.graph_c0	PREDICTED: multiprotein-bridging factor 1c-like [Cicer arietinum]	Multiprotein-bridging factor 1c GN=MBF1C OS=Arabidopsis thaliana (Mouse-ear cress) PE=1 SV=1
	c58268.graph_c0	hypothetical protein VITISV_023571 [Vitis vinifera]	--
	c58684.graph_c0	PREDICTED: BI1-like protein-like [Fragaria vesca subsp. vesca]	BI1-like protein GN=At4g15470 OS=Arabidopsis thaliana (Mouse-ear cress) PE=2 SV=1
	c59593.graph_c0	PREDICTED: proteasome subunit alpha type-7 [Vitis vinifera]	Proteasome subunit alpha type-7 GN=PAD1 OS=Cicer arietinum (Chickpea) PE=1 SV=1
	c59647.graph_c0	PREDICTED: uncharacterized protein LOC101247613 [Solanum lycopersicum]	--
	c60332.graph_c0	expressed protein, putative [Ricinus communis]	--
	c60525.graph_c0	MUTL protein isoform 2 [Theobroma cacao]	DNA mismatch repair protein MSH1, mitochondrial (Precursor) GN=K7M2.9 OS=Arabidopsis thaliana (Mouse-ear cress) PE=1 SV=1
	c60763.graph_c0	Uncharacterized protein isoform 1 [Theobroma cacao]	--
	c60850.graph_c0	OS-9 [Theobroma cacao]	--
	c61307.graph_c1	salt tolerance protein 5-like protein [Genlisea aurea]	Protein BOBBER 1 GN=BOB1 OS=Arabidopsis thaliana (Mouse-ear cress) PE=1 SV=1
	c61705.graph_c0	PREDICTED: calcium-binding protein CML24-like [Solanum lycopersicum]	Probable calcium-binding protein CML23 GN=CML23 OS=Arabidopsis thaliana (Mouse-ear cress) PE=2 SV=1
	c61840.graph_c0	drought-induced protein SDi-6 - common sunflower (fragment)	--
	c61914.graph_c0	PREDICTED: LOW QUALITY PROTEIN: F-box protein 7-like [Vitis vinifera]	F-box protein 7 GN=F8K7.20 OS=Arabidopsis thaliana (Mouse-ear cress) PE=1 SV=1
	c61973.graph_c0	PREDICTED: DNA mismatch repair protein MSH1, mitochondrial [Solanum lycopersicum]	DNA mismatch repair protein MSH1, mitochondrial (Precursor) GN=K7M2.9 OS=Arabidopsis thaliana (Mouse-ear cress) PE=1 SV=1
	c62251.graph_c0	MUTL protein isoform 2 [Theobroma cacao]	DNA mismatch repair protein MSH1, mitochondrial (Precursor) GN=K7M2.9 OS=Arabidopsis thaliana (Mouse-ear cress) PE=1 SV=1
	c62325.graph_c0	conserved hypothetical protein [Ricinus communis]	--
	c62435.graph_c0	PREDICTED: condensin complex subunit 3 [Vitis vinifera]	--
	c62435.graph_c1	PREDICTED: condensin complex subunit 3-like, partial [Cucumis sativus]	--
	c62795.graph_c0	PREDICTED: coatomer subunit zeta-1-like isoform 1 [Vitis vinifera]	Coatomer subunit zeta-1 GN=At1g60970 OS=Arabidopsis thaliana (Mouse-ear cress) PE=2 SV=1
	c63863.graph_c0	unnamed protein product [Vitis vinifera]	--
	c64583.graph_c0	RecName: Full=Calnexin homolog; Flags: Precursor	Calnexin homolog (Precursor) OS=Helianthus tuberosus (Jerusalem artichoke) PE=2 SV=1
	c64743.graph_c0	glutaredoxin, grx, putative [Ricinus communis]	Monothiol glutaredoxin-S17 GN=GRXS17 OS=Arabidopsis thaliana (Mouse-ear cress) PE=2 SV=1
	c65056.graph_c0	conserved hypothetical protein [Ricinus communis]	--
	c65485.graph_c0	SGS domain-containing protein isoform 1 [Theobroma cacao]	Protein SGT1 homolog A GN=SGT1A OS=Arabidopsis thaliana (Mouse-ear cress) PE=1 SV=1
	c65662.graph_c0	PREDICTED: vacuolar protein sorting-associated protein 53 homolog [Vitis vinifera]	--
	c65758.graph_c0	PREDICTED: dnaJ homolog subfamily B member 11 [Vitis vinifera]	Scarecrow-like protein 15 GN=SCL15 OS=Arabidopsis thaliana (Mouse-ear cress) PE=2 SV=3
	c65837.graph_c0	PREDICTED: EID1-like F-box protein 3-like [Vitis vinifera]	EID1-like F-box protein 3 GN=EDL3 OS=Arabidopsis thaliana (Mouse-ear cress) PE=2 SV=1
	c66071.graph_c0	ORF; able to induce HR-like lesions [Nicotiana tabacum]	--
	c66972.graph_c0	DERLIN-1 [Theobroma cacao]	Derlin-1 GN=DER1 OS=Arabidopsis thaliana (Mouse-ear cress) PE=2 SV=1
	c67125.graph_c0	26S proteasome regulatory subunit-like protein [Medicago truncatula]	26S proteasome regulatory subunit 4 homolog A OS=Arabidopsis thaliana (Mouse-ear cress) PE=1 SV=1
	c67559.graph_c0	PREDICTED: uncharacterized protein LOC100854417 [Vitis vinifera]	--
	c68366.graph_c0	PREDICTED: uncharacterized protein LOC100782313 [Glycine max]	--
	c68516.graph_c0	conserved hypothetical protein [Ricinus communis]	--
	c68850.graph_c0	PREDICTED: probable F-actin-capping protein subunit beta [Vitis vinifera]	Probable F-actin-capping protein subunit beta GN=At1g71790 OS=Arabidopsis thaliana (Mouse-ear cress) PE=2 SV=1
	c69057.graph_c0	Lojap-related protein [Theobroma cacao]	Protein Iojap-related, mitochondrial (Precursor) GN=At1g67620 OS=Arabidopsis thaliana (Mouse-ear cress) PE=2 SV=1
	c69399.graph_c0	hypothetical protein M569_00200 [Genlisea aurea]	Stromal cell-derived factor 2-like protein (Precursor) GN=At2g25110 OS=Arabidopsis thaliana (Mouse-ear cress) PE=1 SV=1
	c70001.graph_c0	PREDICTED: PP2A regulatory subunit TAP46 [Vitis vinifera]	PP2A regulatory subunit TAP46 GN=TAP46 OS=Arabidopsis thaliana (Mouse-ear cress) PE=1 SV=2
	c70179.graph_c1	PREDICTED: uncharacterized protein LOC100241185 [Vitis vinifera]	--
	c70246.graph_c1	unnamed protein product [Vitis vinifera]	DNA repair protein UVH3 GN=MMG15.7 OS=Arabidopsis thaliana (Mouse-ear cress) PE=2 SV=1
	c71015.graph_c1	luminal binding protein [Gossypium hirsutum]	Luminal-binding protein 5 (Precursor) GN=BIP5 OS=Nicotiana tabacum (Common tobacco) PE=2 SV=1
	c71180.graph_c0	PREDICTED: transcription regulatory protein SNF2-like [Solanum lycopersicum]	Chromatin structure-remodeling complex protein SYD GN=SYD OS=Arabidopsis thaliana (Mouse-ear cress) PE=1 SV=1
	c72465.graph_c0	PREDICTED: eukaryotic translation initiation factor 3 subunit J [Vitis vinifera]	--
	c72481.graph_c0	Fes1A [Theobroma cacao]	ARMADILLO BTB ARABIDOPSIS PROTEIN 1 GN=ABAP1 OS=Arabidopsis thaliana (Mouse-ear cress) PE=1 SV=1
	c84750.graph_c0	PREDICTED: DNA mismatch repair protein MSH1, mitochondrial-like [Cucumis sativus]	DNA mismatch repair protein MSH1, mitochondrial (Precursor) GN=K7M2.9 OS=Arabidopsis thaliana (Mouse-ear cress) PE=1 SV=1
	c8958.graph_c0	uncharacterized protein LOC100813859 [Glycine max]	--

## Sheet: response to cold
	ID	Swissprot_annotation	nr_annotation
TFs	c31279.graph_c0	hypothetical protein PRUPE_ppa014792mg [Prunus persica]	Homeobox-leucine zipper protein HDG5 GN=MQD22.1 OS=Arabidopsis thaliana (Mouse-ear cress) PE=2 SV=3
	c39039.graph_c0	predicted protein [Populus trichocarpa]	Transcription factor TGA7 GN=F28K19.13 OS=Arabidopsis thaliana (Mouse-ear cress) PE=1 SV=1
	c44200.graph_c0	elicitor-induced DNA-binding protein homolog [Matricaria chamomilla]	Probable WRKY transcription factor 70 GN=WRKY70 OS=Arabidopsis thaliana (Mouse-ear cress) PE=2 SV=1
	c45573.graph_c0	conserved hypothetical protein [Ricinus communis]	Transcription factor SPATULA OS=Arabidopsis thaliana (Mouse-ear cress) PE=1 SV=1
	c56249.graph_c0	PREDICTED: homeobox-leucine zipper protein ROC3 [Vitis vinifera]	Homeobox-leucine zipper protein HDG5 GN=MQD22.1 OS=Arabidopsis thaliana (Mouse-ear cress) PE=2 SV=3
	c61259.graph_c0	COL domain class transcription factor [Malus domestica]	Zinc finger protein CONSTANS-LIKE 9 GN=COL9 OS=Arabidopsis thaliana (Mouse-ear cress) PE=2 SV=1
	c61680.graph_c0	homeobox-leucine zipper protein HAHB-4 [Helianthus annuus]	Homeobox-leucine zipper protein ATHB-7 GN=ATHB-7 OS=Arabidopsis thaliana (Mouse-ear cress) PE=2 SV=2
	c73316.graph_c0	PREDICTED: transcription factor TGA4 [Vitis vinifera]	Transcription factor TGA4 GN=T31P16_20 OS=Arabidopsis thaliana (Mouse-ear cress) PE=1 SV=2
Kinases	c27721.graph_c0	PREDICTED: leucine-rich repeat receptor-like serine/threonine-protein kinase BAM3 [Vitis vinifera]	Leucine-rich repeat receptor-like serine/threonine-protein kinase BAM3 (Precursor) GN=BAM3 OS=Arabidopsis thaliana (Mouse-ear cress) PE=2 SV=3
	c28662.graph_c0	unnamed protein product [Vitis vinifera]	Mitogen-activated protein kinase kinase kinase 1 GN=MEKK1 OS=Arabidopsis thaliana (Mouse-ear cress) PE=1 SV=2
	c31565.graph_c0	MAP3K beta 1 protein kinase [Brassica napus]	Mitogen-activated protein kinase kinase kinase 1 GN=MEKK1 OS=Arabidopsis thaliana (Mouse-ear cress) PE=1 SV=2
	c31613.graph_c0	hypothetical protein PRUPE_ppa000837mg [Prunus persica]	Leucine-rich repeat receptor-like serine/threonine-protein kinase BAM3 (Precursor) GN=BAM3 OS=Arabidopsis thaliana (Mouse-ear cress) PE=2 SV=3
	c35935.graph_c0	predicted protein [Populus trichocarpa]	Phosphoribulokinase, chloroplastic (Precursor) GN=At1g32060 OS=Arabidopsis thaliana (Mouse-ear cress) PE=1 SV=1
	c42108.graph_c0	PREDICTED: mitogen-activated protein kinase kinase kinase 1-like [Glycine max]	Mitogen-activated protein kinase kinase kinase 1 GN=MEKK1 OS=Arabidopsis thaliana (Mouse-ear cress) PE=1 SV=2
	c49984.graph_c0	mitogen-activated protein kinase [Citrus sinensis]	Mitogen-activated protein kinase 3 GN=MPK3 OS=Arabidopsis thaliana (Mouse-ear cress) PE=1 SV=2
	c51376.graph_c0	protein kinase, putative [Ricinus communis]	Serine/threonine-protein kinase CTR1 GN=CTR1 OS=Arabidopsis thaliana (Mouse-ear cress) PE=1 SV=1
	c52503.graph_c0	PREDICTED: dual specificity protein kinase splA-like [Solanum lycopersicum]	Serine/threonine-protein kinase HT1 GN=HT1 OS=Arabidopsis thaliana (Mouse-ear cress) PE=1 SV=1
	c53017.graph_c0	predicted protein [Populus trichocarpa]	Phosphoribulokinase, chloroplastic (Precursor) OS=Mesembryanthemum crystallinum (Common ice plant) PE=2 SV=1
	c53882.graph_c0	CBL-interacting protein kinase 21 [Populus euphratica]	CBL-interacting serine/threonine-protein kinase 14 GN=At5g01820 OS=Arabidopsis thaliana (Mouse-ear cress) PE=1 SV=1
	c54627.graph_c0	Calcium-dependent protein kinase 1 isoform 2 [Theobroma cacao]	Calcium-dependent protein kinase 10 GN=F6A14.1 OS=Arabidopsis thaliana (Mouse-ear cress) PE=1 SV=1
	c55448.graph_c0	unnamed protein product [Vitis vinifera]	CBL-interacting serine/threonine-protein kinase 9 OS=Arabidopsis thaliana (Mouse-ear cress) PE=1 SV=2
	c56192.graph_c0	hypothetical protein CARUB_v10026619mg [Capsella rubella]	Probable leucine-rich repeat receptor-like serine/threonine-protein kinase At5g15730 GN=At5g15730 OS=Arabidopsis thaliana (Mouse-ear cress) PE=2 SV=1
	c57440.graph_c0	PREDICTED: CBL-interacting serine/threonine-protein kinase 7-like [Solanum lycopersicum]	CBL-interacting serine/threonine-protein kinase 7 GN=At3g23000 OS=Arabidopsis thaliana (Mouse-ear cress) PE=1 SV=1
	c58299.graph_c0	PREDICTED: calcium-dependent protein kinase 4-like [Glycine max]	Calcium-dependent protein kinase 4 GN=CPK4 OS=Solanum tuberosum (Potato) PE=2 SV=1
	c58496.graph_c0	mitogen-activated protein kinase 1 [Arachis hypogaea]	Mitogen-activated protein kinase homolog MMK1 GN=MMK1 OS=Medicago sativa (Alfalfa) PE=1 SV=1
	c61168.graph_c0	PREDICTED: LRR receptor-like serine/threonine-protein kinase RPK2-like [Vitis vinifera]	LRR receptor-like serine/threonine-protein kinase RPK2 (Precursor) OS=Arabidopsis thaliana (Mouse-ear cress) PE=1 SV=1
	c61787.graph_c0	predicted protein [Populus trichocarpa]	Probable phosphatidylinositol 4-kinase type 2-beta At1g26270 GN=At1g26270 OS=Arabidopsis thaliana (Mouse-ear cress) PE=1 SV=1
	c63372.graph_c0	unknown [Populus trichocarpa]	Phosphoribulokinase, chloroplastic (Precursor) OS=Triticum aestivum (Wheat) PE=2 SV=1
	c65530.graph_c0	PREDICTED: serine/threonine-protein kinase At5g01020 [Vitis vinifera]	Serine/threonine-protein kinase At5g01020 GN=At5g01020 OS=Arabidopsis thaliana (Mouse-ear cress) PE=1 SV=1
	c65530.graph_c1	PREDICTED: putative receptor-like protein kinase At1g72540-like [Solanum lycopersicum]	Putative receptor-like protein kinase At1g72540 GN=At1g72540 OS=Arabidopsis thaliana (Mouse-ear cress) PE=2 SV=1
	c66158.graph_c0	Avr9/Cf-9 induced kinase 1 [Nicotiana tabacum]	Putative receptor-like protein kinase At1g72540 GN=At1g72540 OS=Arabidopsis thaliana (Mouse-ear cress) PE=2 SV=1
	c66817.graph_c0	PREDICTED: serine/threonine-protein kinase-like protein CCR1-like [Fragaria vesca subsp. vesca]	Serine/threonine-protein kinase-like protein CCR1 (Precursor) OS=Arabidopsis thaliana (Mouse-ear cress) PE=1 SV=1
	c66817.graph_c1	PREDICTED: serine/threonine-protein kinase-like protein CCR1-like isoform 1 [Solanum lycopersicum]	Serine/threonine-protein kinase-like protein CCR1 (Precursor) OS=Arabidopsis thaliana (Mouse-ear cress) PE=1 SV=1
	c66994.graph_c0	PREDICTED: probable leucine-rich repeat receptor-like serine/threonine-protein kinase At5g15730 [Vitis vinifera]	Probable leucine-rich repeat receptor-like serine/threonine-protein kinase At5g15730 GN=At5g15730 OS=Arabidopsis thaliana (Mouse-ear cress) PE=2 SV=1
	c67275.graph_c0	Serine/threonine protein kinase 2 isoform 1 [Theobroma cacao]	Serine/threonine-protein kinase AtPK2/AtPK19 GN=F17O14.19 OS=Arabidopsis thaliana (Mouse-ear cress) PE=1 SV=2
	c67831.graph_c0	hypothetical protein PRUPE_ppa007544mg [Prunus persica]	Sphingoid long-chain bases kinase 2, mitochondrial (Precursor) GN=LCKB2 OS=Arabidopsis thaliana (Mouse-ear cress) PE=2 SV=1
	c68239.graph_c0	hexokinase 6 [Nicotiana tabacum]	Hexokinase-3 GN=At1g50460 OS=Arabidopsis thaliana (Mouse-ear cress) PE=1 SV=1
	c69173.graph_c0	PREDICTED: mitogen-activated protein kinase homolog MMK2-like [Vitis vinifera]	Mitogen-activated protein kinase homolog MMK2 GN=MMK2 OS=Medicago sativa (Alfalfa) PE=2 SV=1
	c69226.graph_c0	calcium-dependent protein kinase, putative [Ricinus communis]	Calcium-dependent protein kinase 9 GN=CPK9 OS=Arabidopsis thaliana (Mouse-ear cress) PE=1 SV=1
	c69412.graph_c0	CBL-interacting protein kinase 08 [Vitis vinifera]	CBL-interacting serine/threonine-protein kinase 14 GN=At5g01820 OS=Arabidopsis thaliana (Mouse-ear cress) PE=1 SV=1
	c69738.graph_c0	PREDICTED: uncharacterized protein LOC101252721 [Solanum lycopersicum]	Probable phosphatidylinositol 4-kinase type 2-beta At1g26270 GN=At1g26270 OS=Arabidopsis thaliana (Mouse-ear cress) PE=1 SV=1
	c70751.graph_c0	chloroplast phosphoglycerate kinase 3 [Helianthus annuus]	Phosphoglycerate kinase, chloroplastic (Precursor) OS=Nicotiana tabacum (Common tobacco) PE=1 SV=1
	c71730.graph_c0	PREDICTED: CBL-interacting serine/threonine-protein kinase 7-like [Solanum lycopersicum]	CBL-interacting serine/threonine-protein kinase 7 GN=At3g23000 OS=Arabidopsis thaliana (Mouse-ear cress) PE=1 SV=1
	c72060.graph_c0	PREDICTED: serine/threonine-protein kinase PEPKR2-like [Fragaria vesca subsp. vesca]	Serine/threonine-protein kinase PEPKR2 GN=PEPKR2 OS=Arabidopsis thaliana (Mouse-ear cress) PE=2 SV=1
	c72789.graph_c0	hypothetical protein PRUPE_ppa007370mg [Prunus persica]	Mitogen-activated protein kinase 3 GN=MPK3 OS=Arabidopsis thaliana (Mouse-ear cress) PE=1 SV=2
	c72808.graph_c0	mitogen-activated protein [Cucumis melo]	Mitogen-activated protein kinase 3 GN=MPK3 OS=Arabidopsis thaliana (Mouse-ear cress) PE=1 SV=2
	c77727.graph_c0	calcium-dependent/calmodulin-independent protein kinase [Panax ginseng]	Calcium-dependent protein kinase 26 GN=CPK26 OS=Arabidopsis thaliana (Mouse-ear cress) PE=2 SV=1
	c87705.graph_c0	unnamed protein product [Vitis vinifera]	Calcium-dependent protein kinase OS=Daucus carota (Carrot) PE=2 SV=2
	c89687.graph_c0	cysteine-rich receptor-like protein kinase 38 [Arabidopsis thaliana]	Cysteine-rich receptor-like protein kinase 38 (Precursor) GN=CRK38 OS=Arabidopsis thaliana (Mouse-ear cress) PE=3 SV=1
Chaperones	c35246.graph_c0	PREDICTED: stromal 70 kDa heat shock-related protein, chloroplastic-like [Vitis vinifera]	Stromal 70 kDa heat shock-related protein, chloroplastic (Precursor) GN=HSP70 OS=Pisum sativum (Garden pea) PE=1 SV=1
	c36894.graph_c1	hypothetical protein M569_08214, partial [Genlisea aurea]	Chaperonin 60 subunit beta 3, chloroplastic (Precursor) GN=MCD7.27 OS=Arabidopsis thaliana (Mouse-ear cress) PE=1 SV=1
	c44660.graph_c0	PREDICTED: 20 kDa chaperonin, chloroplastic [Vitis vinifera]	20 kDa chaperonin, chloroplastic (Precursor) GN=T1M15.120 OS=Arabidopsis thaliana (Mouse-ear cress) PE=1 SV=2
	c47268.graph_c1	heat shock protein 70 [Lactuca sativa]	Stromal 70 kDa heat shock-related protein, chloroplastic (Fragment) GN=CHSP70 OS=Spinacia oleracea (Spinach) PE=2 SV=1
	c48368.graph_c0	heat shock protein HSP70-1, partial [Arabidopsis thaliana]	Heat shock 70 kDa protein 18 GN=F13N6.9 OS=Arabidopsis thaliana (Mouse-ear cress) PE=2 SV=1
	c51764.graph_c0	hypothetical protein, partial [Scutellaria baicalensis]	Heat shock cognate 70 kDa protein 1 GN=HSC-I OS=Solanum lycopersicum (Tomato) PE=2 SV=1
	c57844.graph_c0	Heat shock protein 90 [Nicotiana tabacum]	Endoplasmin homolog (Precursor) GN=HSP90 OS=Catharanthus roseus (Madagascar periwinkle) PE=1 SV=1
	c60235.graph_c0	Heat shock protein 90 [Nicotiana tabacum]	Endoplasmin homolog (Precursor) GN=T19F6.1,T22A6.20 OS=Arabidopsis thaliana (Mouse-ear cress) PE=1 SV=1
	c61741.graph_c0	PREDICTED: 20 kDa chaperonin, chloroplastic [Vitis vinifera]	20 kDa chaperonin, chloroplastic (Precursor) GN=T1M15.120 OS=Arabidopsis thaliana (Mouse-ear cress) PE=1 SV=2
	c61849.graph_c1	PREDICTED: heat shock cognate 70 kDa protein 2-like isoform 1 [Glycine max]	Heat shock cognate 70 kDa protein GN=HSP70 OS=Petunia hybrida (Petunia) PE=2 SV=1
	c66615.graph_c1	PREDICTED: stromal 70 kDa heat shock-related protein, chloroplastic-like [Vitis vinifera]	Stromal 70 kDa heat shock-related protein, chloroplastic (Precursor) GN=HSP70 OS=Pisum sativum (Garden pea) PE=1 SV=1
	c67588.graph_c0	chaperonin-60 beta subunit, partial [Solanum tuberosum]	RuBisCO large subunit-binding protein subunit beta, chloroplastic (Precursor) OS=Pisum sativum (Garden pea) PE=1 SV=2
	c77093.graph_c0	hypothetical protein, partial [Scutellaria baicalensis]	Heat shock cognate 70 kDa protein 1 GN=HSC-I OS=Solanum lycopersicum (Tomato) PE=2 SV=1
LEAs	c28878.graph_c0	PREDICTED: HVA22-like protein a [Vitis vinifera]	HVA22-like protein a GN=HVA22A OS=Arabidopsis thaliana (Mouse-ear cress) PE=2 SV=1
	c53212.graph_c0	LEA-like protein [Eutrema halophilum]	11 kDa late embryogenesis abundant protein OS=Helianthus annuus (Common sunflower) PE=2 SV=1
	c54563.graph_c0	unknown [Solanum tuberosum]	Late embryogenesis abundant protein Lea5 GN=LEA5 OS=Citrus sinensis (Sweet orange) PE=2 SV=1
	c62062.graph_c0	unknown [Populus trichocarpa]	Dehydration-responsive protein RD22 (Precursor) GN=RD22 OS=Arabidopsis thaliana (Mouse-ear cress) PE=2 SV=1
	c68177.graph_c0	late embryogenis abundant protein 5 [Nicotiana tabacum]	Late embryogenesis abundant protein Lea5-A GN=LEA5-A OS=Gossypium hirsutum (Upland cotton) PE=2 SV=1
	c72495.graph_c0	PREDICTED: HVA22-like protein a [Vitis vinifera]	HVA22-like protein a GN=HVA22A OS=Arabidopsis thaliana (Mouse-ear cress) PE=2 SV=1
Enzymes	c13120.graph_c0	Phospholipase D isoform 2 [Theobroma cacao]	Phospholipase D delta GN=PLDDELTA OS=Arabidopsis thaliana (Mouse-ear cress) PE=1 SV=2
	c1667.graph_c0	chloroplast beta-ketoacyl-ACP synthase 1 c-1, partial [Brassica oleracea var. alboglabra]	3-oxoacyl-[acyl-carrier-protein] synthase I, chloroplastic (Precursor) GN=KAS1 OS=Arabidopsis thaliana (Mouse-ear cress) PE=1 SV=2
	c2188.graph_c0	1,2-diacylglycerol 3-beta-galactosyltransferase [Camellia sinensis]	Monogalactosyldiacylglycerol synthase 3, chloroplastic (Precursor) GN=F7E22.4 OS=Arabidopsis thaliana (Mouse-ear cress) PE=1 SV=2
	c27613.graph_c0	PREDICTED: 3-oxoacyl-[acyl-carrier-protein] reductase, chloroplastic-like [Fragaria vesca subsp. vesca]	3-oxoacyl-[acyl-carrier-protein] reductase, chloroplastic (Precursor) GN=CLKR27 OS=Cuphea lanceolata (Cigar flower) PE=2 SV=1
	c28827.graph_c0	PREDICTED: 3-hydroxyisobutyryl-CoA hydrolase 1-like [Cucumis sativus]	3-hydroxyisobutyryl-CoA hydrolase 1 GN=CHY1 OS=Arabidopsis thaliana (Mouse-ear cress) PE=1 SV=1
	c28874.graph_c0	PREDICTED: fructose-1,6-bisphosphatase, chloroplastic-like [Vitis vinifera]	Fructose-1,6-bisphosphatase, chloroplastic (Precursor) GN=FBP OS=Pisum sativum (Garden pea) PE=1 SV=2
	c28989.graph_c0	PREDICTED: ribulose-phosphate 3-epimerase, chloroplastic-like [Vitis vinifera]	Ribulose-phosphate 3-epimerase, chloroplastic (Precursor) GN=RPE OS=Spinacia oleracea (Spinach) PE=1 SV=1
	c29112.graph_c0	Putative phospatase 2A inhibitor [Arabidopsis thaliana]	--
	c29470.graph_c0	Putative phospatase 2A inhibitor [Arabidopsis thaliana]	--
	c29707.graph_c0	beta-ketoacyl-CoA synthase [Helianthus annuus]	3-ketoacyl-CoA synthase 19 GN=KCS19 OS=Arabidopsis thaliana (Mouse-ear cress) PE=2 SV=1
	c29768.graph_c0	PREDICTED: ribulose bisphosphate carboxylase/oxygenase activase, chloroplastic-like [Glycine max]	Ribulose bisphosphate carboxylase/oxygenase activase, chloroplastic (Precursor) GN=RCA OS=Vigna radiata var. radiata (Mung bean) PE=2 SV=2
	c30403.graph_c0	quinone oxidoreductase-like protein [Helianthus annuus]	Quinone oxidoreductase-like protein At1g23740, chloroplastic (Precursor) GN=At1g23740 OS=Arabidopsis thaliana (Mouse-ear cress) PE=1 SV=2
	c30865.graph_c0	plastid 3-keto-acyl-ACP synthase I [Helianthus annuus]	3-oxoacyl-[acyl-carrier-protein] synthase I, chloroplastic (Precursor) GN=KAS1 OS=Arabidopsis thaliana (Mouse-ear cress) PE=1 SV=2
	c31460.graph_c0	PREDICTED: 3-oxoacyl-[acyl-carrier-protein] synthase 3 A, chloroplastic-like [Vitis vinifera]	3-oxoacyl-[acyl-carrier-protein] synthase 3 B, chloroplastic (Precursor) GN=KAS3B OS=Cuphea wrightii (Wright&apos;s waxweed) PE=2 SV=1
	c32729.graph_c0	CUT1-like protein, partial [Senecio vulgaris]	3-ketoacyl-CoA synthase 9 GN=KCS9 OS=Arabidopsis thaliana (Mouse-ear cress) PE=2 SV=1
	c32850.graph_c0	ketoacyl-ACP reductase 1 [Helianthus annuus]	3-oxoacyl-[acyl-carrier-protein] reductase 1, chloroplastic (Precursor) GN=gbkr1 OS=Brassica napus (Rape) PE=1 SV=1
	c34501.graph_c1	Ribulose bisphosphate carboxylase/oxygenase activase 1, chloroplast precursor, putative [Ricinus communis]	Ribulose bisphosphate carboxylase/oxygenase activase A, chloroplastic (Precursor) GN=RCAA OS=Hordeum vulgare (Barley) PE=2 SV=1
	c34836.graph_c0	PREDICTED: 3-hydroxyisobutyryl-CoA hydrolase 1-like [Solanum lycopersicum]	3-hydroxyisobutyryl-CoA hydrolase 1 GN=CHY1 OS=Arabidopsis thaliana (Mouse-ear cress) PE=1 SV=1
	c35114.graph_c0	chloroplast omega-3 fatty acid desaturase precursor [Crepis alpina]	Omega-3 fatty acid desaturase, chloroplastic (Precursor) GN=FAD7 OS=Sesamum indicum (Oriental sesame) PE=2 SV=1
	c35192.graph_c0	3-ketoacyl-CoA synthase [Theobroma cacao]	3-ketoacyl-CoA synthase 21 GN=KCS21 OS=Arabidopsis thaliana (Mouse-ear cress) PE=2 SV=1
	c35192.graph_c1	3-ketoacyl-CoA synthase [Theobroma cacao]	3-ketoacyl-CoA synthase 21 GN=KCS21 OS=Arabidopsis thaliana (Mouse-ear cress) PE=2 SV=1
	c35368.graph_c0	unknown [Zea mays]	V-type proton ATPase subunit E GN=VATE OS=Citrus unshiu (Satsuma mandarin) PE=2 SV=1
	c35975.graph_c0	Quinone oxidoreductase-like protein [Aegilops tauschii]	Quinone oxidoreductase-like protein At1g23740, chloroplastic (Precursor) GN=At1g23740 OS=Arabidopsis thaliana (Mouse-ear cress) PE=1 SV=2
	c36073.graph_c0	unknown [Lotus japonicus]	Phospholipase D delta GN=PLDDELTA OS=Arabidopsis thaliana (Mouse-ear cress) PE=1 SV=2
	c36141.graph_c0	unnamed protein product [Vitis vinifera]	Probable cinnamyl alcohol dehydrogenase 1 GN=F28P22.13 OS=Arabidopsis thaliana (Mouse-ear cress) PE=2 SV=1
	c36423.graph_c0	PREDICTED: quinone oxidoreductase-like protein At1g23740, chloroplastic-like [Fragaria vesca subsp. vesca]	Quinone oxidoreductase-like protein At1g23740, chloroplastic (Precursor) GN=At1g23740 OS=Arabidopsis thaliana (Mouse-ear cress) PE=1 SV=2
	c36737.graph_c0	PREDICTED: DEAD-box ATP-dependent RNA helicase 38-like [Solanum lycopersicum]	DEAD-box ATP-dependent RNA helicase 38 GN=T4D2.40 OS=Arabidopsis thaliana (Mouse-ear cress) PE=2 SV=2
	c37468.graph_c0	putative L-galactose-1-phosphate phosphatase [Citrus unshiu]	Inositol-phosphate phosphatase GN=F13E7.19 OS=Arabidopsis thaliana (Mouse-ear cress) PE=1 SV=1
	c38154.graph_c0	PREDICTED: 3-ketoacyl-CoA synthase 6-like isoform 2 [Cucumis sativus]	3-ketoacyl-CoA synthase 5 GN=F2J7.9 OS=Arabidopsis thaliana (Mouse-ear cress) PE=1 SV=1
	c38441.graph_c0	cellulose synthase-like protein D4 [Populus tremuloides]	Cellulose synthase-like protein D2 GN=CSLD2 OS=Arabidopsis thaliana (Mouse-ear cress) PE=1 SV=1
	c39180.graph_c0	predicted protein [Populus trichocarpa]	Probable glutathione S-transferase OS=Nicotiana tabacum (Common tobacco) PE=2 SV=1
	c40233.graph_c0	uncharacterized protein LOC100383550 [Zea mays]	Cellulose synthase-like protein D2 OS=Oryza sativa subsp. japonica (Rice) PE=2 SV=1
	c41069.graph_c0	PREDICTED: peroxidase 3 [Vitis vinifera]	Peroxidase 3 (Precursor) GN=YUP8H12.13 OS=Arabidopsis thaliana (Mouse-ear cress) PE=2 SV=1
	c41245.graph_c0	PREDICTED: phospholipase D delta-like [Vitis vinifera]	Phospholipase D delta GN=PLDDELTA OS=Arabidopsis thaliana (Mouse-ear cress) PE=1 SV=2
	c41245.graph_c1	phospholipase D [Brassica napus]	Phospholipase D delta GN=PLDDELTA OS=Arabidopsis thaliana (Mouse-ear cress) PE=1 SV=2
	c41886.graph_c0	beta-ketoacyl-CoA synthase like protein [Arabidopsis thaliana]	3-ketoacyl-CoA synthase 11 GN=KCS11 OS=Arabidopsis thaliana (Mouse-ear cress) PE=2 SV=1
	c42509.graph_c0	hypothetical protein M569_13538 [Genlisea aurea]	DEAD-box ATP-dependent RNA helicase 38 GN=T4D2.40 OS=Arabidopsis thaliana (Mouse-ear cress) PE=2 SV=2
	c42867.graph_c0	plastid 3-keto-acyl-ACP synthase I [Helianthus annuus]	3-oxoacyl-[acyl-carrier-protein] synthase I, chloroplastic (Precursor) GN=KAS1 OS=Arabidopsis thaliana (Mouse-ear cress) PE=1 SV=2
	c43936.graph_c0	enolase-like [Solanum tuberosum]	Enolase GN=PGH1 OS=Solanum lycopersicum (Tomato) PE=2 SV=1
	c44455.graph_c0	PREDICTED: phosphoglucomutase, chloroplastic-like [Solanum lycopersicum]	Phosphoglucomutase, chloroplastic (Precursor) GN=PGMP OS=Solanum tuberosum (Potato) PE=2 SV=1
	c45172.graph_c1	unknown [Populus trichocarpa]	Peroxidase 3 (Precursor) GN=YUP8H12.13 OS=Arabidopsis thaliana (Mouse-ear cress) PE=2 SV=1
	c45499.graph_c0	RecName: Full=Porphobilinogen deaminase, chloroplastic; Short=PBG; AltName: Full=Hydroxymethylbilane synthase; Short=HMBS; AltName: Full=Pre-uroporphyrinogen synthase; Flags: Precursor	Porphobilinogen deaminase, chloroplastic (Precursor) GN=HEMC OS=Pisum sativum (Garden pea) PE=1 SV=1
	c45814.graph_c0	aspartate aminotransferase-like [Solanum tuberosum]	Aspartate aminotransferase, chloroplastic (Precursor) GN=F10N7.200 OS=Arabidopsis thaliana (Mouse-ear cress) PE=2 SV=2
	c45943.graph_c0	serine hydroxymethyltransferase [Cucumis sativus]	Serine hydroxymethyltransferase 2, mitochondrial (Precursor) GN=F2P16.40 OS=Arabidopsis thaliana (Mouse-ear cress) PE=1 SV=2
	c46187.graph_c0	2,3-bisphosphoglycerate-independent phosphoglycerate mutase [Zea mays]	2,3-bisphosphoglycerate-independent phosphoglycerate mutase OS=Zea mays (Maize) PE=1 SV=1
	c46671.graph_c0	(E)-4-hydroxy-3-methylbut-2-enyl diphosphate synthase [Stevia rebaudiana]	4-hydroxy-3-methylbut-2-en-1-yl diphosphate synthase, chloroplastic (Precursor) GN=MUP24.2 OS=Arabidopsis thaliana (Mouse-ear cress) PE=1 SV=1
	c46778.graph_c0	predicted protein [Populus trichocarpa]	Cysteine proteinase inhibitor A OS=Helianthus annuus (Common sunflower) PE=1 SV=1
	c47173.graph_c0	PREDICTED: cellulose synthase-like protein D3-like isoform X1 [Cicer arietinum]	Cellulose synthase-like protein D3 GN=T17B22.26 OS=Arabidopsis thaliana (Mouse-ear cress) PE=1 SV=1
	c47832.graph_c0	PREDICTED: 3-ketoacyl-CoA synthase 3-like [Solanum lycopersicum]	3-ketoacyl-CoA synthase 3 (Precursor) GN=KCS3 OS=Arabidopsis thaliana (Mouse-ear cress) PE=2 SV=3
	c47836.graph_c0	unnamed protein product [Vitis vinifera]	Putative glucan endo-1,3-beta-glucosidase GVI (Precursor; Fragment) OS=Hordeum vulgare (Barley) PE=3 SV=1
	c48418.graph_c0	NAD(P)-binding Rossmann-fold superfamily protein isoform 2 [Theobroma cacao]	(+)-neomenthol dehydrogenase GN=MNR1 OS=Capsicum annuum (Bell pepper) PE=1 SV=1
	c48574.graph_c0	unnamed protein product [Vitis vinifera]	Protein phosphatase 2C 16 (Precursor) GN=F28P22.4 OS=Arabidopsis thaliana (Mouse-ear cress) PE=1 SV=1
	c48614.graph_c0	molybdopterin biosynthesis protein, putative [Ricinus communis]	Molybdopterin adenylyltransferase GN=CNX1 OS=Arabidopsis thaliana (Mouse-ear cress) PE=1 SV=2
	c49550.graph_c0	PREDICTED: probable ribose-5-phosphate isomerase [Vitis vinifera]	Probable ribose-5-phosphate isomerase GN=At2g01290 OS=Arabidopsis thaliana (Mouse-ear cress) PE=2 SV=1
	c49700.graph_c0	GAPDH [Pericallis cruenta]	Glyceraldehyde 3-phosphate dehydrogenase GAPA2, chloroplastic (Precursor) GN=GAPA2 OS=Arabidopsis thaliana (Mouse-ear cress) PE=2 SV=1
	c49795.graph_c0	phosphoprotein phosphatase, putative [Ricinus communis]	Formin-like protein 6 OS=Oryza sativa subsp. japonica (Rice) PE=2 SV=2
	c49932.graph_c0	NAD(P)-linked oxidoreductase superfamily protein [Theobroma cacao]	Aldo-keto reductase family 4 member C9 GN=AKR4C9 OS=Arabidopsis thaliana (Mouse-ear cress) PE=1 SV=1
	c50796.graph_c0	unknown [Populus trichocarpa]	Linoleate 13S-lipoxygenase 2-1, chloroplastic (Precursor) GN=LOX2.1 OS=Solanum tuberosum (Potato) PE=1 SV=1
	c52271.graph_c0	PREDICTED: cellulose synthase-like protein D3-like [Fragaria vesca subsp. vesca]	Cellulose synthase-like protein D2 GN=CSLD2 OS=Arabidopsis thaliana (Mouse-ear cress) PE=1 SV=1
	c5244.graph_c0	putative very long chain fatty acid condensing enzyme CUT1;3 [Hordeum vulgare]	3-ketoacyl-CoA synthase 5 GN=F2J7.9 OS=Arabidopsis thaliana (Mouse-ear cress) PE=1 SV=1
	c52483.graph_c0	unnamed protein product [Thellungiella halophila]	3-ketoacyl-CoA synthase 10 GN=T1D16.11 OS=Arabidopsis thaliana (Mouse-ear cress) PE=1 SV=2
	c5264.graph_c0	chloroplast beta-ketoacyl-ACP synthase 1 a-1, partial [Brassica rapa subsp. pekinensis]	3-oxoacyl-[acyl-carrier-protein] synthase I, chloroplastic (Precursor) GN=KAS1 OS=Arabidopsis thaliana (Mouse-ear cress) PE=1 SV=2
	c53267.graph_c0	PREDICTED: 3-ketoacyl-CoA synthase 11-like [Glycine max]	3-ketoacyl-CoA synthase 11 GN=KCS11 OS=Arabidopsis thaliana (Mouse-ear cress) PE=2 SV=1
	c53447.graph_c0	PREDICTED: 3-ketoacyl-CoA synthase 4-like [Cicer arietinum]	3-ketoacyl-CoA synthase 4 GN=KCS4 OS=Arabidopsis thaliana (Mouse-ear cress) PE=2 SV=1
	c53489.graph_c0	PREDICTED: peroxidase 3 [Vitis vinifera]	Peroxidase 3 (Precursor) GN=YUP8H12.13 OS=Arabidopsis thaliana (Mouse-ear cress) PE=2 SV=1
	c53513.graph_c0	plastid omega-3 desaturase FAD7/8 [Carthamus tinctorius]	Omega-3 fatty acid desaturase, chloroplastic (Precursor) GN=FAD7 OS=Sesamum indicum (Oriental sesame) PE=2 SV=1
	c53513.graph_c1	chloroplast omega-3 fatty acid desaturase precursor [Crepis alpina]	Omega-3 fatty acid desaturase, chloroplastic (Precursor) GN=FAD7A-1 OS=Ricinus communis (Castor bean) PE=2 SV=1
	c53513.graph_c2	chloroplast omega-3 fatty acid desaturase precursor [Crepis alpina]	Omega-3 fatty acid desaturase, chloroplastic (Precursor) GN=FAD7 OS=Sesamum indicum (Oriental sesame) PE=2 SV=1
	c54104.graph_c0	acyltransferase, putative [Ricinus communis]	3-ketoacyl-CoA synthase 12 (Precursor) GN=KCS12 OS=Arabidopsis thaliana (Mouse-ear cress) PE=2 SV=1
	c54315.graph_c0	NAD-malate dehydrogenase [Nicotiana tabacum]	Malate dehydrogenase, chloroplastic (Precursor) GN=At3g47520 OS=Arabidopsis thaliana (Mouse-ear cress) PE=1 SV=1
	c54424.graph_c0	vacuolar ATP synthase subunit [Camellia sinensis]	V-type proton ATPase subunit E GN=VATE OS=Gossypium hirsutum (Upland cotton) PE=2 SV=1
	c54513.graph_c0	Peroxidase 3 precursor, putative [Ricinus communis]	Peroxidase 3 (Precursor) GN=YUP8H12.13 OS=Arabidopsis thaliana (Mouse-ear cress) PE=2 SV=1
	c54513.graph_c1	putative class III peroxidase [Coffea arabica x Coffea canephora]	Peroxidase 3 (Precursor) GN=YUP8H12.13 OS=Arabidopsis thaliana (Mouse-ear cress) PE=2 SV=1
	c55310.graph_c0	PREDICTED: long-chain-alcohol oxidase FAO1-like [Solanum lycopersicum]	Long-chain-alcohol oxidase FAO1 GN=FAO1 OS=Lotus japonicus (Lotus corniculatus var. japonicus) PE=1 SV=1
	c55337.graph_c0	plastid 3-keto-acyl-ACP synthase I [Helianthus annuus]	3-oxoacyl-[acyl-carrier-protein] synthase I, chloroplastic (Precursor) GN=KAS1 OS=Arabidopsis thaliana (Mouse-ear cress) PE=1 SV=2
	c56398.graph_c0	PREDICTED: DEAD-box ATP-dependent RNA helicase 38-like [Solanum lycopersicum]	DEAD-box ATP-dependent RNA helicase 38 GN=T4D2.40 OS=Arabidopsis thaliana (Mouse-ear cress) PE=2 SV=2
	c56886.graph_c0	chloroplast ferredoxin-NADP+ oxidoreductase precursor [Capsicum annuum]	Ferredoxin--NADP reductase, leaf-type isozyme, chloroplastic (Precursor) GN=PETH OS=Nicotiana tabacum (Common tobacco) PE=2 SV=1
	c56909.graph_c0	caleosin 3 [Arabidopsis thaliana]	Probable peroxygenase 3 GN=F4P9.15 OS=Arabidopsis thaliana (Mouse-ear cress) PE=1 SV=1
	c57260.graph_c0	catalase	Catalase OS=Helianthus annuus (Common sunflower) PE=2 SV=1
	c57260.graph_c1	RecName: Full=Catalase	Catalase OS=Helianthus annuus (Common sunflower) PE=2 SV=1
	c57288.graph_c0	quinone oxidoreductase-like protein [Helianthus annuus]	Quinone oxidoreductase-like protein At1g23740, chloroplastic (Precursor) GN=At1g23740 OS=Arabidopsis thaliana (Mouse-ear cress) PE=1 SV=2
	c57535.graph_c0	PREDICTED: 3-oxoacyl-[acyl-carrier-protein] synthase 3 A, chloroplastic-like [Solanum lycopersicum]	3-oxoacyl-[acyl-carrier-protein] synthase III, chloroplastic (Precursor) GN=At1g62640 OS=Arabidopsis thaliana (Mouse-ear cress) PE=2 SV=2
	c57535.graph_c1	beta-ketoacyl-acp synthase [Camellia oleifera]	3-oxoacyl-[acyl-carrier-protein] synthase 3 A, chloroplastic (Precursor) GN=KAS3A OS=Cuphea wrightii (Wright&apos;s waxweed) PE=2 SV=2
	c57681.graph_c0	fiddlehead-like protein [Gossypium hirsutum]	3-ketoacyl-CoA synthase 10 GN=T1D16.11 OS=Arabidopsis thaliana (Mouse-ear cress) PE=1 SV=2
	c58029.graph_c0	PREDICTED: RNA pseudourine synthase 7-like [Solanum lycopersicum]	RNA pseudouridine synthase 7 OS=Oryza sativa subsp. japonica (Rice) PE=2 SV=2
	c58096.graph_c0	plastid 3-keto-acyl-ACP synthase I [Helianthus annuus]	3-oxoacyl-[acyl-carrier-protein] synthase I, chloroplastic (Precursor) GN=KAS1 OS=Arabidopsis thaliana (Mouse-ear cress) PE=1 SV=2
	c58097.graph_c1	PREDICTED: S-adenosylmethionine synthase 2-like isoform 1 [Solanum lycopersicum]	S-adenosylmethionine synthase 2 GN=SAM2 OS=Solanum lycopersicum (Tomato) PE=2 SV=1
	c58383.graph_c0	PREDICTED: uncharacterized protein LOC100242176 [Vitis vinifera]	Dual specificity protein phosphatase PHS1 GN=PHS1 OS=Arabidopsis thaliana (Mouse-ear cress) PE=1 SV=1
	c58589.graph_c0	catalase [Homogyne alpina]	Catalase OS=Helianthus annuus (Common sunflower) PE=2 SV=1
	c59065.graph_c0	predicted protein [Populus trichocarpa]	Probable protein phosphatase 2C 34 GN=At3g05640 OS=Arabidopsis thaliana (Mouse-ear cress) PE=2 SV=1
	c59090.graph_c0	PREDICTED: 3-ketoacyl-CoA synthase 11 [Vitis vinifera]	3-ketoacyl-CoA synthase 11 GN=KCS11 OS=Arabidopsis thaliana (Mouse-ear cress) PE=2 SV=1
	c59102.graph_c0	PREDICTED: ferredoxin-dependent glutamate synthase 1, chloroplastic [Vitis vinifera]	Ferredoxin-dependent glutamate synthase 1, chloroplastic/mitochondrial (Precursor) GN=F21E1_60 OS=Arabidopsis thaliana (Mouse-ear cress) PE=1 SV=3
	c59287.graph_c0	PREDICTED: probable protein phosphatase 2C 27 isoform 2 [Vitis vinifera]	Probable protein phosphatase 2C 27 GN=At2g33700 OS=Arabidopsis thaliana (Mouse-ear cress) PE=2 SV=1
	c59390.graph_c0	inorganic pyrophosphatase, putative [Ricinus communis]	Soluble inorganic pyrophosphatase 1, chloroplastic (Precursor) GN=F17I14_160 OS=Arabidopsis thaliana (Mouse-ear cress) PE=1 SV=1
	c59674.graph_c0	amine oxidase, putative [Ricinus communis]	Probable polyamine oxidase 2 GN=PAO2 OS=Arabidopsis thaliana (Mouse-ear cress) PE=2 SV=1
	c59741.graph_c0	PREDICTED: 3-ketoacyl-CoA synthase 3-like [Solanum lycopersicum]	3-ketoacyl-CoA synthase 12 (Precursor) GN=KCS12 OS=Arabidopsis thaliana (Mouse-ear cress) PE=2 SV=1
	c59821.graph_c0	PREDICTED: uncharacterized protein LOC100250997 [Vitis vinifera]	ATP synthase subunit b&apos;, chloroplastic (Precursor) GN=ATPG OS=Spinacia oleracea (Spinach) PE=1 SV=2
	c60120.graph_c0	hypothetical protein PRUPE_ppa007982mg [Prunus persica]	Galactinol synthase 2 GN=GOLS2 OS=Solanum lycopersicum (Tomato) PE=2 SV=1
	c60216.graph_c0	RecName: Full=Carbonic anhydrase 1; AltName: Full=Carbonate dehydratase 1	Carbonic anhydrase 1 OS=Flaveria linearis (Narrowleaf yellowtops) PE=2 SV=1
	c60374.graph_c0	PREDICTED: dual specificity protein kinase splA-like [Cucumis sativus]	Gamma-secretase subunit APH1-like GN=At2g31440 OS=Arabidopsis thaliana (Mouse-ear cress) PE=2 SV=2
	c60391.graph_c0	RecName: Full=Alpha-1,4 glucan phosphorylase L-2 isozyme, chloroplastic/amyloplastic; AltName: Full=Starch phosphorylase L-2; Flags: Precursor	Alpha-1,4 glucan phosphorylase L-2 isozyme, chloroplastic/amyloplastic (Precursor) GN=STP-1 OS=Solanum tuberosum (Potato) PE=1 SV=1
	c60652.graph_c0	RecName: Full=Sulfite reductase 1 [ferredoxin], chloroplastic; Short=NtSiR1; Flags: Precursor	Sulfite reductase 1 [ferredoxin], chloroplastic (Precursor) GN=SIR1 OS=Nicotiana tabacum (Common tobacco) PE=1 SV=1
	c60938.graph_c0	3-ketoacyl-acyl carrier protein synthase I [Theobroma cacao]	3-oxoacyl-[acyl-carrier-protein] synthase I, chloroplastic (Precursor) GN=KAS1 OS=Arabidopsis thaliana (Mouse-ear cress) PE=1 SV=2
	c60956.graph_c0	plastid 3-keto-acyl-ACP synthase I [Helianthus annuus]	3-oxoacyl-[acyl-carrier-protein] synthase I, chloroplastic (Precursor) GN=KAS1 OS=Arabidopsis thaliana (Mouse-ear cress) PE=1 SV=2
	c61879.graph_c1	Pectinesterase-2 precursor, putative [Ricinus communis]	Pectinesterase 41 (Precursor) GN=T14P8.14 OS=Arabidopsis thaliana (Mouse-ear cress) PE=2 SV=2
	c61993.graph_c0	alternative oxidase [Populus tremula x Populus tremuloides]	Ubiquinol oxidase 3, mitochondrial (Precursor) OS=Arabidopsis thaliana (Mouse-ear cress) PE=2 SV=2
	c62125.graph_c0	3-oxoacyl-[acyl-carrier-protein] synthase isoform 2 [Theobroma cacao]	3-oxoacyl-[acyl-carrier-protein] synthase, mitochondrial (Precursor) GN=KAS OS=Arabidopsis thaliana (Mouse-ear cress) PE=1 SV=1
	c62283.graph_c0	PREDICTED: digalactosyldiacylglycerol synthase 2, chloroplastic-like [Fragaria vesca subsp. vesca]	Digalactosyldiacylglycerol synthase 2, chloroplastic GN=DGD2 OS=Lotus japonicus (Lotus corniculatus var. japonicus) PE=2 SV=1
	c62512.graph_c0	RecName: Full=Serine hydroxymethyltransferase 1, mitochondrial; Short=SHMT1; AltName: Full=Glycine hydroxymethyltransferase 1; AltName: Full=Serine methylase 1; Flags: Precursor	Serine hydroxymethyltransferase 1, mitochondrial (Precursor) OS=Flaveria pringlei PE=2 SV=1
	c62514.graph_c0	unnamed protein product [Vitis vinifera]	Molybdenum cofactor sulfurase GN=FLACCA OS=Solanum lycopersicum (Tomato) PE=2 SV=1
	c62555.graph_c0	serine acetyltransferase [Cicer arietinum]	Serine acetyltransferase 3, mitochondrial (Precursor) GN=MJG19.6 OS=Arabidopsis thaliana (Mouse-ear cress) PE=1 SV=3
	c62555.graph_c1	Serine acetyltransferase 3, mitochondrial, putative [Theobroma cacao]	Serine acetyltransferase 1, chloroplastic GN=F14J16.18 OS=Arabidopsis thaliana (Mouse-ear cress) PE=1 SV=2
	c63498.graph_c0	ketoacyl-CoA synthase [Camellia chekiangoleosa]	3-ketoacyl-CoA synthase 4 GN=KCS4 OS=Arabidopsis thaliana (Mouse-ear cress) PE=2 SV=1
	c63667.graph_c0	hypothetical protein CARUB_v10017251mg [Capsella rubella]	Enolase 2 GN=ENO2 OS=Hevea brasiliensis (Para rubber tree) PE=1 SV=1
	c63827.graph_c0	predicted protein [Populus trichocarpa]	3-oxoacyl-[acyl-carrier-protein] synthase, mitochondrial (Precursor) GN=KAS OS=Arabidopsis thaliana (Mouse-ear cress) PE=1 SV=1
	c64305.graph_c0	cinnamoyl-CoA reductase [Codonopsis lanceolata]	Cinnamoyl-CoA reductase 1 GN=T24D18.5 OS=Arabidopsis thaliana (Mouse-ear cress) PE=1 SV=1
	c64388.graph_c0	enolase [Oryza sativa Indica Group]	Enolase GN=OSJNAb0015J03.9 OS=Oryza sativa subsp. japonica (Rice) PE=1 SV=2
	c64417.graph_c0	predicted protein [Populus trichocarpa]	3-ketoacyl-CoA synthase 6 GN=T26J14.10 OS=Arabidopsis thaliana (Mouse-ear cress) PE=1 SV=1
	c64421.graph_c0	Thiazole biosynthetic enzyme, chloroplast (ARA6) (THI1) (THI4) [Theobroma cacao]	Thiamine thiazole synthase, chloroplastic (Precursor) GN=THI1 OS=Citrus sinensis (Sweet orange) PE=2 SV=1
	c64501.graph_c1	hypothetical protein CARUB_v10023090mg [Capsella rubella]	Probable polyamine oxidase 2 GN=PAO2 OS=Arabidopsis thaliana (Mouse-ear cress) PE=2 SV=1
	c64501.graph_c2	amine oxidase, putative [Ricinus communis]	Probable polyamine oxidase 2 GN=PAO2 OS=Arabidopsis thaliana (Mouse-ear cress) PE=2 SV=1
	c64931.graph_c0	DEAD-box ATP-dependent RNA helicase 9 [Aegilops tauschii]	DEAD-box ATP-dependent RNA helicase 9 OS=Oryza sativa subsp. japonica (Rice) PE=2 SV=1
	c64931.graph_c2	hypothetical protein VITISV_028850 [Vitis vinifera]	DEAD-box ATP-dependent RNA helicase 53 GN=RH53 OS=Arabidopsis thaliana (Mouse-ear cress) PE=2 SV=1
	c65201.graph_c0	hypothetical protein [Vitis hybrid cultivar]	3-ketoacyl-CoA synthase 21 GN=KCS21 OS=Arabidopsis thaliana (Mouse-ear cress) PE=2 SV=1
	c65407.graph_c0	PREDICTED: ribulose-phosphate 3-epimerase, chloroplastic-like [Vitis vinifera]	Ribulose-phosphate 3-epimerase, chloroplastic (Precursor; Fragment) OS=Solanum tuberosum (Potato) PE=1 SV=1
	c65415.graph_c0	beta-ketoacyl-CoA synthase [Helianthus annuus]	3-ketoacyl-CoA synthase 11 GN=KCS11 OS=Arabidopsis thaliana (Mouse-ear cress) PE=2 SV=1
	c65486.graph_c0	PREDICTED: DEAD-box ATP-dependent RNA helicase 38-like [Glycine max]	DEAD-box ATP-dependent RNA helicase 38 GN=T4D2.40 OS=Arabidopsis thaliana (Mouse-ear cress) PE=2 SV=2
	c65497.graph_c0	PREDICTED: 3-ketoacyl-CoA synthase 4-like [Fragaria vesca subsp. vesca]	3-ketoacyl-CoA synthase 4 GN=KCS4 OS=Arabidopsis thaliana (Mouse-ear cress) PE=2 SV=1
	c65515.graph_c0	PREDICTED: malate dehydrogenase, mitochondrial-like [Glycine max]	Malate dehydrogenase, mitochondrial (Precursor) GN=MMDH OS=Citrullus lanatus (Watermelon) PE=1 SV=1
	c65554.graph_c0	RecName: Full=Glutamine synthetase, chloroplastic; AltName: Full=GS2; AltName: Full=Glutamate--ammonia ligase; Flags: Precursor	Glutamine synthetase, chloroplastic (Precursor) GN=GLN2 OS=Daucus carota (Carrot) PE=2 SV=1
	c65944.graph_c0	hypothetical protein VITISV_027913 [Vitis vinifera]	Probable glutathione S-transferase OS=Nicotiana tabacum (Common tobacco) PE=2 SV=1
	c66120.graph_c0	mitochondrial alternative oxidase [Nicotiana attenuata]	Ubiquinol oxidase 2, mitochondrial (Precursor) GN=AOX2 OS=Nicotiana tabacum (Common tobacco) PE=1 SV=2
	c66140.graph_c0	PREDICTED: riboflavin biosynthesis protein RibD-like [Vitis vinifera]	5-amino-6-(5-phosphoribosylamino)uracil reductase (Precursor) GN=PYRR OS=Zea mays (Maize) PE=1 SV=1
	c66272.graph_c0	Serine acetyltransferase 3, mitochondrial precursor, putative [Ricinus communis]	Serine acetyltransferase 1, chloroplastic GN=F14J16.18 OS=Arabidopsis thaliana (Mouse-ear cress) PE=1 SV=2
	c66513.graph_c0	PREDICTED: 3-ketoacyl-CoA synthase 1-like [Vitis vinifera]	3-ketoacyl-CoA synthase 1 GN=T25K16.11 OS=Arabidopsis thaliana (Mouse-ear cress) PE=2 SV=1
	c66513.graph_c1	PREDICTED: 3-ketoacyl-CoA synthase 1-like [Vitis vinifera]	3-ketoacyl-CoA synthase 1 GN=T25K16.11 OS=Arabidopsis thaliana (Mouse-ear cress) PE=2 SV=1
	c66942.graph_c0	arginine decarboxylase [Camellia sinensis]	Arginine decarboxylase OS=Pisum sativum (Garden pea) PE=2 SV=1
	c66989.graph_c0	serine O-acetyltransferase 1 [Glycine max]	Serine acetyltransferase 1, chloroplastic GN=F14J16.18 OS=Arabidopsis thaliana (Mouse-ear cress) PE=1 SV=2
	c67031.graph_c0	PREDICTED: ATP synthase delta chain, chloroplastic-like [Solanum lycopersicum]	ATP synthase delta chain, chloroplastic (Precursor) GN=ATPD OS=Nicotiana tabacum (Common tobacco) PE=2 SV=1
	c67222.graph_c0	PREDICTED: probable methyltransferase PMT20 [Vitis vinifera]	Probable methyltransferase PMT21 GN=ERD3 OS=Arabidopsis thaliana (Mouse-ear cress) PE=2 SV=1
	c67720.graph_c2	glyceraldehyde-3-phosphate dehydrogenase B [Pyrus x bretschneideri]	Glyceraldehyde-3-phosphate dehydrogenase GAPB, chloroplastic (Precursor) GN=GAPB OS=Arabidopsis thaliana (Mouse-ear cress) PE=1 SV=2
	c67735.graph_c0	3-ketoacyl-CoA synthase [Arachis hypogaea]	3-ketoacyl-CoA synthase 5 GN=F2J7.9 OS=Arabidopsis thaliana (Mouse-ear cress) PE=1 SV=1
	c67908.graph_c1	plastid 3-keto-acyl-ACP synthase I [Helianthus annuus]	3-oxoacyl-[acyl-carrier-protein] synthase I, chloroplastic (Precursor) GN=KAS1 OS=Arabidopsis thaliana (Mouse-ear cress) PE=1 SV=2
	c67925.graph_c0	RecName: Full=(E)-beta-ocimene synthase, chloroplastic; AltName: Full=Terpene synthase 4; Flags: Precursor	(E)-beta-ocimene synthase, chloroplastic (Precursor) OS=Matricaria recutita (German chamomile) PE=1 SV=1
	c67986.graph_c0	galactinol synthase [Solanum commersonii]	Galactinol synthase 2 GN=GOLS2 OS=Solanum lycopersicum (Tomato) PE=2 SV=1
	c68052.graph_c0	Monodehydroascorbate reductase 6 isoform 1 [Theobroma cacao]	Monodehydroascorbate reductase, chloroplastic (Precursor) GN=At1g63940 OS=Arabidopsis thaliana (Mouse-ear cress) PE=2 SV=3
	c68110.graph_c0	plastid 3-keto-acyl-ACP synthase I [Helianthus annuus]	3-oxoacyl-[acyl-carrier-protein] synthase I, chloroplastic (Precursor) GN=KAS1 OS=Arabidopsis thaliana (Mouse-ear cress) PE=1 SV=2
	c68252.graph_c0	Phospholipase D delta [Medicago truncatula]	Phospholipase D delta GN=PLDDELTA OS=Arabidopsis thaliana (Mouse-ear cress) PE=1 SV=2
	c68267.graph_c0	PREDICTED: 3-ketoacyl-CoA synthase 12, partial [Vitis vinifera]	3-ketoacyl-CoA synthase 12 (Precursor) GN=KCS12 OS=Arabidopsis thaliana (Mouse-ear cress) PE=2 SV=1
	c68468.graph_c0	phosphoribosylaminoimidazolecarboxamide formyltransferase/IMP cyclohydrolase [Nicotiana tabacum]	--
	c68622.graph_c1	omega-3 fatty acid desaturase [Helianthus annuus]	Omega-3 fatty acid desaturase, chloroplastic (Precursor) GN=FAD7 OS=Sesamum indicum (Oriental sesame) PE=2 SV=1
	c69225.graph_c0	PREDICTED: tRNA-splicing endonuclease subunit Sen2-1 [Vitis vinifera]	tRNA-splicing endonuclease subunit Sen2-2 GN=SEN2 OS=Arabidopsis thaliana (Mouse-ear cress) PE=2 SV=1
	c69242.graph_c0	PREDICTED: probable protein phosphatase 2C 27 isoform 2 [Vitis vinifera]	Probable protein phosphatase 2C 27 GN=At2g33700 OS=Arabidopsis thaliana (Mouse-ear cress) PE=2 SV=1
	c69271.graph_c0	PREDICTED: sedoheptulose-1,7-bisphosphatase, chloroplastic-like [Fragaria vesca subsp. vesca]	Sedoheptulose-1,7-bisphosphatase, chloroplastic (Precursor) GN=At3g55800 OS=Arabidopsis thaliana (Mouse-ear cress) PE=1 SV=1
	c69285.graph_c0	PREDICTED: dolichyl-diphosphooligosaccharide--protein glycosyltransferase subunit 2-like [Solanum lycopersicum]	Dolichyl-diphosphooligosaccharide--protein glycosyltransferase subunit 2 (Precursor) GN=F7J7.90 OS=Arabidopsis thaliana (Mouse-ear cress) PE=2 SV=1
	c69347.graph_c0	endonuclease, putative [Ricinus communis]	--
	c69502.graph_c0	PREDICTED: ribosomal RNA small subunit methyltransferase A-like [Fragaria vesca subsp. vesca]	--
	c69502.graph_c1	PREDICTED: ribosomal RNA small subunit methyltransferase A-like, partial [Cucumis sativus]	--
	c69516.graph_c0	PREDICTED: 3-oxoacyl-[acyl-carrier-protein] reductase FabG-like [Vitis vinifera]	3-oxoacyl-[acyl-carrier-protein] reductase, chloroplastic (Precursor) GN=CLKR27 OS=Cuphea lanceolata (Cigar flower) PE=2 SV=1
	c69645.graph_c0	Chloroplast beta-amylase isoform 4, partial [Theobroma cacao]	Beta-amylase 3, chloroplastic (Precursor) OS=Arabidopsis thaliana (Mouse-ear cress) PE=1 SV=3
	c69645.graph_c1	PREDICTED: beta-amylase 3, chloroplastic-like isoform 2 [Vitis vinifera]	Beta-amylase 3, chloroplastic (Precursor) OS=Arabidopsis thaliana (Mouse-ear cress) PE=1 SV=3
	c69754.graph_c0	PREDICTED: probable methyltransferase PMT20 [Vitis vinifera]	Probable methyltransferase PMT21 GN=ERD3 OS=Arabidopsis thaliana (Mouse-ear cress) PE=2 SV=1
	c69754.graph_c1	PREDICTED: probable methyltransferase PMT20-like isoform 1 [Solanum lycopersicum]	Probable methyltransferase PMT20 GN=At1g31850 OS=Arabidopsis thaliana (Mouse-ear cress) PE=1 SV=1
	c69821.graph_c0	Glyoxalase/Bleomycin resistance protein/Dioxygenase superfamily protein isoform 1 [Theobroma cacao]	Probable lactoylglutathione lyase, chloroplast (Precursor) GN=At1g67280 OS=Arabidopsis thaliana (Mouse-ear cress) PE=2 SV=1
	c69850.graph_c0	conserved hypothetical protein [Ricinus communis]	Probable phosphoinositide phosphatase SAC9 GN=F24G16.40 OS=Arabidopsis thaliana (Mouse-ear cress) PE=2 SV=1
	c69850.graph_c1	PREDICTED: uncharacterized protein LOC101296222 [Fragaria vesca subsp. vesca]	Probable phosphoinositide phosphatase SAC9 GN=F24G16.40 OS=Arabidopsis thaliana (Mouse-ear cress) PE=2 SV=1
	c69850.graph_c2	PREDICTED: uncharacterized protein LOC100250760 [Vitis vinifera]	Probable phosphoinositide phosphatase SAC9 GN=F24G16.40 OS=Arabidopsis thaliana (Mouse-ear cress) PE=2 SV=1
	c70223.graph_c0	unnamed protein product [Vitis vinifera]	Monogalactosyldiacylglycerol synthase 2, chloroplastic (Precursor) OS=Arabidopsis thaliana (Mouse-ear cress) PE=1 SV=1
	c70345.graph_c0	PREDICTED: alpha-1,4 glucan phosphorylase L isozyme, chloroplastic/amyloplastic-like [Vitis vinifera]	Alpha-1,4 glucan phosphorylase L isozyme, chloroplastic/amyloplastic (Precursor) OS=Ipomoea batatas (Sweet potato) PE=2 SV=1
	c70345.graph_c1	PREDICTED: alpha-1,4 glucan phosphorylase L-2 isozyme, chloroplastic/amyloplastic-like, partial [Cucumis sativus]	Alpha-1,4 glucan phosphorylase L-2 isozyme, chloroplastic/amyloplastic (Precursor) GN=STP-1 OS=Solanum tuberosum (Potato) PE=1 SV=1
	c70534.graph_c0	predicted protein [Populus trichocarpa]	Probable galactinol--sucrose galactosyltransferase 6 GN=F5O24.140 OS=Arabidopsis thaliana (Mouse-ear cress) PE=2 SV=2
	c70546.graph_c0	RecName: Full=2,3-bisphosphoglycerate-independent phosphoglycerate mutase; Short=BPG-independent PGAM; Short=Phosphoglyceromutase; AltName: Full=PGAM-I	2,3-bisphosphoglycerate-independent phosphoglycerate mutase GN=PGM1 OS=Mesembryanthemum crystallinum (Common ice plant) PE=1 SV=1
	c70617.graph_c0	hypothetical protein PRUPE_ppa000572mg [Prunus persica]	Phospholipase D p1 OS=Arabidopsis thaliana (Mouse-ear cress) PE=2 SV=1
	c70782.graph_c0	Serine hydroxymethyltransferase 2 isoform 1 [Theobroma cacao]	Serine hydroxymethyltransferase 2, mitochondrial (Precursor) GN=F2P16.40 OS=Arabidopsis thaliana (Mouse-ear cress) PE=1 SV=2
	c70903.graph_c0	PREDICTED: protein-tyrosine-phosphatase MKP1-like [Solanum lycopersicum]	Protein-tyrosine-phosphatase MKP1 GN=MKP1 OS=Arabidopsis thaliana (Mouse-ear cress) PE=1 SV=1
	c71044.graph_c0	PREDICTED: peptidyl-prolyl cis-trans isomerase, chloroplastic-like [Cicer arietinum]	Peptidyl-prolyl cis-trans isomerase CYP38, chloroplastic (Precursor) GN=CYP38 OS=Arabidopsis thaliana (Mouse-ear cress) PE=1 SV=1
	c71167.graph_c0	diacylglycerol acyltransferase 1 [Helianthus annuus]	Diacylglycerol O-acyltransferase 1 GN=F3P11.5 OS=Arabidopsis thaliana (Mouse-ear cress) PE=1 SV=2
	c71318.graph_c0	Phospholipase D P1, ZETA 1 isoform 1 [Theobroma cacao]	Phospholipase D p1 OS=Arabidopsis thaliana (Mouse-ear cress) PE=2 SV=1
	c71383.graph_c0	hypothetical protein PRUPE_ppa000913mg [Prunus persica]	Respiratory burst oxidase homolog protein F GN=F22C12.18 OS=Arabidopsis thaliana (Mouse-ear cress) PE=1 SV=1
	c71747.graph_c0	Alpha-1,4 glucan phosphorylase L-1 isozyme, chloroplastic/amyloplastic isoform 1 [Theobroma cacao]	Alpha-1,4 glucan phosphorylase L-2 isozyme, chloroplastic/amyloplastic (Precursor) GN=STP-1 OS=Solanum tuberosum (Potato) PE=1 SV=1
	c72007.graph_c0	PREDICTED: cellulose synthase-like protein D3-like [Solanum lycopersicum]	Cellulose synthase-like protein D2 GN=CSLD2 OS=Arabidopsis thaliana (Mouse-ear cress) PE=1 SV=1
	c72007.graph_c1	hypothetical protein VITISV_042740 [Vitis vinifera]	Cellulose synthase-like protein D2 OS=Oryza sativa subsp. japonica (Rice) PE=2 SV=1
	c72171.graph_c0	PREDICTED: uncharacterized protein LOC100250760 [Vitis vinifera]	Probable phosphoinositide phosphatase SAC9 GN=F24G16.40 OS=Arabidopsis thaliana (Mouse-ear cress) PE=2 SV=1
	c72568.graph_c0	beta-ketoacyl-CoA synthase [Helianthus annuus]	3-ketoacyl-CoA synthase 11 GN=KCS11 OS=Arabidopsis thaliana (Mouse-ear cress) PE=2 SV=1
	c72620.graph_c0	3-hydroxybutyryl-CoA dehydratase, putative [Ricinus communis]	3-hydroxyisobutyryl-CoA hydrolase 1 GN=CHY1 OS=Arabidopsis thaliana (Mouse-ear cress) PE=1 SV=1
	c72704.graph_c0	cofactor-independent phosphoglyceromutase [Apium graveolens]	2,3-bisphosphoglycerate-independent phosphoglycerate mutase (Fragment) OS=Prunus dulcis (Almond) PE=2 SV=1
	c73096.graph_c0	cinnamoyl-CoA reductase, partial [Populus trichocarpa]	Cinnamoyl-CoA reductase 1 GN=T24D18.5 OS=Arabidopsis thaliana (Mouse-ear cress) PE=1 SV=1
	c73179.graph_c0	polygalacturonase inhibitor [Actinidia deliciosa]	Polygalacturonase inhibitor 2 (Precursor) GN=PGIP2 OS=Arabidopsis thaliana (Mouse-ear cress) PE=2 SV=2
	c73213.graph_c0	predicted protein [Populus trichocarpa]	(+)-neomenthol dehydrogenase GN=SDR1 OS=Arabidopsis thaliana (Mouse-ear cress) PE=1 SV=1
	c73339.graph_c0	very-long-chain fatty acid condensing enzyme (CUT1) [Arabidopsis thaliana]	3-ketoacyl-CoA synthase 5 GN=F2J7.9 OS=Arabidopsis thaliana (Mouse-ear cress) PE=1 SV=1
	c73373.graph_c0	hypothetical protein VITISV_022820 [Vitis vinifera]	3-ketoacyl-CoA synthase 19 GN=KCS19 OS=Arabidopsis thaliana (Mouse-ear cress) PE=2 SV=1
	c73778.graph_c0	PREDICTED: peroxygenase 2-like [Fragaria vesca subsp. vesca]	Probable peroxygenase 3 GN=F4P9.15 OS=Arabidopsis thaliana (Mouse-ear cress) PE=1 SV=1
	c74006.graph_c0	unnamed protein product [Vitis vinifera]	3-oxoacyl-[acyl-carrier-protein] synthase I, chloroplastic (Precursor) GN=KAS1 OS=Arabidopsis thaliana (Mouse-ear cress) PE=1 SV=2
	c74728.graph_c0	unnamed protein product [Vitis vinifera]	Quinone oxidoreductase-like protein At1g23740, chloroplastic (Precursor) GN=At1g23740 OS=Arabidopsis thaliana (Mouse-ear cress) PE=1 SV=2
	c74841.graph_c0	PREDICTED: 3-ketoacyl-CoA synthase 6-like [Solanum lycopersicum]	3-ketoacyl-CoA synthase 5 GN=F2J7.9 OS=Arabidopsis thaliana (Mouse-ear cress) PE=1 SV=1
	c74896.graph_c0	hypothetical protein M569_09577, partial [Genlisea aurea]	3-ketoacyl-CoA synthase 12 (Precursor) GN=KCS12 OS=Arabidopsis thaliana (Mouse-ear cress) PE=2 SV=1
	c74989.graph_c0	unnamed protein product [Vitis vinifera]	3-oxoacyl-[acyl-carrier-protein] synthase I, chloroplastic (Precursor) GN=KAS1 OS=Arabidopsis thaliana (Mouse-ear cress) PE=1 SV=2
	c75192.graph_c0	quinone oxidoreductase-like protein [Helianthus annuus]	Quinone oxidoreductase-like protein At1g23740, chloroplastic (Precursor) GN=At1g23740 OS=Arabidopsis thaliana (Mouse-ear cress) PE=1 SV=2
	c75605.graph_c0	AT3g53110/T4D2_40 [Arabidopsis thaliana]	DEAD-box ATP-dependent RNA helicase 38 GN=T4D2.40 OS=Arabidopsis thaliana (Mouse-ear cress) PE=2 SV=2
	c76257.graph_c0	3-ketoacyl-CoA synthase [Medicago truncatula]	3-ketoacyl-CoA synthase 6 GN=T26J14.10 OS=Arabidopsis thaliana (Mouse-ear cress) PE=1 SV=1
	c76805.graph_c0	PREDICTED: DEAD-box ATP-dependent RNA helicase 38-like [Solanum lycopersicum]	DEAD-box ATP-dependent RNA helicase 38 OS=Oryza sativa subsp. japonica (Rice) PE=2 SV=1
	c77707.graph_c0	RecName: Full=E3 ubiquitin-protein ligase RMA1H1; AltName: Full=Protein RING membrane-anchor 1 homolog 1	E3 ubiquitin-protein ligase RMA1H1 GN=RMA1H1 OS=Capsicum annuum (Bell pepper) PE=1 SV=1
	c77824.graph_c0	Peroxidase 3 precursor, putative [Ricinus communis]	Peroxidase 3 (Precursor) GN=YUP8H12.13 OS=Arabidopsis thaliana (Mouse-ear cress) PE=2 SV=1
	c78584.graph_c0	KASIII [Gossypium hirsutum]	3-oxoacyl-[acyl-carrier-protein] synthase III, chloroplastic (Precursor) GN=At1g62640 OS=Arabidopsis thaliana (Mouse-ear cress) PE=2 SV=2
	c79100.graph_c0	PREDICTED: cellulose synthase-like protein D3-like [Fragaria vesca subsp. vesca]	Cellulose synthase-like protein D3 GN=T17B22.26 OS=Arabidopsis thaliana (Mouse-ear cress) PE=1 SV=1
	c79287.graph_c0	PREDICTED: LOW QUALITY PROTEIN: 3-oxoacyl-[acyl-carrier-protein] synthase I, chloroplastic-like [Cucumis sativus]	3-oxoacyl-[acyl-carrier-protein] synthase I, chloroplastic (Precursor) GN=KAS1 OS=Arabidopsis thaliana (Mouse-ear cress) PE=1 SV=2
	c79800.graph_c0	plastid 3-keto-acyl-ACP synthase I [Helianthus annuus]	3-oxoacyl-[acyl-carrier-protein] synthase I, chloroplastic (Precursor) GN=KAS1 OS=Arabidopsis thaliana (Mouse-ear cress) PE=1 SV=2
	c79808.graph_c0	3-ketoacyl-CoA synthase 8 [Gossypium raimondii]	3-ketoacyl-CoA synthase 10 GN=T1D16.11 OS=Arabidopsis thaliana (Mouse-ear cress) PE=1 SV=2
	c82190.graph_c0	unnamed protein product [Vitis vinifera]	3-oxoacyl-[acyl-carrier-protein] synthase I, chloroplastic (Precursor) GN=KAS12 OS=Hordeum vulgare (Barley) PE=1 SV=1
	c84080.graph_c0	hypothetical protein, partial [Pinus contorta var. bolanderi]	3-ketoacyl-CoA synthase 11 GN=KCS11 OS=Arabidopsis thaliana (Mouse-ear cress) PE=2 SV=1
	c84152.graph_c0	chloroplast omega-3 fatty acid desaturase [Vigna unguiculata]	Omega-3 fatty acid desaturase, endoplasmic reticulum GN=FAD3 OS=Glycine max (Soybean) PE=2 SV=1
	c84561.graph_c0	predicted protein [Populus trichocarpa]	Salutaridine reductase GN=SALR OS=Papaver bracteatum (Great scarlet poppy) PE=1 SV=1
	c85895.graph_c0	PREDICTED: DEAD-box ATP-dependent RNA helicase 38-like [Solanum lycopersicum]	DEAD-box ATP-dependent RNA helicase 38 GN=T4D2.40 OS=Arabidopsis thaliana (Mouse-ear cress) PE=2 SV=2
	c87617.graph_c0	3-oxoacyl-[acyl-carrier-protein] synthase, putative [Ricinus communis]	3-oxoacyl-[acyl-carrier-protein] synthase I, chloroplastic (Precursor) GN=KAS1 OS=Arabidopsis thaliana (Mouse-ear cress) PE=1 SV=2
	c88159.graph_c0	PREDICTED: soluble inorganic pyrophosphatase 1, chloroplastic-like [Solanum lycopersicum]	Soluble inorganic pyrophosphatase 1, chloroplastic (Precursor) GN=F17I14_160 OS=Arabidopsis thaliana (Mouse-ear cress) PE=1 SV=1
	c90238.graph_c0	Phospholipase C 2, putative [Theobroma cacao]	Phosphoinositide phospholipase C 3 GN=F20M13.90 OS=Arabidopsis thaliana (Mouse-ear cress) PE=2 SV=1
	c90255.graph_c0	plastid 3-keto-acyl-ACP synthase I [Helianthus annuus]	3-oxoacyl-[acyl-carrier-protein] synthase I, chloroplastic (Precursor) GN=KAS1 OS=Arabidopsis thaliana (Mouse-ear cress) PE=1 SV=2
	c91786.graph_c0	unknown [Zea mays]	V-type proton ATPase subunit E GN=VATE OS=Citrus unshiu (Satsuma mandarin) PE=2 SV=1
	c92076.graph_c0	hypothetical protein M569_14528, partial [Genlisea aurea]	Monogalactosyldiacylglycerol synthase 2, chloroplastic (Precursor) OS=Arabidopsis thaliana (Mouse-ear cress) PE=1 SV=1
	c92305.graph_c0	PREDICTED: soluble inorganic pyrophosphatase 1, chloroplastic [Vitis vinifera]	Soluble inorganic pyrophosphatase 1, chloroplastic (Precursor) GN=F17I14_160 OS=Arabidopsis thaliana (Mouse-ear cress) PE=1 SV=1
	c93172.graph_c0	putative 1,2-diacylglycerol 3-beta-galactosyltransferase [Oryza sativa Japonica Group]	Probable monogalactosyldiacylglycerol synthase 3, chloroplastic (Precursor) OS=Oryza sativa subsp. japonica (Rice) PE=2 SV=2
	c93998.graph_c0	PREDICTED: LOW QUALITY PROTEIN: phospholipase D p1-like [Cucumis sativus]	Phospholipase D p1 OS=Arabidopsis thaliana (Mouse-ear cress) PE=2 SV=1
Transporters and channels	c27298.graph_c0	PREDICTED: potassium channel SKOR-like [Glycine max]	Potassium channel SKOR GN=SKOR OS=Arabidopsis thaliana (Mouse-ear cress) PE=1 SV=1
	c40560.graph_c0	PREDICTED: potassium channel SKOR-like [Solanum lycopersicum]	Potassium channel SKOR GN=SKOR OS=Arabidopsis thaliana (Mouse-ear cress) PE=1 SV=1
	c45683.graph_c0	STELAR K+ outward rectifier isoform 2 [Theobroma cacao]	Potassium channel SKOR GN=SKOR OS=Arabidopsis thaliana (Mouse-ear cress) PE=1 SV=1
	c50604.graph_c0	Cationic amino acid transporter 2 isoform 1 [Theobroma cacao]	Cationic amino acid transporter 2, vacuolar GN=CAT2 OS=Arabidopsis thaliana (Mouse-ear cress) PE=1 SV=1
	c65116.graph_c0	PREDICTED: potassium channel SKOR-like [Solanum lycopersicum]	Potassium channel SKOR GN=SKOR OS=Arabidopsis thaliana (Mouse-ear cress) PE=1 SV=1
	c68816.graph_c0	PREDICTED: ammonium transporter 2-like [Glycine max]	Ammonium transporter 2 GN=AMT2 OS=Arabidopsis thaliana (Mouse-ear cress) PE=1 SV=2
	c76960.graph_c0	PREDICTED: potassium channel SKOR-like [Solanum lycopersicum]	Potassium channel SKOR GN=SKOR OS=Arabidopsis thaliana (Mouse-ear cress) PE=1 SV=1
Aquaporin	c59345.graph_c0	tonoplast intrinsic protein [Gossypium hirsutum]	Aquaporin TIP1-1 GN=T1J8.1 OS=Arabidopsis thaliana (Mouse-ear cress) PE=1 SV=1
	c63294.graph_c0	tonoplast aquaporin 1;1 [Daucus carota]	Aquaporin TIP1-1 GN=T1J8.1 OS=Arabidopsis thaliana (Mouse-ear cress) PE=1 SV=1
Transcription and protein synthesis	c34243.graph_c0	PREDICTED: 60S ribosomal protein L26-1-like [Glycine max]	60S ribosomal protein L26-1 GN=RPL26A OS=Arabidopsis thaliana (Mouse-ear cress) PE=2 SV=2
	c39723.graph_c0	P0 ribosomal protein-like [Solanum tuberosum]	60S acidic ribosomal protein P0 OS=Glycine max (Soybean) PE=1 SV=1
	c43978.graph_c0	60S acidic ribosomal protein P0 [Zea mays]	60S acidic ribosomal protein P0 GN=RP-P0 OS=Zea mays (Maize) PE=1 SV=3
	c47941.graph_c0	putative 60S acidic ribosomal protein P0 [Zinnia elegans]	60S acidic ribosomal protein P0 OS=Glycine max (Soybean) PE=1 SV=1
	c50705.graph_c0	50S ribosomal protein L21, putative [Ricinus communis]	50S ribosomal protein L21, chloroplastic (Precursor) GN=RPL21 OS=Arabidopsis thaliana (Mouse-ear cress) PE=2 SV=1
	c55483.graph_c0	PREDICTED: 60S acidic ribosomal protein P0-like [Cucumis sativus]	60S acidic ribosomal protein P0-2 GN=RPP0B OS=Arabidopsis thaliana (Mouse-ear cress) PE=1 SV=2
	c56151.graph_c0	PREDICTED: 30S ribosomal protein S5, chloroplastic-like [Solanum lycopersicum]	30S ribosomal protein S5, chloroplastic (Precursor) GN=rps5 OS=Spinacia oleracea (Spinach) PE=1 SV=1
	c57613.graph_c0	predicted protein [Populus trichocarpa]	60S acidic ribosomal protein P0-2 GN=RPP0B OS=Arabidopsis thaliana (Mouse-ear cress) PE=1 SV=2
	c57613.graph_c1	putative 60S acidic ribosomal protein P0 [Zinnia elegans]	60S acidic ribosomal protein P0 OS=Glycine max (Soybean) PE=1 SV=1
	c63222.graph_c0	predicted protein [Physcomitrella patens subsp. patens]	60S ribosomal protein L23a-2 GN=RPL23AB OS=Arabidopsis thaliana (Mouse-ear cress) PE=2 SV=1
	c67077.graph_c0	PREDICTED: 60S acidic ribosomal protein P0-like [Solanum lycopersicum]	60S acidic ribosomal protein P0 OS=Glycine max (Soybean) PE=1 SV=1
	c71937.graph_c0	PREDICTED: 30S ribosomal protein S1 homolog [Vitis vinifera]	30S ribosomal protein S1, chloroplastic (Precursor) GN=RPS1 OS=Spinacia oleracea (Spinach) PE=1 SV=1
	c77980.graph_c0	PREDICTED: 60S ribosomal protein L23A-like [Setaria italica]	60S ribosomal protein L23A GN=RPL23A OS=Fritillaria agrestis (Stinkbells) PE=2 SV=1
	c83058.graph_c0	hypothetical protein CARUB_v10027323mg [Capsella rubella]	60S ribosomal protein L26-2 GN=RPL26B OS=Arabidopsis thaliana (Mouse-ear cress) PE=2 SV=1
Auxin-related	c33111.graph_c0	PREDICTED: auxin-induced protein 6B-like [Cucumis sativus]	Indole-3-acetic acid-induced protein ARG7 GN=ARG7 OS=Vigna radiata var. radiata (Mung bean) PE=2 SV=1
	c55181.graph_c0	PREDICTED: auxin-binding protein ABP20-like [Cucumis sativus]	Germin-like protein subfamily 3 member 3 (Precursor) GN=At5g20630 OS=Arabidopsis thaliana (Mouse-ear cress) PE=1 SV=1
GRPs	c28897.graph_c0	PREDICTED: uncharacterized protein LOC100256940 [Vitis vinifera]	Glycine-rich RNA-binding protein 3, mitochondrial (Precursor) GN=MAF19_30 OS=Arabidopsis thaliana (Mouse-ear cress) PE=2 SV=1
	c34095.graph_c0	glycine-rich RNA-binding protein 3 [Arabidopsis thaliana]	Glycine-rich RNA-binding protein 3, mitochondrial (Precursor) GN=MAF19_30 OS=Arabidopsis thaliana (Mouse-ear cress) PE=2 SV=1
	c46844.graph_c0	PREDICTED: glycine-rich RNA-binding protein-like isoform 1 [Solanum lycopersicum]	Glycine-rich RNA-binding protein 7 GN=F2G1.7 OS=Arabidopsis thaliana (Mouse-ear cress) PE=1 SV=1
	c47033.graph_c0	hypothetical protein TREMEDRAFT_56482 [Tremella mesenterica DSM 1558]	Glycine-rich RNA-binding protein 3, mitochondrial (Precursor) GN=MAF19_30 OS=Arabidopsis thaliana (Mouse-ear cress) PE=2 SV=1
	c49496.graph_c0	glycine-rich RNA-binding protein [Ricinus communis]	Glycine-rich RNA-binding protein OS=Daucus carota (Carrot) PE=2 SV=1
	c56294.graph_c0	hypothetical protein PRUPE_ppa008245mg [Prunus persica]	Glycine-rich RNA-binding protein GRP1A OS=Sinapis alba (White mustard) PE=2 SV=1
	c61273.graph_c1	hypothetical protein M569_04412, partial [Genlisea aurea]	Glycine-rich RNA-binding, abscisic acid-inducible protein GN=RAB15 OS=Zea mays (Maize) PE=1 SV=1
	c61552.graph_c0	RNA-binding glycine-rich protein [Nicotiana undulata]	Glycine-rich RNA-binding protein 4, mitochondrial (Precursor) GN=At3g23830 OS=Arabidopsis thaliana (Mouse-ear cress) PE=2 SV=1
	c63322.graph_c0	predicted protein [Populus trichocarpa]	Glycine-rich RNA-binding protein GRP1A OS=Sinapis alba (White mustard) PE=2 SV=1
DREB/CBF	c67689.graph_c0	dehydration-responsive element-binding protein DREB4 [Solanum tuberosum]	Ethylene-responsive transcription factor RAP2-4 OS=Arabidopsis thaliana (Mouse-ear cress) PE=1 SV=1
	c68566.graph_c1	dehydration-responsive element-binding factor 1 [Chrysanthemum x morifolium]	Dehydration-responsive element-binding protein 1D GN=MSG15.7 OS=Arabidopsis thaliana (Mouse-ear cress) PE=2 SV=1
	c13127.graph_c0	hypothetical protein [Arabidopsis thaliana]	--
	c1499.graph_c0	PREDICTED: uncharacterized protein LOC100777392 [Glycine max]	--
	c15217.graph_c0	hypothetical protein CARUB_v10021318mg, partial [Capsella rubella]	--
	c28918.graph_c0	PREDICTED: ruBisCO large subunit-binding protein subunit beta, chloroplastic [Vitis vinifera]	RuBisCO large subunit-binding protein subunit beta, chloroplastic (Precursor) OS=Pisum sativum (Garden pea) PE=1 SV=2
	c29112.graph_c1	PREDICTED: protein SET-like [Fragaria vesca subsp. vesca]	--
	c32773.graph_c0	predicted protein [Populus trichocarpa]	29 kDa ribonucleoprotein A, chloroplastic (Precursor) OS=Nicotiana sylvestris (Wood tobacco) PE=2 SV=1
	c32809.graph_c1	phytochrome B [Arabidopsis thaliana]	Phytochrome B GN=PHYB OS=Nicotiana tabacum (Common tobacco) PE=2 SV=2
	c33378.graph_c0	hypothetical protein PRUPE_ppa003545mg [Prunus persica]	MACPF domain-containing protein CAD1 GN=CAD1 OS=Arabidopsis thaliana (Mouse-ear cress) PE=2 SV=1
	c33803.graph_c0	hypothetical protein CARUB_v10005026mg [Capsella rubella]	Ubiquitin receptor RAD23d GN=MXI10.20 OS=Arabidopsis thaliana (Mouse-ear cress) PE=1 SV=2
	c34119.graph_c0	PREDICTED: extended synaptotagmin-2 isoform 1 [Vitis vinifera]	Synaptotagmin-1 OS=Arabidopsis thaliana (Mouse-ear cress) PE=1 SV=2
	c35183.graph_c0	eukaryotic translation elongation factor 2 [Goniomonas truncata]	Elongation factor 2 OS=Beta vulgaris (Sugar beet) PE=2 SV=1
	c36460.graph_c0	PREDICTED: hydrophobic protein RCI2A-like [Cucumis sativus]	Low temperature-induced protein lt101.1 GN=LT101.1 OS=Hordeum vulgare (Barley) PE=2 SV=1
	c36850.graph_c0	PREDICTED: DNA-binding protein HEXBP-like [Solanum lycopersicum]	Cold shock domain-containing protein 3 GN=CSP3 OS=Arabidopsis thaliana (Mouse-ear cress) PE=2 SV=1
	c38347.graph_c0	Os02g0448400 [Oryza sativa Japonica Group]	Synaptotagmin-1 OS=Arabidopsis thaliana (Mouse-ear cress) PE=1 SV=2
	c42719.graph_c0	tubulin, beta chain [Populus trichocarpa]	Tubulin beta-1 chain GN=TUBB1 OS=Lupinus albus (White lupin) PE=1 SV=1
	c44430.graph_c0	unknown [Solanum tuberosum]	U2 small nuclear ribonucleoprotein A&apos; GN=At1g09760 OS=Arabidopsis thaliana (Mouse-ear cress) PE=2 SV=2
	c45133.graph_c1	hypothetical protein GUITHDRAFT_91776 [Guillardia theta CCMP2712]	Cold shock protein 1 GN=T19K4.150 OS=Arabidopsis thaliana (Mouse-ear cress) PE=2 SV=1
	c46063.graph_c0	unnamed protein product [Vitis vinifera]	--
	c46465.graph_c0	gigantea-like protein [Chrysanthemum x morifolium]	Protein GIGANTEA GN=GI OS=Arabidopsis thaliana (Mouse-ear cress) PE=1 SV=2
	c46465.graph_c1	unnamed protein product [Vitis vinifera]	Protein GIGANTEA GN=GI OS=Arabidopsis thaliana (Mouse-ear cress) PE=1 SV=2
	c46837.graph_c0	PREDICTED: elongation factor 2-like [Fragaria vesca subsp. vesca]	Elongation factor 2 OS=Beta vulgaris (Sugar beet) PE=2 SV=1
	c47353.graph_c0	apolipoprotein d, putative [Ricinus communis]	--
	c47632.graph_c0	predicted protein [Populus trichocarpa]	Guanine nucleotide-binding protein subunit beta-2 OS=Nicotiana tabacum (Common tobacco) PE=2 SV=1
	c48227.graph_c0	PREDICTED: uncharacterized protein LOC101261951 [Solanum lycopersicum]	Universal stress protein A-like protein GN=At3g01520 OS=Arabidopsis thaliana (Mouse-ear cress) PE=1 SV=2
	c48609.graph_c0	elongation factor EF-2 [Galdieria sulphuraria]	Elongation factor 2 OS=Parachlorella kessleri (Green alga) PE=2 SV=1
	c49555.graph_c0	PREDICTED: plasma membrane-associated cation-binding protein 1-like isoform 2 [Fragaria vesca subsp. vesca]	Plasma membrane-associated cation-binding protein 1 GN=F1C12.180 OS=Arabidopsis thaliana (Mouse-ear cress) PE=1 SV=1
	c49620.graph_c0	Os07g0186000 [Oryza sativa Japonica Group]	Thioredoxin H-type GN=TRXH OS=Oryza sativa subsp. indica (Rice) PE=1 SV=1
	c49914.graph_c0	hevamine-A precursor, putative [Ricinus communis]	Lysozyme (Precursor) OS=Hevea brasiliensis (Para rubber tree) PE=1 SV=2
	c50186.graph_c1	NAP1-related protein 2 [Theobroma cacao]	--
	c51139.graph_c0	PREDICTED: uncharacterized calcium-binding protein At1g02270-like [Glycine max]	Uncharacterized calcium-binding protein At1g02270 GN=At1g02270 OS=Arabidopsis thaliana (Mouse-ear cress) PE=2 SV=2
	c52131.graph_c0	Elongation factor 2 [Aegilops tauschii]	Elongation factor 2 OS=Beta vulgaris (Sugar beet) PE=2 SV=1
	c54349.graph_c0	hydrophobic protein OSR8 [Solanum tuberosum]	UPF0057 membrane protein At2g24040 GN=At2g24040 OS=Arabidopsis thaliana (Mouse-ear cress) PE=2 SV=1
	c54440.graph_c0	predicted protein [Populus trichocarpa]	Pre-mRNA-splicing factor SF2 GN=SF2 OS=Arabidopsis thaliana (Mouse-ear cress) PE=1 SV=1
	c54988.graph_c0	conserved hypothetical protein [Ricinus communis]	Outer envelope pore protein 16, chloroplastic GN=OEP16 OS=Pisum sativum (Garden pea) PE=1 SV=1
	c55137.graph_c0	uncharacterized protein LOC100499951 [Glycine max]	--
	c55188.graph_c0	late embryogenis abundant protein 5 [Nicotiana tabacum]	Indole-3-acetic acid-induced protein ARG2 GN=ARG2 OS=Vigna radiata var. radiata (Mung bean) PE=2 SV=1
	c56653.graph_c0	PREDICTED: uncharacterized protein LOC100854830 [Vitis vinifera]	--
	c56679.graph_c0	RecName: Full=Period clock protein; AltName: Full=p230	Period clock protein OS=Acetabularia acetabulum (Mermaid&apos;s wine glass) PE=4 SV=2
	c56717.graph_c0	2-cys peroxiredoxin-like protein [Arabidopsis thaliana]	2-Cys peroxiredoxin BAS1-like, chloroplastic (Precursor) GN=At5g06290 OS=Arabidopsis thaliana (Mouse-ear cress) PE=2 SV=3
	c57018.graph_c0	HyPRP2 [Gossypium hirsutum]	14 kDa proline-rich protein DC2.15 (Precursor) OS=Daucus carota (Carrot) PE=2 SV=1
	c57080.graph_c0	senescence-related protein [Camellia sinensis]	--
	c57188.graph_c0	PREDICTED: oxysterol-binding protein-related protein 1C [Vitis vinifera]	Oxysterol-binding protein-related protein 1C GN=ORP1C OS=Arabidopsis thaliana (Mouse-ear cress) PE=2 SV=1
	c57553.graph_c0	hypothetical protein PRUPE_ppa001487mg [Prunus persica]	Endoplasmin homolog (Precursor) GN=T19F6.1,T22A6.20 OS=Arabidopsis thaliana (Mouse-ear cress) PE=1 SV=1
	c57994.graph_c0	PREDICTED: thylakoid lumenal 15 kDa protein 1, chloroplastic-like [Solanum lycopersicum]	Thylakoid lumenal 15 kDa protein 1, chloroplastic (Precursor) GN=At2g44920 OS=Arabidopsis thaliana (Mouse-ear cress) PE=1 SV=2
	c58098.graph_c0	hypothetical protein M569_08214, partial [Genlisea aurea]	RuBisCO large subunit-binding protein subunit beta, chloroplastic (Precursor) OS=Pisum sativum (Garden pea) PE=1 SV=2
	c58400.graph_c0	PREDICTED: uncharacterized protein LOC101266908 [Solanum lycopersicum]	Low-temperature-induced 65 kDa protein GN=K24M7.3 OS=Arabidopsis thaliana (Mouse-ear cress) PE=2 SV=2
	c58745.graph_c0	unconventional myosin [Helianthus annuus]	Myosin-1 GN=MZE19.1 OS=Arabidopsis thaliana (Mouse-ear cress) PE=2 SV=1
	c58954.graph_c0	calcineurin B-like protein 01 [Vitis vinifera]	Calcineurin B-like protein 9 GN=CBL9 OS=Arabidopsis thaliana (Mouse-ear cress) PE=1 SV=3
	c59144.graph_c0	conserved hypothetical protein [Ricinus communis]	Uncharacterized protein At2g37660, chloroplastic (Precursor) GN=At2g37660 OS=Arabidopsis thaliana (Mouse-ear cress) PE=1 SV=2
	c59228.graph_c0	PREDICTED: rhodanese-like domain-containing protein 4, chloroplastic-like [Cicer arietinum]	Rhodanese-like domain-containing protein 4, chloroplastic (Precursor) GN=F2N1.31 OS=Arabidopsis thaliana (Mouse-ear cress) PE=1 SV=2
	c59794.graph_c0	calcineurin B-like protein 01 [Vitis vinifera]	Calcineurin B-like protein 9 GN=CBL9 OS=Arabidopsis thaliana (Mouse-ear cress) PE=1 SV=3
	c60278.graph_c0	hypothetical protein [Arabidopsis thaliana]	--
	c60558.graph_c0	Bax inhibitor [Solanum lycopersicum]	Bax inhibitor 1 GN=BI-1 OS=Arabidopsis thaliana (Mouse-ear cress) PE=1 SV=1
	c61155.graph_c0	PREDICTED: uncharacterized protein LOC101267356 [Solanum lycopersicum]	--
	c61611.graph_c0	PREDICTED: DNA-damage-repair/toleration protein DRT102-like [Fragaria vesca subsp. vesca]	DNA-damage-repair/toleration protein DRT102 GN=DRT102 OS=Arabidopsis thaliana (Mouse-ear cress) PE=2 SV=2
	c61705.graph_c0	PREDICTED: calcium-binding protein CML24-like [Solanum lycopersicum]	Probable calcium-binding protein CML23 GN=CML23 OS=Arabidopsis thaliana (Mouse-ear cress) PE=2 SV=1
	c61787.graph_c2	PREDICTED: uncharacterized protein LOC101252721 [Solanum lycopersicum]	Ubiquitin (Precursor) OS=Phytophthora infestans (Potato late blight fungus) PE=1 SV=2
	c61807.graph_c0	ER66 protein [Solanum lycopersicum]	Calmodulin-binding transcription activator 3 GN=T26C19.4 OS=Arabidopsis thaliana (Mouse-ear cress) PE=1 SV=1
	c61840.graph_c0	drought-induced protein SDi-6 - common sunflower (fragment)	--
	c61914.graph_c0	PREDICTED: LOW QUALITY PROTEIN: F-box protein 7-like [Vitis vinifera]	F-box protein 7 GN=F8K7.20 OS=Arabidopsis thaliana (Mouse-ear cress) PE=1 SV=1
	c62037.graph_c0	GA Insensitive Dwarf1 B [Lactuca sativa]	Gibberellin receptor GID1B GN=T20O10.110 OS=Arabidopsis thaliana (Mouse-ear cress) PE=1 SV=1
	c62425.graph_c0	PREDICTED: proteasome subunit alpha type-3-like [Solanum lycopersicum]	Proteasome subunit alpha type-3 GN=T20P8.7 OS=Arabidopsis thaliana (Mouse-ear cress) PE=1 SV=2
	c62805.graph_c0	hypothetical protein PRUPE_ppa007917mg [Prunus persica]	Acyl-CoA-binding domain-containing protein 2 GN=ACBP2 OS=Arabidopsis thaliana (Mouse-ear cress) PE=1 SV=1
	c62805.graph_c1	Acyl-CoA binding protein 2 isoform 1 [Theobroma cacao]	Acyl-CoA-binding domain-containing protein 1 GN=MYN8.8 OS=Arabidopsis thaliana (Mouse-ear cress) PE=1 SV=2
	c63101.graph_c0	polcalcin [Artemisia vulgaris]	Probable calcium-binding protein CML13 GN=CML13 OS=Arabidopsis thaliana (Mouse-ear cress) PE=2 SV=1
	c63580.graph_c0	PREDICTED: F-box-like/WD repeat-containing protein ebi-like [Solanum lycopersicum]	Dynein assembly factor with WDR repeat domains 1 GN=DAW1 OS=Chlamydomonas reinhardtii (Chlamydomonas smithii) PE=1 SV=1
	c64051.graph_c0	PREDICTED: extended synaptotagmin-2 isoform 1 [Vitis vinifera]	Synaptotagmin-2 GN=T20H2.13 OS=Arabidopsis thaliana (Mouse-ear cress) PE=2 SV=1
	c64583.graph_c0	RecName: Full=Calnexin homolog; Flags: Precursor	Calnexin homolog (Precursor) OS=Helianthus tuberosus (Jerusalem artichoke) PE=2 SV=1
	c64730.graph_c0	PREDICTED: unknown protein DS12 from 2D-PAGE of leaf, chloroplastic-like [Solanum lycopersicum]	Unknown protein DS12 from 2D-PAGE of leaf, chloroplastic (Precursor) OS=Oryza sativa subsp. japonica (Rice) PE=2 SV=2
	c65047.graph_c0	PREDICTED: cytochrome b6-f complex iron-sulfur subunit, chloroplastic isoform 1 [Vitis vinifera]	Cytochrome b6-f complex iron-sulfur subunit, chloroplastic (Precursor) GN=petC OS=Spinacia oleracea (Spinach) PE=1 SV=2
	c65159.graph_c0	hypothetical protein PRUPE_ppa005049mg [Prunus persica]	--
	c65495.graph_c0	unnamed protein product [Vitis vinifera]	--
	c65502.graph_c0	hypothetical protein PRUPE_ppa015325mg [Prunus persica]	--
	c66252.graph_c1	peroxiredoxins, prx-1, prx-2, prx-3, putative [Ricinus communis]	2-Cys peroxiredoxin BAS1, chloroplastic (Precursor) GN=BAS1 OS=Arabidopsis thaliana (Mouse-ear cress) PE=1 SV=2
	c66422.graph_c1	gigantea-like [Chrysanthemum seticuspe f. boreale]	Protein GIGANTEA GN=GI OS=Arabidopsis thaliana (Mouse-ear cress) PE=1 SV=2
	c66716.graph_c0	PREDICTED: acyl-CoA-binding domain-containing protein 1-like [Solanum lycopersicum]	Acyl-CoA-binding domain-containing protein 1 GN=MYN8.8 OS=Arabidopsis thaliana (Mouse-ear cress) PE=1 SV=2
	c66790.graph_c0	PREDICTED: acyl carrier protein 2, mitochondrial-like [Vitis vinifera]	Acyl carrier protein 2, mitochondrial (Precursor) GN=MTACP2 OS=Arabidopsis thaliana (Mouse-ear cress) PE=1 SV=1
	c66825.graph_c0	uncharacterized protein LOC100272648 [Zea mays]	Elongation factor 2 OS=Beta vulgaris (Sugar beet) PE=2 SV=1
	c67262.graph_c0	PREDICTED: thylakoid lumenal 16.5 kDa protein, chloroplastic-like [Solanum lycopersicum]	Thylakoid lumenal 16.5 kDa protein, chloroplastic (Precursor) GN=At4g02530 OS=Arabidopsis thaliana (Mouse-ear cress) PE=1 SV=3
	c67588.graph_c1	PREDICTED: ruBisCO large subunit-binding protein subunit beta, chloroplastic [Vitis vinifera]	RuBisCO large subunit-binding protein subunit beta, chloroplastic (Precursor) OS=Pisum sativum (Garden pea) PE=1 SV=2
	c67626.graph_c1	GA Insensitive Dwarf1 A [Lactuca sativa]	Gibberellin receptor GID1B GN=T20O10.110 OS=Arabidopsis thaliana (Mouse-ear cress) PE=1 SV=1
	c67803.graph_c0	unnamed protein product [Helianthus annuus]	Early light-induced protein 1, chloroplastic (Precursor) GN=ELIP1 OS=Arabidopsis thaliana (Mouse-ear cress) PE=1 SV=1
	c68199.graph_c0	hypothetical protein PRUPE_ppa007693mg [Prunus persica]	F-box/kelch-repeat protein SKIP4 GN=SKIP4 OS=Arabidopsis thaliana (Mouse-ear cress) PE=1 SV=1
	c68340.graph_c1	PREDICTED: elongation factor 2-like isoform 1 [Solanum lycopersicum]	Elongation factor 2 OS=Beta vulgaris (Sugar beet) PE=2 SV=1
	c68340.graph_c2	hypothetical protein SORBIDRAFT_0525s002010 [Sorghum bicolor]	Elongation factor 2 OS=Beta vulgaris (Sugar beet) PE=2 SV=1
	c68738.graph_c0	RecName: Full=29 kDa ribonucleoprotein A, chloroplastic; AltName: Full=CP29A; Flags: Precursor	29 kDa ribonucleoprotein A, chloroplastic (Precursor) OS=Nicotiana sylvestris (Wood tobacco) PE=2 SV=1
	c68819.graph_c0	Syntaxin of plants 121 [Theobroma cacao]	Syntaxin-121 GN=F26K24.11 OS=Arabidopsis thaliana (Mouse-ear cress) PE=1 SV=1
	c69036.graph_c0	GIGANTEA, partial [Chrysanthemum x morifolium]	Protein GIGANTEA GN=GI OS=Arabidopsis thaliana (Mouse-ear cress) PE=1 SV=2
	c69087.graph_c0	PREDICTED: syntaxin-121-like [Solanum lycopersicum]	Syntaxin-121 GN=F26K24.11 OS=Arabidopsis thaliana (Mouse-ear cress) PE=1 SV=1
	c69165.graph_c0	PREDICTED: uncharacterized protein LOC100241815 [Vitis vinifera]	Extensin (Precursor) GN=HRGPNT3 OS=Nicotiana tabacum (Common tobacco) PE=2 SV=1
	c69463.graph_c0	Calmodulin-binding protein, putative isoform 1 [Theobroma cacao]	--
	c69792.graph_c0	PREDICTED: ruBisCO large subunit-binding protein subunit beta, chloroplastic [Vitis vinifera]	RuBisCO large subunit-binding protein subunit beta, chloroplastic (Precursor) OS=Pisum sativum (Garden pea) PE=1 SV=2
	c70001.graph_c0	PREDICTED: PP2A regulatory subunit TAP46 [Vitis vinifera]	PP2A regulatory subunit TAP46 GN=TAP46 OS=Arabidopsis thaliana (Mouse-ear cress) PE=1 SV=2
	c71031.graph_c0	PREDICTED: uncharacterized protein LOC101267356 [Solanum lycopersicum]	--
	c72049.graph_c0	putative pre-mRNA splicing factor [Camellia sinensis]	PsbB mRNA maturation factor Mbb1, chloroplastic (Precursor) GN=MBB1 OS=Chlamydomonas reinhardtii (Chlamydomonas smithii) PE=2 SV=1
	c72129.graph_c0	phytochrome b [Chrysanthemum seticuspe f. boreale]	Phytochrome B GN=PHYB OS=Nicotiana tabacum (Common tobacco) PE=2 SV=2
	c72388.graph_c0	PREDICTED: uncharacterized protein LOC101261951 [Solanum lycopersicum]	Universal stress protein A-like protein GN=At3g01520 OS=Arabidopsis thaliana (Mouse-ear cress) PE=1 SV=2
	c72421.graph_c0	Hydrophobic protein RCI2B [Arabidopsis thaliana]	Hydrophobic protein RCI2B OS=Arabidopsis thaliana (Mouse-ear cress) PE=2 SV=1
	c72427.graph_c0	hypothetical protein M569_05184, partial [Genlisea aurea]	UPF0057 membrane protein At4g30660 GN=At4g30660 OS=Arabidopsis thaliana (Mouse-ear cress) PE=2 SV=1
	c72464.graph_c0	PREDICTED: uncharacterized protein LOC100241815 [Vitis vinifera]	Extensin (Precursor) GN=HRGPNT3 OS=Nicotiana tabacum (Common tobacco) PE=2 SV=1
	c73075.graph_c0	PREDICTED: universal stress protein Slr1101-like [Solanum lycopersicum]	Universal stress protein A-like protein GN=At3g01520 OS=Arabidopsis thaliana (Mouse-ear cress) PE=1 SV=2
	c73385.graph_c0	PREDICTED: uncharacterized protein LOC100241815 [Vitis vinifera]	C2 domain-containing protein At1g63220 GN=At1g63220 OS=Arabidopsis thaliana (Mouse-ear cress) PE=1 SV=1
	c7354.graph_c0	PREDICTED: F-box-like/WD repeat-containing protein TBL1XR1-like [Fragaria vesca subsp. vesca]	Protein Mut11 GN=Mut11 OS=Chlamydomonas reinhardtii (Chlamydomonas smithii) PE=2 SV=1
	c74091.graph_c0	elongation factor 2 [Nicotiana tabacum]	Elongation factor 2 OS=Beta vulgaris (Sugar beet) PE=2 SV=1
	c75662.graph_c0	hypothetical protein VOLCADRAFT_45192 [Volvox carteri f. nagariensis]	Pre-mRNA-splicing factor SF2 GN=SF2 OS=Arabidopsis thaliana (Mouse-ear cress) PE=1 SV=1
	c76087.graph_c0	hypothetical protein PRUPE_ppa004608mg [Prunus persica]	--
	c76906.graph_c0	elongation factor 2 [Nicotiana tabacum]	Elongation factor 2 OS=Beta vulgaris (Sugar beet) PE=2 SV=1
	c77024.graph_c0	hypothetical protein CARUB_v100127481mg, partial [Capsella rubella]	Elongation factor 2 OS=Beta vulgaris (Sugar beet) PE=2 SV=1
	c78650.graph_c0	unknown [Medicago truncatula]	Guanine nucleotide-binding protein subunit beta OS=Nicotiana plumbaginifolia (Leadwort-leaved tobacco) PE=2 SV=1
	c78962.graph_c0	AT1G56070 [Arabidopsis thaliana]	Elongation factor 2 OS=Beta vulgaris (Sugar beet) PE=2 SV=1
	c79785.graph_c0	unnamed protein product [Vitis vinifera]	Elongation factor 2 OS=Parachlorella kessleri (Green alga) PE=2 SV=1
	c79799.graph_c0	hypothetical protein At4g04650 [Arabidopsis thaliana]	--
	c80781.graph_c0	unnamed protein product [Vitis vinifera]	--
	c81216.graph_c0	hypothetical protein CARUB_v10011202mg [Capsella rubella]	Synaptotagmin-2 GN=T20H2.13 OS=Arabidopsis thaliana (Mouse-ear cress) PE=2 SV=1
	c81555.graph_c0	F11F12.5 protein [Theobroma cacao]	--
	c83373.graph_c0	PREDICTED: syntaxin-121-like [Solanum lycopersicum]	Syntaxin-121 GN=F26K24.11 OS=Arabidopsis thaliana (Mouse-ear cress) PE=1 SV=1
	c85132.graph_c0	PREDICTED: myosin-J heavy chain-like [Glycine max]	Myosin-1 GN=MZE19.1 OS=Arabidopsis thaliana (Mouse-ear cress) PE=2 SV=1
	c88315.graph_c0	PREDICTED: uncharacterized protein LOC101267356 [Solanum lycopersicum]	--
	c8958.graph_c0	uncharacterized protein LOC100813859 [Glycine max]	--
	c89783.graph_c0	hypothetical protein [Arabidopsis thaliana]	--
	c93491.graph_c0	predicted protein [Populus trichocarpa]	Synaptotagmin-2 GN=T20H2.13 OS=Arabidopsis thaliana (Mouse-ear cress) PE=2 SV=1

## Sheet: response to salt
	ID	Swissprot_annotation	nr_annotation
TFs	c29418.graph_c0	Homeobox-leucine zipper protein HAT5 [Theobroma cacao]	Homeobox-leucine zipper protein HAT5 GN=F4P13.2 OS=Arabidopsis thaliana (Mouse-ear cress) PE=1 SV=1
	c31576.graph_c0	Transcription factor MYB39 [Triticum urartu]	Myb-related protein Myb4 GN=OSJNBa0073E02.6 OS=Oryza sativa subsp. japonica (Rice) PE=2 SV=2
	c34537.graph_c1	PREDICTED: transcription factor DIVARICATA-like [Solanum lycopersicum]	Protein RADIALIS-like 1 GN=T22F8.150 OS=Arabidopsis thaliana (Mouse-ear cress) PE=2 SV=1
	c45998.graph_c0	Basic transcription factor 3 [Theobroma cacao]	--
	c46492.graph_c0	PREDICTED: transcription factor Pur-alpha 1-like [Fragaria vesca subsp. vesca]	Transcription factor Pur-alpha 1 GN=PURA1 OS=Arabidopsis thaliana (Mouse-ear cress) PE=1 SV=2
	c48979.graph_c0	PREDICTED: uncharacterized protein LOC101207929 [Cucumis sativus]	Transcription factor MYB44 GN=K8K14.2 OS=Arabidopsis thaliana (Mouse-ear cress) PE=2 SV=1
	c54340.graph_c0	MYB transcription factor [Camellia sinensis]	Transcription factor ASG4 GN=F22L4.18 OS=Arabidopsis thaliana (Mouse-ear cress) PE=2 SV=1
	c54778.graph_c0	PREDICTED: transcription factor BTF3 [Vitis vinifera]	--
	c54905.graph_c0	WRKY DNA-binding protein 57 isoform 1 [Theobroma cacao]	Probable WRKY transcription factor 57 OS=Arabidopsis thaliana (Mouse-ear cress) PE=2 SV=1
	c55351.graph_c1	PREDICTED: NAC domain-containing protein 29 isoform 1 [Vitis vinifera]	NAC transcription factor ONAC010 OS=Oryza sativa subsp. japonica (Rice) PE=2 SV=1
	c55577.graph_c0	HB1 [Nicotiana benthamiana]	Homeobox-leucine zipper protein ATHB-12 GN=ATHB-12 OS=Arabidopsis thaliana (Mouse-ear cress) PE=2 SV=1
	c57073.graph_c0	MYB transcription factor [Craterostigma plantagineum]	Myb-related protein 305 GN=MYB305 OS=Antirrhinum majus (Garden snapdragon) PE=2 SV=1
	c58482.graph_c0	WRKY32 protein [Glycine max]	Probable WRKY transcription factor 57 OS=Arabidopsis thaliana (Mouse-ear cress) PE=2 SV=1
	c58543.graph_c0	PREDICTED: transcription factor BTF3 [Vitis vinifera]	--
	c58951.graph_c0	AP2 domain transcription factor RAP2.3, putative [Ricinus communis]	Ethylene-responsive transcription factor ERF113 GN=ERF113 OS=Arabidopsis thaliana (Mouse-ear cress) PE=2 SV=1
	c70279.graph_c0	AP2 domain-containing transcription factor, putative isoform 2 [Theobroma cacao]	Ethylene-responsive transcription factor RAP2-7 GN=T17D12.11 OS=Arabidopsis thaliana (Mouse-ear cress) PE=2 SV=2
	c61520.graph_c0	PREDICTED: transcription factor MYB104 [Vitis vinifera]	Transcription factor MYB44 GN=K8K14.2 OS=Arabidopsis thaliana (Mouse-ear cress) PE=2 SV=1
	c62216.graph_c0	predicted protein [Populus trichocarpa]	Homeobox-leucine zipper protein ATHB-12 GN=ATHB-12 OS=Arabidopsis thaliana (Mouse-ear cress) PE=2 SV=1
	c64172.graph_c0	predicted protein [Populus trichocarpa]	Transcription factor MYB1R1 OS=Solanum tuberosum (Potato) PE=2 SV=1
	c64989.graph_c0	NAC domain protein, IPR003441 [Populus trichocarpa]	NAC transcription factor 29 GN=At1g69490 OS=Arabidopsis thaliana (Mouse-ear cress) PE=2 SV=1
	c65678.graph_c0	bZIP transcription factor bZIP8 [Camellia sinensis]	ABSCISIC ACID-INSENSITIVE 5-like protein 5 GN=T2P3 OS=Arabidopsis thaliana (Mouse-ear cress) PE=1 SV=1
	c69033.graph_c0	bZIP transcription factor bZIP8 [Camellia sinensis]	ABSCISIC ACID-INSENSITIVE 5-like protein 5 GN=T2P3 OS=Arabidopsis thaliana (Mouse-ear cress) PE=1 SV=1
	c63221.graph_c0	basic region/leucine zipper motif transcription factor [Taraxacum brevicorniculatum]	ABSCISIC ACID-INSENSITIVE 5-like protein 7 GN=MVI11.7 OS=Arabidopsis thaliana (Mouse-ear cress) PE=1 SV=1
	c70856.graph_c0	PREDICTED: transcription factor MYB1R1 isoform 2 [Vitis vinifera]	Transcription factor MYB1R1 OS=Solanum tuberosum (Potato) PE=2 SV=1
	c93375.graph_c0	unnamed protein product [Vitis vinifera]	Transcription factor MYB1R1 OS=Solanum tuberosum (Potato) PE=2 SV=1
Kinases	c28662.graph_c0	unnamed protein product [Vitis vinifera]	Mitogen-activated protein kinase kinase kinase 1 GN=MEKK1 OS=Arabidopsis thaliana (Mouse-ear cress) PE=1 SV=2
	c29117.graph_c0	unknown [Medicago truncatula]	Shaggy-related protein kinase epsilon GN=ASK5 OS=Arabidopsis thaliana (Mouse-ear cress) PE=2 SV=1
	c29117.graph_c1	PREDICTED: shaggy-related protein kinase epsilon-like isoform 2 [Solanum lycopersicum]	Glycogen synthase kinase-3 homolog MsK-1 GN=MSK-1 OS=Medicago sativa (Alfalfa) PE=2 SV=1
	c29328.graph_c0	PREDICTED: shaggy-related protein kinase kappa [Vitis vinifera]	Shaggy-related protein kinase kappa GN=ASK10 OS=Arabidopsis thaliana (Mouse-ear cress) PE=2 SV=2
	c31565.graph_c0	MAP3K beta 1 protein kinase [Brassica napus]	Mitogen-activated protein kinase kinase kinase 1 GN=MEKK1 OS=Arabidopsis thaliana (Mouse-ear cress) PE=1 SV=2
	c31617.graph_c0	FERONIA receptor-like kinase [Brassica oleracea]	Receptor-like protein kinase FERONIA (Precursor) GN=F26O13.190 OS=Arabidopsis thaliana (Mouse-ear cress) PE=1 SV=1
	c34355.graph_c0	RecName: Full=Nucleoside diphosphate kinase; Short=NDK; Short=NDP kinase	Nucleoside diphosphate kinase OS=Helianthus annuus (Common sunflower) PE=2 SV=1
	c36725.graph_c0	PREDICTED: somatic embryogenesis receptor kinase 1 [Vitis vinifera]	Somatic embryogenesis receptor kinase 1 (Precursor) OS=Arabidopsis thaliana (Mouse-ear cress) PE=1 SV=2
	c42108.graph_c0	PREDICTED: mitogen-activated protein kinase kinase kinase 1-like [Glycine max]	Mitogen-activated protein kinase kinase kinase 1 GN=MEKK1 OS=Arabidopsis thaliana (Mouse-ear cress) PE=1 SV=2
	c44785.graph_c0	calcium dependent protein kinase 3 [Chenopodium album]	Calcium-dependent protein kinase 7 GN=CPK7 OS=Arabidopsis thaliana (Mouse-ear cress) PE=1 SV=1
	c48823.graph_c0	Calcium-dependent protein kinase 19 [Theobroma cacao]	Calcium-dependent protein kinase 8 GN=F7K24.200 OS=Arabidopsis thaliana (Mouse-ear cress) PE=1 SV=1
	c48894.graph_c1	map3k delta-1 protein kinase, putative [Ricinus communis]	Serine/threonine-protein kinase EDR1 GN=F22O13.20 OS=Arabidopsis thaliana (Mouse-ear cress) PE=1 SV=1
	c48928.graph_c0	unknown [Glycine max]	Serine/threonine-protein kinase SAPK7 GN=OSJNBa0084A10.12 OS=Oryza sativa subsp. japonica (Rice) PE=2 SV=2
	c50080.graph_c0	Histidine kinase 1 [Theobroma cacao]	Histidine kinase 3 GN=F17L21.11 OS=Arabidopsis thaliana (Mouse-ear cress) PE=1 SV=1
	c51451.graph_c0	predicted protein [Populus trichocarpa]	CBL-interacting serine/threonine-protein kinase 24 OS=Arabidopsis thaliana (Mouse-ear cress) PE=1 SV=1
	c52795.graph_c0	predicted protein [Populus trichocarpa]	Probable LRR receptor-like serine/threonine-protein kinase RPK1 (Precursor) OS=Arabidopsis thaliana (Mouse-ear cress) PE=1 SV=1
	c53698.graph_c0	predicted protein [Populus trichocarpa]	CBL-interacting serine/threonine-protein kinase 24 OS=Arabidopsis thaliana (Mouse-ear cress) PE=1 SV=1
	c54046.graph_c0	Serine/threonine-protein kinase SAPK3, putative [Ricinus communis]	Serine/threonine-protein kinase SAPK1 GN=OOSJNBa0017N12.8 OS=Oryza sativa subsp. japonica (Rice) PE=1 SV=1
	c54843.graph_c0	PREDICTED: histidine kinase 2-like [Vitis vinifera]	Histidine kinase 2 GN=AHK2 OS=Arabidopsis thaliana (Mouse-ear cress) PE=1 SV=1
	c55175.graph_c0	histidine kinase 2 [Betula pendula]	Histidine kinase 2 GN=AHK2 OS=Arabidopsis thaliana (Mouse-ear cress) PE=1 SV=1
	c55448.graph_c0	unnamed protein product [Vitis vinifera]	CBL-interacting serine/threonine-protein kinase 9 OS=Arabidopsis thaliana (Mouse-ear cress) PE=1 SV=2
	c57181.graph_c0	Serine/threonine-protein kinase 24 isoform 1 [Theobroma cacao]	--
	c57440.graph_c0	PREDICTED: CBL-interacting serine/threonine-protein kinase 7-like [Solanum lycopersicum]	CBL-interacting serine/threonine-protein kinase 7 GN=At3g23000 OS=Arabidopsis thaliana (Mouse-ear cress) PE=1 SV=1
	c58409.graph_c0	PREDICTED: 3-isopropylmalate dehydratase small subunit [Vitis vinifera]	Proline-rich receptor-like protein kinase PERK1 GN=PERK1 OS=Arabidopsis thaliana (Mouse-ear cress) PE=1 SV=1
	c58496.graph_c0	mitogen-activated protein kinase 1 [Arachis hypogaea]	Mitogen-activated protein kinase homolog MMK1 GN=MMK1 OS=Medicago sativa (Alfalfa) PE=1 SV=1
	c58894.graph_c0	PREDICTED: calcium-dependent protein kinase 3 [Vitis vinifera]	Calcium-dependent protein kinase 3 GN=F9D16.120 OS=Arabidopsis thaliana (Mouse-ear cress) PE=1 SV=1
	c59087.graph_c0	Shaggy-like kinase 13 isoform 1 [Theobroma cacao]	Shaggy-related protein kinase epsilon GN=ASK5 OS=Arabidopsis thaliana (Mouse-ear cress) PE=2 SV=1
	c60036.graph_c0	PREDICTED: histidine kinase 2-like [Vitis vinifera]	Histidine kinase 2 GN=AHK2 OS=Arabidopsis thaliana (Mouse-ear cress) PE=1 SV=1
	c60884.graph_c0	unnamed protein product [Vitis vinifera]	CBL-interacting protein kinase 24 OS=Oryza sativa subsp. japonica (Rice) PE=1 SV=1
	c61400.graph_c0	CBL-interacting protein kinase 09 [Vitis vinifera]	CBL-interacting serine/threonine-protein kinase 24 OS=Arabidopsis thaliana (Mouse-ear cress) PE=1 SV=1
	c61716.graph_c0	Glycogen synthase kinase-3 beta, putative [Ricinus communis]	Shaggy-related protein kinase delta GN=ASK4 OS=Arabidopsis thaliana (Mouse-ear cress) PE=2 SV=1
	c62371.graph_c0	CBL-interacting serine/threonine-protein kinase 1 isoform 1 [Theobroma cacao]	CBL-interacting serine/threonine-protein kinase 1 GN=MKP6.6 OS=Arabidopsis thaliana (Mouse-ear cress) PE=1 SV=2
	c62625.graph_c0	AT3g50500/T20E23_100 [Arabidopsis thaliana]	Serine/threonine-protein kinase SRK2I GN=MUD21.14 OS=Arabidopsis thaliana (Mouse-ear cress) PE=1 SV=1
	c63378.graph_c0	PREDICTED: shaggy-related protein kinase eta-like [Vitis vinifera]	Shaggy-related protein kinase zeta GN=ASK6 OS=Arabidopsis thaliana (Mouse-ear cress) PE=2 SV=2
	c64601.graph_c0	PREDICTED: serine/threonine-protein kinase SRK2E-like [Solanum lycopersicum]	Serine/threonine-protein kinase SRK2E GN=F17I5.140 OS=Arabidopsis thaliana (Mouse-ear cress) PE=1 SV=1
	c64911.graph_c0	PREDICTED: mps one binder kinase activator-like 1 isoform 2 [Vitis vinifera]	MOB kinase activator-like 1 GN=At4g19045 OS=Arabidopsis thaliana (Mouse-ear cress) PE=2 SV=1
	c65210.graph_c0	Calcium-dependent protein kinase 19 [Theobroma cacao]	Calcium-dependent protein kinase 7 GN=CPK7 OS=Arabidopsis thaliana (Mouse-ear cress) PE=1 SV=1
	c65261.graph_c0	PREDICTED: NADH-cytochrome b5 reductase-like protein [Vitis vinifera]	NADH-cytochrome b5 reductase-like protein GN=CBR2 OS=Arabidopsis thaliana (Mouse-ear cress) PE=1 SV=2
	c65328.graph_c0	PREDICTED: serine/threonine-protein kinase SRK2I-like [Solanum lycopersicum]	Serine/threonine-protein kinase SAPK8 GN=OSJNBa0079B15.27 OS=Oryza sativa subsp. japonica (Rice) PE=2 SV=1
	c65635.graph_c0	PREDICTED: thiamin pyrophosphokinase 1 isoform 2 [Vitis vinifera]	--
	c65797.graph_c0	predicted protein [Populus trichocarpa]	Serine/threonine-protein kinase SAPK2 GN=SAPK2 OS=Oryza sativa subsp. indica (Rice) PE=2 SV=2
	c66612.graph_c0	mitogen-activated protein kinase kinase 2 [Petroselinum crispum]	Mitogen-activated protein kinase kinase 2 GN=F27B13.50 OS=Arabidopsis thaliana (Mouse-ear cress) PE=1 SV=2
	c66817.graph_c0	PREDICTED: serine/threonine-protein kinase-like protein CCR1-like [Fragaria vesca subsp. vesca]	Serine/threonine-protein kinase-like protein CCR1 (Precursor) OS=Arabidopsis thaliana (Mouse-ear cress) PE=1 SV=1
	c66817.graph_c1	PREDICTED: serine/threonine-protein kinase-like protein CCR1-like isoform 1 [Solanum lycopersicum]	Serine/threonine-protein kinase-like protein CCR1 (Precursor) OS=Arabidopsis thaliana (Mouse-ear cress) PE=1 SV=1
	c67196.graph_c0	PREDICTED: serine/threonine-protein kinase SRK2E-like [Solanum lycopersicum]	Serine/threonine-protein kinase SRK2E GN=F17I5.140 OS=Arabidopsis thaliana (Mouse-ear cress) PE=1 SV=1
	c67275.graph_c0	Serine/threonine protein kinase 2 isoform 1 [Theobroma cacao]	Serine/threonine-protein kinase AtPK2/AtPK19 GN=F17O14.19 OS=Arabidopsis thaliana (Mouse-ear cress) PE=1 SV=2
	c67816.graph_c0	PREDICTED: uncharacterized protein LOC100258981 isoform 1 [Vitis vinifera]	Mitogen-activated protein kinase kinase kinase YODA GN=YDA OS=Arabidopsis thaliana (Mouse-ear cress) PE=1 SV=1
	c68239.graph_c0	hexokinase 6 [Nicotiana tabacum]	Hexokinase-3 GN=At1g50460 OS=Arabidopsis thaliana (Mouse-ear cress) PE=1 SV=1
	c70324.graph_c0	phosphoinositide 3-kinase [Nicotiana tabacum]	Phosphatidylinositol 3-kinase, root isoform OS=Glycine max (Soybean) PE=2 SV=1
	c70931.graph_c0	PREDICTED: mitogen-activated protein kinase kinase 4-like [Cucumis sativus]	Mitogen-activated protein kinase kinase 5 GN=MKK5 OS=Arabidopsis thaliana (Mouse-ear cress) PE=1 SV=2
	c71066.graph_c0	PREDICTED: receptor-like protein kinase FERONIA-like [Solanum lycopersicum]	Receptor-like protein kinase FERONIA (Precursor) GN=F26O13.190 OS=Arabidopsis thaliana (Mouse-ear cress) PE=1 SV=1
	c71730.graph_c0	PREDICTED: CBL-interacting serine/threonine-protein kinase 7-like [Solanum lycopersicum]	CBL-interacting serine/threonine-protein kinase 7 GN=At3g23000 OS=Arabidopsis thaliana (Mouse-ear cress) PE=1 SV=1
	c71845.graph_c0	PREDICTED: receptor-like protein kinase FERONIA-like [Solanum lycopersicum]	Receptor-like protein kinase FERONIA (Precursor) GN=F26O13.190 OS=Arabidopsis thaliana (Mouse-ear cress) PE=1 SV=1
	c71845.graph_c1	receptor protein kinase like protein [Arabidopsis thaliana]	Receptor-like protein kinase FERONIA (Precursor) GN=F26O13.190 OS=Arabidopsis thaliana (Mouse-ear cress) PE=1 SV=1
	c72543.graph_c0	PREDICTED: mps one binder kinase activator-like 1 [Vitis vinifera]	MOB kinase activator-like 1 GN=At4g19045 OS=Arabidopsis thaliana (Mouse-ear cress) PE=2 SV=1
	c74208.graph_c0	FERONIA-like protein [Arabidopsis lyrata]	Receptor-like protein kinase FERONIA (Precursor) GN=F26O13.190 OS=Arabidopsis thaliana (Mouse-ear cress) PE=1 SV=1
	c78165.graph_c0	calcium-dependent protein kinase [Arabidopsis thaliana]	Calcium-dependent protein kinase 8 GN=F7K24.200 OS=Arabidopsis thaliana (Mouse-ear cress) PE=1 SV=1
	c90598.graph_c0	putative adenylate protein [Neofusicoccum parvum UCRNP2]	Adenylate kinase 4 GN=ADK1 OS=Arabidopsis thaliana (Mouse-ear cress) PE=2 SV=2
Chaperones	c1637.graph_c0	unknown [Lotus japonicus]	Heat shock protein 90-4 GN=MDA7.4 OS=Arabidopsis thaliana (Mouse-ear cress) PE=2 SV=1
	c19015.graph_c0	putative heat shock protein 82 [Oryza sativa Japonica Group]	Heat shock protein 81-1 OS=Oryza sativa subsp. japonica (Rice) PE=2 SV=2
	c2228.graph_c0	predicted protein [Physcomitrella patens subsp. patens]	Protein disulfide-isomerase like 2-1 (Precursor) GN=At2g47470 OS=Arabidopsis thaliana (Mouse-ear cress) PE=1 SV=1
	c2228.graph_c1	PREDICTED: probable protein disulfide-isomerase A6-like [Cucumis sativus]	Protein disulfide-isomerase like 2-1 (Precursor) GN=At2g47470 OS=Arabidopsis thaliana (Mouse-ear cress) PE=1 SV=1
	c22438.graph_c0	hypothetical protein SELMODRAFT_144212 [Selaginella moellendorffii]	Calreticulin-2 (Precursor) GN=T12M4.8 OS=Arabidopsis thaliana (Mouse-ear cress) PE=1 SV=3
	c27568.graph_c0	fiber protein Fb9 [Gossypium barbadense]	Heat shock protein 90-2 GN=At5g56030 OS=Arabidopsis thaliana (Mouse-ear cress) PE=1 SV=1
	c30868.graph_c0	heat shock protein 83 [Beta vulgaris]	Heat shock protein 82 (Fragment) GN=HSP82 OS=Nicotiana tabacum (Common tobacco) PE=1 SV=1
	c34688.graph_c0	hypothetical protein PRUPE_ppa001973mg [Prunus persica]	Heat shock 70 kDa protein, mitochondrial (Precursor) OS=Phaseolus vulgaris (Kidney bean) PE=1 SV=1
	c39465.graph_c0	heat shock protein 90 [Lactuca sativa]	Heat shock cognate protein 80 GN=HSC80 OS=Solanum lycopersicum (Tomato) PE=2 SV=1
	c47904.graph_c0	putative heat shock protein [Iris tectorum]	Heat shock cognate protein 80 GN=HSC80 OS=Solanum lycopersicum (Tomato) PE=2 SV=1
	c48368.graph_c0	heat shock protein HSP70-1, partial [Arabidopsis thaliana]	Heat shock 70 kDa protein 18 GN=F13N6.9 OS=Arabidopsis thaliana (Mouse-ear cress) PE=2 SV=1
	c49426.graph_c0	PREDICTED: heat shock cognate protein 80-like [Cucumis sativus]	Heat shock cognate protein 80 GN=HSC80 OS=Solanum lycopersicum (Tomato) PE=2 SV=1
	c51764.graph_c0	hypothetical protein, partial [Scutellaria baicalensis]	Heat shock cognate 70 kDa protein 1 GN=HSC-I OS=Solanum lycopersicum (Tomato) PE=2 SV=1
	c56923.graph_c0	PREDICTED: BAG family molecular chaperone regulator 3-like [Solanum lycopersicum]	BAG family molecular chaperone regulator 1 GN=BAG1 OS=Arabidopsis thaliana (Mouse-ear cress) PE=1 SV=1
	c57844.graph_c0	Heat shock protein 90 [Nicotiana tabacum]	Endoplasmin homolog (Precursor) GN=HSP90 OS=Catharanthus roseus (Madagascar periwinkle) PE=1 SV=1
	c60085.graph_c0	HEAT SHOCK PROTEIN 81-2 [Arabidopsis thaliana]	Heat shock protein 90-3 GN=MDA7.5 OS=Arabidopsis thaliana (Mouse-ear cress) PE=1 SV=2
	c60235.graph_c0	Heat shock protein 90 [Nicotiana tabacum]	Endoplasmin homolog (Precursor) GN=T19F6.1,T22A6.20 OS=Arabidopsis thaliana (Mouse-ear cress) PE=1 SV=1
	c60603.graph_c0	PREDICTED: dnaJ protein homolog isoform 1 [Solanum lycopersicum]	DnaJ protein homolog (Precursor) GN=DNAJ1 OS=Cucumis sativus (Cucumber) PE=2 SV=1
	c61741.graph_c0	PREDICTED: 20 kDa chaperonin, chloroplastic [Vitis vinifera]	20 kDa chaperonin, chloroplastic (Precursor) GN=T1M15.120 OS=Arabidopsis thaliana (Mouse-ear cress) PE=1 SV=2
	c61849.graph_c1	PREDICTED: heat shock cognate 70 kDa protein 2-like isoform 1 [Glycine max]	Heat shock cognate 70 kDa protein GN=HSP70 OS=Petunia hybrida (Petunia) PE=2 SV=1
	c62524.graph_c0	unknown [Lotus japonicus]	Heat shock protein 90-4 GN=MDA7.4 OS=Arabidopsis thaliana (Mouse-ear cress) PE=2 SV=1
	c62893.graph_c0	Mitochondrial HSO70 2 isoform 2 [Theobroma cacao]	Heat shock 70 kDa protein, mitochondrial (Precursor) OS=Phaseolus vulgaris (Kidney bean) PE=1 SV=1
	c62893.graph_c1	PREDICTED: heat shock 70 kDa protein, mitochondrial-like [Cucumis sativus]	Heat shock 70 kDa protein, mitochondrial (Precursor) GN=HSP68 OS=Solanum tuberosum (Potato) PE=1 SV=1
	c63509.graph_c0	heat shock protein 90 [Lactuca sativa]	Heat shock cognate protein 80 GN=HSC80 OS=Solanum lycopersicum (Tomato) PE=2 SV=1
	c63509.graph_c1	heat shock protein 90 [Ageratina adenophora]	Heat shock protein 90-4 GN=MDA7.4 OS=Arabidopsis thaliana (Mouse-ear cress) PE=2 SV=1
	c64947.graph_c0	putative heat shock protein [Iris tectorum]	Heat shock cognate protein 80 GN=HSC80 OS=Solanum lycopersicum (Tomato) PE=2 SV=1
	c68296.graph_c1	copper chaperone homolog CCH [Oryza sativa]	Copper transport protein CCH GN=CCH OS=Arabidopsis thaliana (Mouse-ear cress) PE=1 SV=1
	c69974.graph_c0	unknown [Lotus japonicus]	Heat shock protein 90-2 GN=At5g56030 OS=Arabidopsis thaliana (Mouse-ear cress) PE=1 SV=1
	c69974.graph_c1	heat shock protein 90 [Lactuca sativa]	Heat shock cognate protein 80 GN=HSC80 OS=Solanum lycopersicum (Tomato) PE=2 SV=1
	c69974.graph_c2	heat shock protein 90 [Lactuca sativa]	Heat shock cognate protein 80 GN=HSC80 OS=Solanum lycopersicum (Tomato) PE=2 SV=1
	c70011.graph_c1	RecName: Full=Calreticulin; Flags: Precursor	Calreticulin (Precursor) OS=Beta vulgaris (Sugar beet) PE=2 SV=1
	c72526.graph_c0	DnaJ heat shock protein [Oryza sativa Indica Group]	Chaperone protein dnaJ 2 (Precursor) OS=Arabidopsis thaliana (Mouse-ear cress) PE=1 SV=2
	c73384.graph_c0	putative heat shock protein 90, partial [Laburnum anagyroides]	Heat shock protein 90-4 GN=MDA7.4 OS=Arabidopsis thaliana (Mouse-ear cress) PE=2 SV=1
	c77093.graph_c0	hypothetical protein, partial [Scutellaria baicalensis]	Heat shock cognate 70 kDa protein 1 GN=HSC-I OS=Solanum lycopersicum (Tomato) PE=2 SV=1
	c80326.graph_c0	heat shock protein, partial [Artemisia tridentata]	Heat shock protein 82 (Fragment) GN=HSP82 OS=Nicotiana tabacum (Common tobacco) PE=1 SV=1
	c81169.graph_c0	HSP90 [Karlodinium veneficum]	Heat shock protein 81-1 OS=Oryza sativa subsp. japonica (Rice) PE=2 SV=2
LEAs	c62062.graph_c0	unknown [Populus trichocarpa]	Dehydration-responsive protein RD22 (Precursor) GN=RD22 OS=Arabidopsis thaliana (Mouse-ear cress) PE=2 SV=1
	c62220.graph_c0	PREDICTED: HVA22-like protein e-like [Solanum lycopersicum]	HVA22-like protein e GN=HVA22E OS=Arabidopsis thaliana (Mouse-ear cress) PE=2 SV=1
	c65768.graph_c0	PREDICTED: uncharacterized protein LOC101497922 isoform X3 [Cicer arietinum]	Desiccation protectant protein Lea14 homolog OS=Glycine max (Soybean) PE=2 SV=1
	c86583.graph_c0	unknown [Populus trichocarpa]	Dehydration-responsive protein RD22 (Precursor) GN=RD22 OS=Arabidopsis thaliana (Mouse-ear cress) PE=2 SV=1
Enzymes	c14902.graph_c0	aspartate--tRNA ligase - like protein [Arabidopsis thaliana]	Asparagine--tRNA ligase, cytoplasmic 1 GN=MIK19.13 OS=Arabidopsis thaliana (Mouse-ear cress) PE=2 SV=1
	c15.graph_c0	AT3G52930-like protein, partial [Capsella rubella]	Fructose-bisphosphate aldolase, cytoplasmic isozyme 2 OS=Pisum sativum (Garden pea) PE=1 SV=1
	c16544.graph_c0	PREDICTED: phospholipase A1-IIdelta-like [Solanum lycopersicum]	Phospholipase A1-IIdelta GN=At2g42690 OS=Arabidopsis thaliana (Mouse-ear cress) PE=1 SV=1
	c1988.graph_c0	histone deacetylase 2C [Arabidopsis thaliana]	Histone deacetylase HDT3 OS=Arabidopsis thaliana (Mouse-ear cress) PE=2 SV=2
	c2188.graph_c0	1,2-diacylglycerol 3-beta-galactosyltransferase [Camellia sinensis]	Monogalactosyldiacylglycerol synthase 3, chloroplastic (Precursor) GN=F7E22.4 OS=Arabidopsis thaliana (Mouse-ear cress) PE=1 SV=2
	c24908.graph_c0	hypothetical protein [Podospora anserina S mat+]	Cysteine proteinase RD19a (Precursor) GN=RD19A OS=Arabidopsis thaliana (Mouse-ear cress) PE=2 SV=1
	c27664.graph_c0	PREDICTED: ribonuclease 3-like [Fragaria vesca subsp. vesca]	--
	c28405.graph_c0	unnamed protein product [Vitis vinifera]	UDP-glycosyltransferase 72B3 GN=UGT72B3 OS=Arabidopsis thaliana (Mouse-ear cress) PE=2 SV=1
	c28671.graph_c0	Indole-3-acetic acid-amido synthetase GH3.5, putative [Ricinus communis]	Probable indole-3-acetic acid-amido synthetase GH3.5 GN=OSJNBa0009C07.16 OS=Oryza sativa subsp. japonica (Rice) PE=2 SV=1
	c28873.graph_c0	vitamin-b12 independent methionine synthase [Populus trichocarpa]	5-methyltetrahydropteroyltriglutamate--homocysteine methyltransferase GN=MET OS=Solenostemon scutellarioides (Coleus) PE=1 SV=2
	c29010.graph_c0	P5CDH1 [Actinidia chinensis]	Delta-1-pyrroline-5-carboxylate dehydrogenase 12A1, mitochondrial (Precursor) GN=K19B1.14 OS=Arabidopsis thaliana (Mouse-ear cress) PE=2 SV=1
	c29073.graph_c0	Glutamate dehydrogenase 2 [Theobroma cacao]	Glutamate dehydrogenase 2 GN=GDH2 OS=Arabidopsis thaliana (Mouse-ear cress) PE=1 SV=1
	c29112.graph_c0	Putative phospatase 2A inhibitor [Arabidopsis thaliana]	--
	c29202.graph_c0	hypothetical protein PRUPE_ppa007454mg [Prunus persica]	Cysteine proteinase RD19a (Precursor) GN=RD19A OS=Arabidopsis thaliana (Mouse-ear cress) PE=2 SV=1
	c29391.graph_c0	PREDICTED: histone deacetylase complex subunit SAP18-like [Solanum lycopersicum]	Histone deacetylase complex subunit SAP18 GN=At2g45640 OS=Arabidopsis thaliana (Mouse-ear cress) PE=1 SV=1
	c29470.graph_c0	Putative phospatase 2A inhibitor [Arabidopsis thaliana]	--
	c29492.graph_c0	Peptidylprolyl cis/trans isomerase [Theobroma cacao]	Peptidyl-prolyl cis-trans isomerase Pin1 GN=PIN1 OS=Malus domestica (Apple) PE=2 SV=1
	c29552.graph_c0	unknown [Glycine max]	26S proteasome non-ATPase regulatory subunit 4 homolog OS=Arabidopsis thaliana (Mouse-ear cress) PE=1 SV=1
	c30253.graph_c0	PREDICTED: isoleucyl-tRNA synthetase, cytoplasmic-like [Vitis vinifera]	Valine--tRNA ligase GN=VALRS OS=Arabidopsis thaliana (Mouse-ear cress) PE=2 SV=2
	c30849.graph_c0	uncharacterized protein LOC100191942 [Zea mays]	NAD-dependent malic enzyme 62 kDa isoform, mitochondrial (Precursor) OS=Solanum tuberosum (Potato) PE=1 SV=1
	c31227.graph_c0	PREDICTED: histone deacetylase 6-like [Solanum lycopersicum]	Histone deacetylase 6 GN=MDC12.7 OS=Arabidopsis thaliana (Mouse-ear cress) PE=1 SV=1
	c31300.graph_c0	putative long-chain-fatty-acid--CoA ligase [Arabidopsis thaliana]	Long chain acyl-CoA synthetase 6, peroxisomal (Precursor) GN=LACS6 OS=Arabidopsis thaliana (Mouse-ear cress) PE=1 SV=1
	c32747.graph_c0	peroxidase 1 [Artemisia annua]	Peroxidase 51 (Precursor) OS=Arabidopsis thaliana (Mouse-ear cress) PE=2 SV=1
	c32830.graph_c0	leucyl aminopeptidase-like protein [Arabidopsis thaliana]	Leucine aminopeptidase 3, chloroplastic (Precursor) GN=At4g30920 OS=Arabidopsis thaliana (Mouse-ear cress) PE=2 SV=2
	c33202.graph_c0	vacuolar H+-PPase [Nepenthes alata]	Pyrophosphate-energized vacuolar membrane proton pump 1 GN=F7H2.3 OS=Arabidopsis thaliana (Mouse-ear cress) PE=1 SV=1
	c34246.graph_c0	cysteine protease-1 [Helianthus annuus]	Oryzain alpha chain (Precursor) OS=Oryza sativa subsp. japonica (Rice) PE=1 SV=2
	c34350.graph_c0	RNA polymerase II ctd phosphatase, putative isoform 1 [Theobroma cacao]	RNA polymerase II C-terminal domain phosphatase-like 4 GN=CPL4 OS=Arabidopsis thaliana (Mouse-ear cress) PE=1 SV=1
	c34358.graph_c0	PREDICTED: pyrroline-5-carboxylate reductase-like [Fragaria vesca subsp. vesca]	Pyrroline-5-carboxylate reductase OS=Actinidia chinensis (Kiwi) PE=2 SV=1
	c34630.graph_c0	succinyl-CoA ligase beta subunit-like protein [Solanum tuberosum]	Succinyl-CoA ligase [ADP-forming] subunit beta, mitochondrial (Precursor) GN=OJ1234_B11.18 OS=Oryza sativa subsp. japonica (Rice) PE=1 SV=1
	c34667.graph_c1	hypothetical protein PRUPE_ppa009928mg [Prunus persica]	Gamma carbonic anhydrase 1, mitochondrial (Precursor) OS=Arabidopsis thaliana (Mouse-ear cress) PE=1 SV=1
	c34824.graph_c0	Gamma carbonic anhydrase 1, CA1 [Theobroma cacao]	Gamma carbonic anhydrase 2, mitochondrial (Precursor) GN=F8G22.2 OS=Arabidopsis thaliana (Mouse-ear cress) PE=1 SV=1
	c34859.graph_c0	PREDICTED: 26S proteasome non-ATPase regulatory subunit 4 [Vitis vinifera]	26S proteasome non-ATPase regulatory subunit 4 homolog OS=Arabidopsis thaliana (Mouse-ear cress) PE=1 SV=1
	c34880.graph_c0	PREDICTED: eukaryotic translation initiation factor 3 subunit E-like [Glycine max]	--
	c34978.graph_c0	plasma membrane H+ ATPase, partial [Nicotiana plumbaginifolia]	Plasma membrane ATPase 2 (Fragment) GN=LHA2 OS=Solanum lycopersicum (Tomato) PE=3 SV=1
	c35010.graph_c0	protein disulfide isomerase [Ipomoea batatas]	Protein disulfide-isomerase (Precursor) GN=PDI OS=Datisca glomerata (Durango root) PE=1 SV=1
	c35080.graph_c0	PREDICTED: NADH dehydrogenase [ubiquinone] iron-sulfur protein 4, mitochondrial [Vitis vinifera]	NADH dehydrogenase [ubiquinone] iron-sulfur protein 4, mitochondrial (Precursor) GN=FRO1 OS=Arabidopsis thaliana (Mouse-ear cress) PE=2 SV=1
	c35190.graph_c0	Peptidylprolyl cis/trans isomerase [Theobroma cacao]	Peptidyl-prolyl cis-trans isomerase Pin1 GN=PIN1 OS=Malus domestica (Apple) PE=2 SV=1
	c35336.graph_c0	glycosyltransferase UGT72B11 [Hieracium pilosella]	Hydroquinone glucosyltransferase GN=AS OS=Rauvolfia serpentina (Serpentwood) PE=1 SV=1
	c35368.graph_c0	unknown [Zea mays]	V-type proton ATPase subunit E GN=VATE OS=Citrus unshiu (Satsuma mandarin) PE=2 SV=1
	c35543.graph_c0	PREDICTED: RNA polymerase II C-terminal domain phosphatase-like 4-like [Solanum lycopersicum]	RNA polymerase II C-terminal domain phosphatase-like 4 GN=CPL4 OS=Arabidopsis thaliana (Mouse-ear cress) PE=1 SV=1
	c35941.graph_c0	endo-1,3-1,4-beta-d-glucanase, putative [Ricinus communis]	--
	c35970.graph_c0	PREDICTED: mannose-1-phosphate guanylyltransferase 1 isoform 1 [Vitis vinifera]	Probable mannose-1-phosphate guanylyltransferase 1 OS=Oryza sativa subsp. japonica (Rice) PE=2 SV=1
	c36265.graph_c0	PREDICTED: endo-1,3;1,4-beta-D-glucanase-like [Glycine max]	--
	c36568.graph_c0	PREDICTED: phosphatidylinositide phosphatase SAC1-like [Solanum lycopersicum]	Phosphoinositide phosphatase SAC7 GN=F26O13.100 OS=Arabidopsis thaliana (Mouse-ear cress) PE=2 SV=1
	c38654.graph_c0	Class II aminoacyl-tRNA and biotin synthetases superfamily protein [Theobroma cacao]	--
	c40701.graph_c0	peroxidase 1 [Artemisia annua]	Peroxidase 51 (Precursor) OS=Arabidopsis thaliana (Mouse-ear cress) PE=2 SV=1
	c4076.graph_c0	RecName: Full=Tryptophan synthase beta chain 1; AltName: Full=Orange pericarp 1	Tryptophan synthase beta chain 1 (Fragment) GN=TSB1 OS=Zea mays (Maize) PE=2 SV=1
	c41886.graph_c0	beta-ketoacyl-CoA synthase like protein [Arabidopsis thaliana]	3-ketoacyl-CoA synthase 11 GN=KCS11 OS=Arabidopsis thaliana (Mouse-ear cress) PE=2 SV=1
	c41967.graph_c0	disulfide isomerase [Gloeospermum blakeanum]	Protein disulfide-isomerase (Precursor) OS=Ricinus communis (Castor bean) PE=1 SV=1
	c42180.graph_c0	unnamed protein product [Vitis vinifera]	Poly(A)-specific ribonuclease PARN GN=F14J16.11 OS=Arabidopsis thaliana (Mouse-ear cress) PE=1 SV=2
	c42217.graph_c0	glyceraldehyde-3-phosphate dehydrogenase [Brassica napus]	Glyceraldehyde-3-phosphate dehydrogenase, cytosolic GN=GAPC OS=Petroselinum crispum (Parsley) PE=2 SV=1
	c43688.graph_c0	PREDICTED: kynurenine formamidase-like [Solanum lycopersicum]	--
	c43936.graph_c0	enolase-like [Solanum tuberosum]	Enolase GN=PGH1 OS=Solanum lycopersicum (Tomato) PE=2 SV=1
	c44025.graph_c0	delta-1-pyrroline-5-carboxylate dehydrogenase 1 protein [Malus domestica]	Probable aldehyde dehydrogenase GN=FIS1 OS=Linum usitatissimum (Flax) PE=2 SV=1
	c44115.graph_c0	succinyl-CoA ligase beta subunit [Arabidopsis thaliana]	Succinyl-CoA ligase [ADP-forming] subunit beta, mitochondrial (Precursor) GN=At2g20420 OS=Arabidopsis thaliana (Mouse-ear cress) PE=1 SV=1
	c44648.graph_c0	ATP citrate lyase (ACL) family protein [Theobroma cacao]	Succinyl-CoA ligase [ADP-forming] subunit beta, mitochondrial (Precursor) GN=At2g20420 OS=Arabidopsis thaliana (Mouse-ear cress) PE=1 SV=1
	c44648.graph_c1	unknown [Glycine max]	Succinyl-CoA ligase [ADP-forming] subunit beta, mitochondrial (Precursor) GN=At2g20420 OS=Arabidopsis thaliana (Mouse-ear cress) PE=1 SV=1
	c44849.graph_c0	predicted protein [Populus trichocarpa]	NADPH:quinone oxidoreductase GN=NQR OS=Arabidopsis thaliana (Mouse-ear cress) PE=1 SV=1
	c45540.graph_c0	PREDICTED: L-lactate dehydrogenase A [Vitis vinifera]	L-lactate dehydrogenase A OS=Hordeum vulgare (Barley) PE=1 SV=1
	c46513.graph_c0	hypothetical protein M569_07517, partial [Genlisea aurea]	UDP-arabinopyranose mutase 2 GN=RGP2 OS=Arabidopsis thaliana (Mouse-ear cress) PE=1 SV=1
	c46727.graph_c0	PREDICTED: pyruvate dehydrogenase E1 component subunit alpha-1, mitochondrial-like [Glycine max]	Pyruvate dehydrogenase E1 component subunit alpha, mitochondrial (Precursor) OS=Pisum sativum (Garden pea) PE=1 SV=1
	c46904.graph_c0	ALDH12A1 [Arabidopsis lyrata subsp. lyrata]	Delta-1-pyrroline-5-carboxylate dehydrogenase 12A1, mitochondrial (Precursor) GN=K19B1.14 OS=Arabidopsis thaliana (Mouse-ear cress) PE=2 SV=1
	c46936.graph_c0	PREDICTED: protein disulfide isomerase-like 2-1-like [Solanum lycopersicum]	Probable protein disulfide-isomerase A6 (Precursor) OS=Medicago sativa (Alfalfa) PE=1 SV=1
	c47040.graph_c0	PREDICTED: phospholipase D alpha 1-like [Solanum lycopersicum]	Phospholipase D alpha 2 GN=F6D8.21 OS=Arabidopsis thaliana (Mouse-ear cress) PE=2 SV=1
	c47040.graph_c1	RecName: Full=Phospholipase D alpha 1; Short=CpPLD1; AltName: Full=Choline phosphatase 1; AltName: Full=Phosphatidylcholine-hydrolyzing phospholipase D 1	Phospholipase D alpha 1 GN=PLD1 OS=Carica papaya (Papaya) PE=1 SV=1
	c47153.graph_c0	3-isopropylmalate dehydrogenase [Medicago sativa]	3-isopropylmalate dehydrogenase 3, chloroplastic (Precursor) GN=IMDH3 OS=Arabidopsis thaliana (Mouse-ear cress) PE=1 SV=1
	c47850.graph_c0	PREDICTED: 26S proteasome non-ATPase regulatory subunit 14-like [Fragaria vesca subsp. vesca]	26S proteasome non-ATPase regulatory subunit 14 homolog GN=RPN11 OS=Arabidopsis thaliana (Mouse-ear cress) PE=1 SV=1
	c47928.graph_c0	Staurosporin and temperature sensitive 3-like A isoform 2 [Theobroma cacao]	Dolichyl-diphosphooligosaccharide--protein glycosyltransferase subunit STT3A GN=STT3A OS=Arabidopsis thaliana (Mouse-ear cress) PE=1 SV=1
	c48234.graph_c0	PREDICTED: flavonol sulfotransferase-like [Vitis vinifera]	Cytosolic sulfotransferase 5 GN=T14D3.10 OS=Arabidopsis thaliana (Mouse-ear cress) PE=1 SV=1
	c48637.graph_c0	triose phosphate isomerase cytosolic isoform-like protein [Capsicum annuum]	Triosephosphate isomerase, cytosolic GN=TPIP1 OS=Petunia hybrida (Petunia) PE=2 SV=1
	c48637.graph_c1	RecName: Full=Triosephosphate isomerase, cytosolic; Short=TIM; Short=Triose-phosphate isomerase	Triosephosphate isomerase, cytosolic GN=TPIP1 OS=Petunia hybrida (Petunia) PE=2 SV=1
	c49280.graph_c0	hypothetical protein M569_15935, partial [Genlisea aurea]	Histone deacetylase 6 GN=MDC12.7 OS=Arabidopsis thaliana (Mouse-ear cress) PE=1 SV=1
	c49601.graph_c0	RecName: Full=Superoxide dismutase [Cu-Zn]	Superoxide dismutase [Cu-Zn] GN=SODCC OS=Solidago canadensis var. scabra (Tall goldenrod) PE=2 SV=3
	c49663.graph_c0	unnamed protein product [Thellungiella halophila]	Glyceraldehyde-3-phosphate dehydrogenase GAPC2, cytosolic GN=T6J4.17 OS=Arabidopsis thaliana (Mouse-ear cress) PE=1 SV=1
	c49769.graph_c0	PREDICTED: phosphopantetheine adenylyltransferase-like isoform 1 [Solanum lycopersicum]	Phosphopantetheine adenylyltransferase GN=T30D6.24 OS=Arabidopsis thaliana (Mouse-ear cress) PE=1 SV=1
	c49932.graph_c0	NAD(P)-linked oxidoreductase superfamily protein [Theobroma cacao]	Aldo-keto reductase family 4 member C9 GN=AKR4C9 OS=Arabidopsis thaliana (Mouse-ear cress) PE=1 SV=1
	c50193.graph_c0	PREDICTED: long chain acyl-CoA synthetase 7, peroxisomal [Vitis vinifera]	Long chain acyl-CoA synthetase 7, peroxisomal GN=LACS7 OS=Arabidopsis thaliana (Mouse-ear cress) PE=1 SV=2
	c50370.graph_c0	PREDICTED: succinyl-CoA ligase [ADP-forming] subunit beta, mitochondrial [Vitis vinifera]	Succinyl-CoA ligase [ADP-forming] subunit beta, mitochondrial (Precursor) OS=Solanum lycopersicum (Tomato) PE=1 SV=1
	c50441.graph_c0	PREDICTED: E3 ubiquitin-protein ligase SDIR1-like [Vitis vinifera]	E3 ubiquitin-protein ligase SDIR1 GN=SDIR1 OS=Arabidopsis thaliana (Mouse-ear cress) PE=1 SV=1
	c50661.graph_c0	PREDICTED: E3 ubiquitin-protein ligase RHA2A-like [Vitis vinifera]	E3 ubiquitin-protein ligase RHA2A GN=RHA2A OS=Arabidopsis thaliana (Mouse-ear cress) PE=1 SV=1
	c50796.graph_c0	unknown [Populus trichocarpa]	Linoleate 13S-lipoxygenase 2-1, chloroplastic (Precursor) GN=LOX2.1 OS=Solanum tuberosum (Potato) PE=1 SV=1
	c51416.graph_c1	putative delta-1-pyrroline-5-carboxylate synthetase [Populus tremula x Populus alba]	Gamma-glutamyl phosphate reductase OS=Actinidia deliciosa (Kiwi) PE=2 SV=1
	c51662.graph_c0	Aldo/keto reductase [Medicago truncatula]	Probable aldo-keto reductase 4 GN=At1g60710 OS=Arabidopsis thaliana (Mouse-ear cress) PE=1 SV=1
	c51927.graph_c0	glutamine synthetase cytosolic isozyme-like [Cucumis sativus]	Glutamine synthetase cytosolic isozyme 1-2 GN=F15E12.14 OS=Arabidopsis thaliana (Mouse-ear cress) PE=1 SV=2
	c51974.graph_c0	PREDICTED: proteasome subunit beta type-4-like [Fragaria vesca subsp. vesca]	Proteasome subunit beta type-4 (Precursor) GN=F13N6.3 OS=Arabidopsis thaliana (Mouse-ear cress) PE=1 SV=2
	c51976.graph_c0	lactate dehydrogenase [Camellia sinensis]	L-lactate dehydrogenase B (Fragment) OS=Hordeum vulgare (Barley) PE=1 SV=1
	c52372.graph_c0	PREDICTED: ribonuclease 3-like [Fragaria vesca subsp. vesca]	--
	c52380.graph_c1	UB-like protease 1D [Theobroma cacao]	Ubiquitin-like-specific protease 1D GN=T13D8.11 OS=Arabidopsis thaliana (Mouse-ear cress) PE=1 SV=1
	c52800.graph_c0	delta-1-pyrroline-5-carboxylate synthetase [Boehmeria nivea]	Gamma-glutamyl phosphate reductase GN=PRO2 OS=Solanum lycopersicum (Tomato) PE=2 SV=1
	c52809.graph_c0	PREDICTED: ATP synthase subunit delta&apos;, mitochondrial-like [Cucumis sativus]	ATP synthase subunit delta&apos;, mitochondrial (Precursor) GN=At5g47030 OS=Arabidopsis thaliana (Mouse-ear cress) PE=1 SV=1
	c52983.graph_c0	predicted protein [Populus trichocarpa]	NAD-dependent malic enzyme 62 kDa isoform, mitochondrial (Precursor) OS=Solanum tuberosum (Potato) PE=1 SV=1
	c53174.graph_c0	putative long-chain-fatty-acid--CoA ligase [Arabidopsis thaliana]	Long chain acyl-CoA synthetase 7, peroxisomal GN=LACS7 OS=Arabidopsis thaliana (Mouse-ear cress) PE=1 SV=2
	c53210.graph_c0	ATP synthase D chain, mitochondrial, putative [Ricinus communis]	ATP synthase subunit d, mitochondrial GN=At3g52300 OS=Arabidopsis thaliana (Mouse-ear cress) PE=1 SV=3
	c53305.graph_c0	PREDICTED: probable aldo-keto reductase 4-like [Cucumis sativus]	Probable aldo-keto reductase 3 GN=At1g60690 OS=Arabidopsis thaliana (Mouse-ear cress) PE=3 SV=1
	c53766.graph_c0	PREDICTED: phosphomannomutase isoform 2 [Vitis vinifera]	Phosphomannomutase OS=Glycine max (Soybean) PE=2 SV=1
	c53788.graph_c0	PREDICTED: dol-P-Glc:Glc(2)Man(9)GlcNAc(2)-PP-Dol alpha-1,2-glucosyltransferase [Vitis vinifera]	--
	c54084.graph_c0	Pyridoxal phosphate-dependent transferases superfamily protein [Theobroma cacao]	Gamma aminobutyrate transaminase 1, mitochondrial (Precursor) GN=GABA-TP1 OS=Solanum lycopersicum (Tomato) PE=1 SV=1
	c54424.graph_c0	vacuolar ATP synthase subunit [Camellia sinensis]	V-type proton ATPase subunit E GN=VATE OS=Gossypium hirsutum (Upland cotton) PE=2 SV=1
	c55060.graph_c0	NADP-isocitrate dehydrogenase [Codonopsis lanceolata]	Isocitrate dehydrogenase [NADP] OS=Nicotiana tabacum (Common tobacco) PE=2 SV=1
	c55274.graph_c0	glyoxalase II, putative [Ricinus communis]	Persulfide dioxygenase ETHE1 homolog, mitochondrial (Precursor) GN=GLY3 OS=Arabidopsis thaliana (Mouse-ear cress) PE=1 SV=3
	c55285.graph_c1	RAN GTPase activating protein 1 isoform 1 [Theobroma cacao]	RAN GTPase-activating protein 1 GN=RANGAP1 OS=Arabidopsis thaliana (Mouse-ear cress) PE=1 SV=1
	c55438.graph_c0	SAMS, partial [Pericallis cruenta]	S-adenosylmethionine synthase 3 GN=SAM3 OS=Solanum lycopersicum (Tomato) PE=2 SV=1
	c55525.graph_c0	PREDICTED: adenine phosphoribosyltransferase 1, chloroplastic isoform 1 [Vitis vinifera]	Adenine phosphoribosyltransferase 1 GN=APT1 OS=Triticum aestivum (Wheat) PE=2 SV=1
	c55534.graph_c0	S-adenosyl-L-methionine synthetase [Chrysanthemum coronarium]	S-adenosylmethionine synthase 3 GN=SAM3 OS=Solanum lycopersicum (Tomato) PE=2 SV=1
	c55571.graph_c0	glyceraldehyde 3-phosphate dehydrogenase [Daucus carota]	Glyceraldehyde-3-phosphate dehydrogenase, cytosolic GN=GAPC OS=Antirrhinum majus (Garden snapdragon) PE=1 SV=1
	c55573.graph_c0	hypothetical protein PRUPE_ppa010461mg [Prunus persica]	Gamma carbonic anhydrase-like 2, mitochondrial (Precursor) GN=GAMMACAL2 OS=Arabidopsis thaliana (Mouse-ear cress) PE=1 SV=1
	c55657.graph_c1	PREDICTED: nitric oxide synthase 1 [Vitis vinifera]	NO-associated protein 1, chloroplastic/mitochondrial (Precursor) GN=T21L8.200 OS=Arabidopsis thaliana (Mouse-ear cress) PE=1 SV=1
	c55668.graph_c0	hypothetical protein PRUPE_ppa007813mg [Prunus persica]	Triosephosphate isomerase, chloroplastic (Precursor) GN=TIM OS=Arabidopsis thaliana (Mouse-ear cress) PE=1 SV=1
	c55671.graph_c0	PREDICTED: LOW QUALITY PROTEIN: glutamate--glyoxylate aminotransferase 2-like [Cucumis sativus]	Glutamate--glyoxylate aminotransferase 2 OS=Arabidopsis thaliana (Mouse-ear cress) PE=1 SV=1
	c55800.graph_c0	RecName: Full=Alcohol dehydrogenase 1	Alcohol dehydrogenase 1 GN=ADH1 OS=Petunia hybrida (Petunia) PE=3 SV=1
	c55880.graph_c0	PREDICTED: alanyl-tRNA synthetase-like [Vitis vinifera]	Alanine--tRNA ligase (Precursor) GN=F14I3.17 OS=Arabidopsis thaliana (Mouse-ear cress) PE=1 SV=3
	c55917.graph_c0	malate dehydrogenase [Corylus heterophylla]	Malate dehydrogenase GN=MD1 OS=Nicotiana tabacum (Common tobacco) PE=1 SV=1
	c56136.graph_c0	glutathione S-transferase 1 [Diospyros kaki]	Glutathione S-transferase U17 GN=At1g10370 OS=Arabidopsis thaliana (Mouse-ear cress) PE=2 SV=1
	c56366.graph_c0	PREDICTED: probable NADH dehydrogenase [ubiquinone] 1 alpha subcomplex subunit 5, mitochondrial-like [Solanum lycopersicum]	Probable NADH dehydrogenase [ubiquinone] 1 alpha subcomplex subunit 5, mitochondrial (Precursor) GN=At5g52840 OS=Arabidopsis thaliana (Mouse-ear cress) PE=1 SV=1
	c56485.graph_c0	predicted protein [Populus trichocarpa]	Metacaspase-4 subunit p10 GN=YUP8H12R.4 OS=Arabidopsis thaliana (Mouse-ear cress) PE=1 SV=1
	c56575.graph_c0	Sterol-4alpha-methyl oxidase 1-1 isoform 1 [Theobroma cacao]	Methylsterol monooxygenase 1-1 GN=SMO1-1 OS=Arabidopsis thaliana (Mouse-ear cress) PE=1 SV=1
	c57070.graph_c1	hypothetical protein PRUPE_ppa004369mg [Prunus persica]	Gamma aminobutyrate transaminase 3, chloroplastic (Precursor) GN=GABA-TP3 OS=Solanum lycopersicum (Tomato) PE=1 SV=1
	c57169.graph_c0	unknown [Lotus japonicus]	V-type proton ATPase subunit B 1 OS=Hordeum vulgare (Barley) PE=1 SV=1
	c57169.graph_c1	putative ATPase, V1 complex, subunit B protein [Zea mays]	V-type proton ATPase subunit B 2 (Fragment) OS=Gossypium hirsutum (Upland cotton) PE=2 SV=1
	c57253.graph_c0	putative C-4 sterol methyl oxidase [Aster tripolium]	Methylsterol monooxygenase 1-2 GN=SMO1-2 OS=Arabidopsis thaliana (Mouse-ear cress) PE=2 SV=1
	c57475.graph_c0	PREDICTED: 3-isopropylmalate dehydratase-like [Solanum lycopersicum]	3-isopropylmalate dehydratase (Precursor) GN=IIL1 OS=Arabidopsis thaliana (Mouse-ear cress) PE=2 SV=1
	c57558.graph_c0	hypothetical protein VITISV_034719 [Vitis vinifera]	Probable ferric reduction oxidase 1 GN=FRO1 OS=Arabidopsis thaliana (Mouse-ear cress) PE=2 SV=1
	c57572.graph_c0	PREDICTED: aspartate--tRNA ligase, cytoplasmic-like [Solanum lycopersicum]	Asparagine--tRNA ligase, chloroplastic/mitochondrial (Precursor) GN=dl4685w OS=Arabidopsis thaliana (Mouse-ear cress) PE=2 SV=3
	c57675.graph_c0	PREDICTED: NADH dehydrogenase [ubiquinone] 1 alpha subcomplex subunit 9, mitochondrial [Vitis vinifera]	NADH dehydrogenase [ubiquinone] 1 alpha subcomplex subunit 9, mitochondrial (Precursor) GN=At2g20360 OS=Arabidopsis thaliana (Mouse-ear cress) PE=2 SV=2
	c57710.graph_c1	vacuolar H+-pyrophosphatase [Citrus sinensis]	Pyrophosphate-energized vacuolar membrane proton pump 1 GN=F7H2.3 OS=Arabidopsis thaliana (Mouse-ear cress) PE=1 SV=1
	c57737.graph_c0	hypothetical protein PRUPE_ppa011277mg [Prunus persica]	V-type proton ATPase 16 kDa proteolipid subunit OS=Kalanchoe daigremontiana (Devil&apos;s backbone) PE=2 SV=1
	c57797.graph_c0	Isocitrate dehydrogenase 1 isoform 1 [Theobroma cacao]	Isocitrate dehydrogenase [NAD] regulatory subunit 1, mitochondrial (Precursor) GN=IDH1 OS=Arabidopsis thaliana (Mouse-ear cress) PE=1 SV=2
	c57971.graph_c0	pyruvate dehydrogenase complex E1 alpha subunit dehydrogenase [Camellia sinensis]	Pyruvate dehydrogenase E1 component subunit alpha, mitochondrial (Precursor) OS=Solanum tuberosum (Potato) PE=1 SV=1
	c58097.graph_c1	PREDICTED: S-adenosylmethionine synthase 2-like isoform 1 [Solanum lycopersicum]	S-adenosylmethionine synthase 2 GN=SAM2 OS=Solanum lycopersicum (Tomato) PE=2 SV=1
	c58223.graph_c0	hypothetical protein PRUPE_ppa005547mg [Prunus persica]	Phospholipase A1-IIdelta GN=At2g42690 OS=Arabidopsis thaliana (Mouse-ear cress) PE=1 SV=1
	c58251.graph_c0	probable aldo-keto reductase 5 [Arabidopsis thaliana]	Probable aldo-keto reductase 5 GN=At1g60730 OS=Arabidopsis thaliana (Mouse-ear cress) PE=2 SV=1
	c58599.graph_c0	ATP synthase D chain, mitochondrial [Theobroma cacao]	ATP synthase subunit d, mitochondrial GN=At3g52300 OS=Arabidopsis thaliana (Mouse-ear cress) PE=1 SV=3
	c58908.graph_c0	PREDICTED: cysteine synthase, chloroplastic/chromoplastic isoform 1 [Vitis vinifera]	Bifunctional L-3-cyanoalanine synthase/cysteine synthase 1, mitochondrial (Precursor) GN=PCAS-1 OS=Solanum tuberosum (Potato) PE=1 SV=1
	c58928.graph_c0	hypothetical protein PRUPE_ppa006579mg [Prunus persica]	3-isopropylmalate dehydrogenase, chloroplastic (Precursor) OS=Brassica napus (Rape) PE=1 SV=1
	c59102.graph_c0	PREDICTED: ferredoxin-dependent glutamate synthase 1, chloroplastic [Vitis vinifera]	Ferredoxin-dependent glutamate synthase 1, chloroplastic/mitochondrial (Precursor) GN=F21E1_60 OS=Arabidopsis thaliana (Mouse-ear cress) PE=1 SV=3
	c59156.graph_c0	PREDICTED: 26S proteasome non-ATPase regulatory subunit 14-like isoform X2 [Cicer arietinum]	26S proteasome non-ATPase regulatory subunit 14 homolog GN=RPN11 OS=Arabidopsis thaliana (Mouse-ear cress) PE=1 SV=1
	c59156.graph_c1	TPA: hypothetical protein ZEAMMB73_788031 [Zea mays]	26S proteasome non-ATPase regulatory subunit 14 homolog GN=RPN11 OS=Arabidopsis thaliana (Mouse-ear cress) PE=1 SV=1
	c59390.graph_c0	inorganic pyrophosphatase, putative [Ricinus communis]	Soluble inorganic pyrophosphatase 1, chloroplastic (Precursor) GN=F17I14_160 OS=Arabidopsis thaliana (Mouse-ear cress) PE=1 SV=1
	c59445.graph_c0	PREDICTED: histone deacetylase 6-like [Solanum lycopersicum]	Histone deacetylase 6 GN=MDC12.7 OS=Arabidopsis thaliana (Mouse-ear cress) PE=1 SV=1
	c59485.graph_c0	PREDICTED: anthranilate synthase component II-like [Solanum lycopersicum]	Anthranilate synthase component II GN=trpG OS=Cyanophora paradoxa PE=3 SV=1
	c59953.graph_c0	RecName: Full=Probable phospholipid hydroperoxide glutathione peroxidase; Short=PHGPx; AltName: Full=Glutathione peroxidase 2	Probable phospholipid hydroperoxide glutathione peroxidase GN=GPXHA-2 OS=Helianthus annuus (Common sunflower) PE=2 SV=1
	c60105.graph_c1	glyceraldehyde-3-phosphate dehydrogenase [Eleutherococcus senticosus]	Glyceraldehyde-3-phosphate dehydrogenase, cytosolic GN=GAPC OS=Petunia hybrida (Petunia) PE=2 SV=1
	c60229.graph_c0	Gamma-glutamyl hydrolase precursor, putative [Ricinus communis]	Gamma-glutamyl hydrolase (Precursor) GN=F9K20.28 OS=Arabidopsis thaliana (Mouse-ear cress) PE=1 SV=2
	c60513.graph_c0	PREDICTED: mitochondrial-processing peptidase subunit alpha [Vitis vinifera]	Mitochondrial-processing peptidase subunit alpha (Precursor) GN=MPP OS=Solanum tuberosum (Potato) PE=1 SV=1
	c60611.graph_c0	unnamed protein product [Vitis vinifera]	UDP-arabinopyranose mutase 1 GN=RGP1 OS=Arabidopsis thaliana (Mouse-ear cress) PE=1 SV=1
	c60640.graph_c0	glutamate dehydrogenase, putative [Ricinus communis]	Glutamate dehydrogenase B GN=GDHB OS=Nicotiana plumbaginifolia (Leadwort-leaved tobacco) PE=2 SV=1
	c60641.graph_c0	PREDICTED: cyanate hydratase-like [Solanum lycopersicum]	Cyanate hydratase GN=CYN OS=Vitis vinifera (Grape) PE=2 SV=1
	c60652.graph_c0	RecName: Full=Sulfite reductase 1 [ferredoxin], chloroplastic; Short=NtSiR1; Flags: Precursor	Sulfite reductase 1 [ferredoxin], chloroplastic (Precursor) GN=SIR1 OS=Nicotiana tabacum (Common tobacco) PE=1 SV=1
	c61090.graph_c0	PREDICTED: long chain acyl-CoA synthetase 7, peroxisomal-like [Solanum lycopersicum]	Long chain acyl-CoA synthetase 7, peroxisomal GN=LACS7 OS=Arabidopsis thaliana (Mouse-ear cress) PE=1 SV=2
	c61196.graph_c0	lactoylglutathione lyase [Gossypium hirsutum]	Putative lactoylglutathione lyase OS=Brassica oleracea var. gemmifera (Brussel sprouts) PE=2 SV=1
	c61226.graph_c0	3-hydroxy-3-methylglutaryl coenzyme A reductase [Panax ginseng]	3-hydroxy-3-methylglutaryl-coenzyme A reductase 1 OS=Arabidopsis thaliana (Mouse-ear cress) PE=1 SV=1
	c61230.graph_c0	H(\+)-transporting atpase plant/fungi plasma membrane type, putative [Ricinus communis]	ATPase 4, plasma membrane-type GN=AHA4 OS=Arabidopsis thaliana (Mouse-ear cress) PE=1 SV=2
	c61301.graph_c1	hypothetical protein ARALYDRAFT_482300 [Arabidopsis lyrata subsp. lyrata]	RNA polymerase II C-terminal domain phosphatase-like 3 GN=CPL3 OS=Arabidopsis thaliana (Mouse-ear cress) PE=1 SV=2
	c61527.graph_c0	hypothetical protein PRUPE_ppa012193mg [Prunus persica]	V-type proton ATPase 16 kDa proteolipid subunit OS=Vigna radiata var. radiata (Mung bean) PE=2 SV=1
	c61736.graph_c0	PREDICTED: V-type proton ATPase subunit C-like [Solanum lycopersicum]	V-type proton ATPase subunit C GN=F13K23.9 OS=Arabidopsis thaliana (Mouse-ear cress) PE=1 SV=1
	c62136.graph_c1	RecName: Full=Peptide methionine sulfoxide reductase; AltName: Full=Peptide-methionine (S)-S-oxide reductase; Short=Peptide Met(O) reductase; AltName: Full=Protein-methionine-S-oxide reductase	Peptide methionine sulfoxide reductase OS=Lactuca sativa (Garden lettuce) PE=2 SV=1
	c62459.graph_c0	cysteine protease [Aster tripolium]	Cysteine proteinase 15A (Precursor) OS=Pisum sativum (Garden pea) PE=1 SV=1
	c62488.graph_c0	RNA polymerase II C-terminal domain phosphatase-like 3, putative [Theobroma cacao]	RNA polymerase II C-terminal domain phosphatase-like 3 GN=CPL3 OS=Arabidopsis thaliana (Mouse-ear cress) PE=1 SV=2
	c62517.graph_c0	PREDICTED: probable UDP-arabinopyranose mutase 5-like isoform 2 [Solanum lycopersicum]	Probable UDP-arabinopyranose mutase 5 GN=RGP5 OS=Arabidopsis thaliana (Mouse-ear cress) PE=1 SV=1
	c62528.graph_c0	RecName: Full=Probable phospholipid hydroperoxide glutathione peroxidase; Short=PHGPx; AltName: Full=Glutathione peroxidase 2	Probable phospholipid hydroperoxide glutathione peroxidase GN=GPXHA-2 OS=Helianthus annuus (Common sunflower) PE=2 SV=1
	c62594.graph_c0	PREDICTED: anthranilate phosphoribosyltransferase, chloroplastic-like isoform 2 [Solanum lycopersicum]	Anthranilate phosphoribosyltransferase, chloroplastic (Precursor) GN=PAT1 OS=Arabidopsis thaliana (Mouse-ear cress) PE=2 SV=1
	c62697.graph_c0	PREDICTED: 6-phosphogluconate dehydrogenase, decarboxylating-like [Vitis vinifera]	6-phosphogluconate dehydrogenase, decarboxylating 1, chloroplastic GN=At1g64190 OS=Arabidopsis thaliana (Mouse-ear cress) PE=2 SV=1
	c62737.graph_c0	PREDICTED: V-type proton ATPase 21 kDa proteolipid subunit-like [Fragaria vesca subsp. vesca]	V-type proton ATPase 16 kDa proteolipid subunit GN=VATP-P1 OS=Avena sativa (Oat) PE=2 SV=1
	c62817.graph_c0	PREDICTED: lactoylglutathione lyase isoform 1 [Vitis vinifera]	Lactoylglutathione lyase GN=GLXI OS=Glycine max (Soybean) PE=1 SV=1
	c63034.graph_c1	cysteine protease-1 [Helianthus annuus]	Oryzain alpha chain (Precursor) OS=Oryza sativa subsp. japonica (Rice) PE=1 SV=2
	c63112.graph_c0	S-adenosyl-L-methionine-dependent methyltransferases superfamily protein [Theobroma cacao]	--
	c63169.graph_c0	triose phosphate isomerase cytosolic isoform-like protein [Capsicum annuum]	Triosephosphate isomerase, cytosolic GN=TPIP1 OS=Petunia hybrida (Petunia) PE=2 SV=1
	c63470.graph_c0	GDP-D-mannose pyrophosphorylase [Camellia sinensis]	Probable mannose-1-phosphate guanylyltransferase 1 OS=Oryza sativa subsp. japonica (Rice) PE=2 SV=1
	c63654.graph_c0	unknown [Populus trichocarpa]	26S proteasome non-ATPase regulatory subunit 14 homolog GN=RPN11 OS=Arabidopsis thaliana (Mouse-ear cress) PE=1 SV=1
	c63667.graph_c0	hypothetical protein CARUB_v10017251mg [Capsella rubella]	Enolase 2 GN=ENO2 OS=Hevea brasiliensis (Para rubber tree) PE=1 SV=1
	c63675.graph_c0	predicted protein [Populus trichocarpa]	Protein-L-isoaspartate O-methyltransferase GN=PCM OS=Arabidopsis thaliana (Mouse-ear cress) PE=2 SV=3
	c63691.graph_c0	PREDICTED: E3 ubiquitin-protein ligase RHA1B-like isoform 2 [Solanum lycopersicum]	E3 ubiquitin-protein ligase RHA2A GN=RHA2A OS=Arabidopsis thaliana (Mouse-ear cress) PE=1 SV=1
	c63706.graph_c0	putative mitochondrial processing peptidase alpha subunit family protein [Zea mays]	Mitochondrial-processing peptidase subunit alpha (Precursor) GN=MPP OS=Solanum tuberosum (Potato) PE=1 SV=1
	c63764.graph_c0	enoyl-ACP reductase 2 [Helianthus annuus]	Enoyl-[acyl-carrier-protein] reductase [NADH], chloroplastic (Precursor) GN=T6P5.19 OS=Arabidopsis thaliana (Mouse-ear cress) PE=1 SV=1
	c64308.graph_c0	PREDICTED: E3 ubiquitin-protein ligase RNF170-like [Solanum lycopersicum]	--
	c64343.graph_c0	PREDICTED: 3-isopropylmalate dehydratase small subunit [Vitis vinifera]	Extensin (Precursor) GN=HRGP OS=Zea mays (Maize) PE=2 SV=1
	c64470.graph_c0	PREDICTED: peroxidase 42 isoform 1 [Vitis vinifera]	Peroxidase 42 (Precursor) OS=Arabidopsis thaliana (Mouse-ear cress) PE=1 SV=2
	c64549.graph_c0	ACC oxidase 2 [Lactuca sativa]	1-aminocyclopropane-1-carboxylate oxidase GN=DK-ACO1 OS=Diospyros kaki (Kaki persimmon) PE=2 SV=1
	c64897.graph_c0	PREDICTED: 1-aminocyclopropane-1-carboxylate oxidase 1 [Vitis vinifera]	1-aminocyclopropane-1-carboxylate oxidase 1 GN=ACO1 OS=Arabidopsis thaliana (Mouse-ear cress) PE=2 SV=1
	c64931.graph_c0	DEAD-box ATP-dependent RNA helicase 9 [Aegilops tauschii]	DEAD-box ATP-dependent RNA helicase 9 OS=Oryza sativa subsp. japonica (Rice) PE=2 SV=1
	c65076.graph_c0	Mn-superoxide dismutase I [Helianthus annuus]	Superoxide dismutase [Mn], mitochondrial (Precursor) GN=SODA OS=Nicotiana plumbaginifolia (Leadwort-leaved tobacco) PE=1 SV=1
	c65108.graph_c0	4-phosphopantetheine adenylyltransferase isoform 1 [Theobroma cacao]	Phosphopantetheine adenylyltransferase GN=T30D6.24 OS=Arabidopsis thaliana (Mouse-ear cress) PE=1 SV=1
	c65263.graph_c0	Gamma-glutamyl hydrolase precursor, putative [Ricinus communis]	Gamma-glutamyl hydrolase (Precursor) GN=F9K20.28 OS=Arabidopsis thaliana (Mouse-ear cress) PE=1 SV=2
	c65377.graph_c0	PREDICTED: E3 ubiquitin-protein ligase RNF170-like isoform 1 [Solanum lycopersicum]	--
	c65515.graph_c0	PREDICTED: malate dehydrogenase, mitochondrial-like [Glycine max]	Malate dehydrogenase, mitochondrial (Precursor) GN=MMDH OS=Citrullus lanatus (Watermelon) PE=1 SV=1
	c65554.graph_c0	RecName: Full=Glutamine synthetase, chloroplastic; AltName: Full=GS2; AltName: Full=Glutamate--ammonia ligase; Flags: Precursor	Glutamine synthetase, chloroplastic (Precursor) GN=GLN2 OS=Daucus carota (Carrot) PE=2 SV=1
	c65588.graph_c0	Fumarase 1 isoform 1 [Theobroma cacao]	Fumarate hydratase 1, mitochondrial (Precursor) GN=FUM1 OS=Arabidopsis thaliana (Mouse-ear cress) PE=1 SV=2
	c65614.graph_c1	hypothetical protein VITISV_006460 [Vitis vinifera]	Probable mitochondrial-processing peptidase subunit beta (Precursor) GN=At3g02090 OS=Arabidopsis thaliana (Mouse-ear cress) PE=1 SV=2
	c65818.graph_c0	PREDICTED: probable pectinesterase/pectinesterase inhibitor 34-like [Vitis vinifera]	Pectinesterase 61 GN=K19E1.17 OS=Arabidopsis thaliana (Mouse-ear cress) PE=1 SV=1
	c65826.graph_c0	predicted protein [Populus trichocarpa]	Monodehydroascorbate reductase GN=AFRR OS=Solanum lycopersicum (Tomato) PE=1 SV=1
	c65850.graph_c0	serine-pyruvate aminotransferase, putative [Ricinus communis]	Serine--glyoxylate aminotransferase GN=AGT1 OS=Arabidopsis thaliana (Mouse-ear cress) PE=1 SV=2
	c65928.graph_c0	PREDICTED: glutamate synthase 1 [NADH], chloroplastic-like [Solanum lycopersicum]	Glutamate synthase 1 [NADH], chloroplastic (Precursor) GN=GLT1 OS=Arabidopsis thaliana (Mouse-ear cress) PE=1 SV=2
	c65973.graph_c0	glycosyltransferase UGT72B11 [Hieracium pilosella]	Hydroquinone glucosyltransferase GN=AS OS=Rauvolfia serpentina (Serpentwood) PE=1 SV=1
	c66123.graph_c0	PREDICTED: kynurenine formamidase-like [Solanum lycopersicum]	--
	c66309.graph_c0	RecName: Full=Serine--tRNA ligase; AltName: Full=Seryl-tRNA synthetase; Short=SerRS; AltName: Full=Seryl-tRNA(Ser/Sec) synthetase	Serine--tRNA ligase OS=Helianthus annuus (Common sunflower) PE=2 SV=1
	c66429.graph_c0	PREDICTED: obg-like ATPase 1-like [Fragaria vesca subsp. vesca]	--
	c6643.graph_c0	adenosyl homocysteine hydrolase1 [Zea mays]	Adenosylhomocysteinase 1 GN=dl3010w OS=Arabidopsis thaliana (Mouse-ear cress) PE=1 SV=1
	c66500.graph_c0	NADPH:quinone oxidoreductase isoform 1 [Theobroma cacao]	NAD(P)H:quinone oxidoreductase OS=Solanum tuberosum (Potato) PE=2 SV=1
	c66608.graph_c2	RecName: Full=V-type proton ATPase catalytic subunit A; Short=V-ATPase subunit A; AltName: Full=V-ATPase 69 kDa subunit; AltName: Full=Vacuolar proton pump subunit alpha	V-type proton ATPase catalytic subunit A OS=Daucus carota (Carrot) PE=1 SV=1
	c66763.graph_c0	PREDICTED: long chain acyl-CoA synthetase 7, peroxisomal [Vitis vinifera]	Long chain acyl-CoA synthetase 6, peroxisomal (Precursor) GN=LACS6 OS=Arabidopsis thaliana (Mouse-ear cress) PE=1 SV=1
	c66942.graph_c0	arginine decarboxylase [Camellia sinensis]	Arginine decarboxylase OS=Pisum sativum (Garden pea) PE=2 SV=1
	c67194.graph_c0	Synaptic glycoprotein SC2, putative [Ricinus communis]	Very-long-chain enoyl-CoA reductase GN=T22E16.20 OS=Arabidopsis thaliana (Mouse-ear cress) PE=2 SV=1
	c67206.graph_c2	PREDICTED: exocyst complex component 7-like [Solanum lycopersicum]	Phytoene synthase, chloroplastic (Precursor) GN=PSY1 OS=Capsicum annuum (Bell pepper) PE=2 SV=1
	c67222.graph_c0	PREDICTED: probable methyltransferase PMT20 [Vitis vinifera]	Probable methyltransferase PMT21 GN=ERD3 OS=Arabidopsis thaliana (Mouse-ear cress) PE=2 SV=1
	c67226.graph_c0	aconitate hydratase 2, partial [Lolium perenne]	Putative aconitate hydratase, cytoplasmic OS=Oryza sativa subsp. japonica (Rice) PE=1 SV=1
	c67228.graph_c0	PREDICTED: ribonuclease 3 [Vitis vinifera]	--
	c67263.graph_c0	PREDICTED: probable NADH dehydrogenase [ubiquinone] 1 alpha subcomplex subunit 5, mitochondrial-like [Cucumis sativus]	Probable NADH dehydrogenase [ubiquinone] 1 alpha subcomplex subunit 5, mitochondrial (Precursor) GN=At5g52840 OS=Arabidopsis thaliana (Mouse-ear cress) PE=1 SV=1
	c67335.graph_c0	fructose-bisphosphate aldolase [Camellia oleifera]	Probable fructose-bisphosphate aldolase 3, chloroplastic (Precursor) GN=FBA3 OS=Arabidopsis thaliana (Mouse-ear cress) PE=1 SV=1
	c67405.graph_c0	PREDICTED: kynurenine formamidase-like [Solanum lycopersicum]	--
	c67560.graph_c0	vacuolar H+-ATPase B subunit [Medicago truncatula]	V-type proton ATPase subunit B 1 OS=Gossypium hirsutum (Upland cotton) PE=2 SV=1
	c67565.graph_c0	PREDICTED: glutamate dehydrogenase 1-like [Fragaria vesca subsp. vesca]	Glutamate dehydrogenase 1 GN=GDH1 OS=Arabidopsis thaliana (Mouse-ear cress) PE=2 SV=1
	c67640.graph_c0	predicted protein [Populus trichocarpa]	Alcohol dehydrogenase class-P GN=F22K20.19 OS=Arabidopsis thaliana (Mouse-ear cress) PE=1 SV=2
	c67680.graph_c1	aconitase, putative [Ricinus communis]	Aconitate hydratase 2, mitochondrial (Precursor) GN=ACO2 OS=Arabidopsis thaliana (Mouse-ear cress) PE=1 SV=2
	c67835.graph_c0	hypothetical protein PRUPE_ppa003271mg [Prunus persica]	Ketol-acid reductoisomerase, chloroplastic (Precursor) GN=At3g58610 OS=Arabidopsis thaliana (Mouse-ear cress) PE=2 SV=2
	c67857.graph_c0	D-cysteine desulfhydrase [Solanum lycopersicum]	--
	c67861.graph_c0	gland-specific fatty acyl-CoA reductase 1 [Artemisia annua]	Probable fatty acyl-CoA reductase 4 GN=FAR4 OS=Arabidopsis thaliana (Mouse-ear cress) PE=2 SV=1
	c67871.graph_c1	fructose-bisphosphate aldolase [Codonopsis lanceolata]	Fructose-bisphosphate aldolase, cytoplasmic isozyme OS=Spinacia oleracea (Spinach) PE=2 SV=1
	c67986.graph_c0	galactinol synthase [Solanum commersonii]	Galactinol synthase 2 GN=GOLS2 OS=Solanum lycopersicum (Tomato) PE=2 SV=1
	c68002.graph_c0	gamma-glutamylcysteine synthetase [Zinnia elegans]	Glutamate--cysteine ligase, chloroplastic (Precursor) GN=GSH1 OS=Nicotiana tabacum (Common tobacco) PE=1 SV=2
	c68370.graph_c0	cysteine protease [Nicotiana tabacum]	Thiol protease aleurain (Precursor) GN=MUF9.1 OS=Arabidopsis thaliana (Mouse-ear cress) PE=1 SV=2
	c68420.graph_c1	beta-cyanoalanine synthase [Nicotiana tabacum]	Bifunctional L-3-cyanoalanine synthase/cysteine synthase 1, mitochondrial (Precursor) GN=PCAS-1 OS=Solanum tuberosum (Potato) PE=1 SV=1
	c68443.graph_c0	PREDICTED: 26S proteasome non-ATPase regulatory subunit 13-like isoform 1 [Vitis vinifera]	26S proteasome non-ATPase regulatory subunit 13 homolog A GN=RPN9A OS=Arabidopsis thaliana (Mouse-ear cress) PE=1 SV=1
	c68491.graph_c1	enoyl-ACP reductase 1 [Helianthus annuus]	Enoyl-[acyl-carrier-protein] reductase [NADH], chloroplastic (Precursor) OS=Brassica napus (Rape) PE=1 SV=2
	c68491.graph_c2	enoyl-ACP reductase 1 [Helianthus annuus]	Enoyl-[acyl-carrier-protein] reductase [NADH], chloroplastic (Precursor) OS=Brassica napus (Rape) PE=1 SV=2
	c68567.graph_c1	unnamed protein product [Vitis vinifera]	UDP-glycosyltransferase 72B3 GN=UGT72B3 OS=Arabidopsis thaliana (Mouse-ear cress) PE=2 SV=1
	c68653.graph_c0	PREDICTED: tryptophan synthase beta chain 2, chloroplastic-like [Solanum lycopersicum]	Tryptophan synthase beta chain 2, chloroplastic (Precursor) GN=TSB OS=Camptotheca acuminata (Happy tree) PE=2 SV=1
	c68910.graph_c0	protein disulfide isomerase [Ipomoea batatas]	Protein disulfide-isomerase (Precursor) OS=Ricinus communis (Castor bean) PE=1 SV=1
	c69031.graph_c0	C-terminal domain phosphatase-like 1 isoform 1 [Theobroma cacao]	RNA polymerase II C-terminal domain phosphatase-like 1 GN=F17L22.130 OS=Arabidopsis thaliana (Mouse-ear cress) PE=1 SV=1
	c69175.graph_c0	alcohol dehydrogenases homologous [Lactuca sativa]	Alcohol dehydrogenase 1 GN=ADH1 OS=Solanum tuberosum (Potato) PE=2 SV=1
	c69347.graph_c0	endonuclease, putative [Ricinus communis]	--
	c69383.graph_c0	vacuolar-type H+-pyrophosphatase [Solanum lycopersicum]	Pyrophosphate-energized vacuolar membrane proton pump 1 GN=F7H2.3 OS=Arabidopsis thaliana (Mouse-ear cress) PE=1 SV=1
	c69583.graph_c0	PREDICTED: aspartate--tRNA ligase, cytoplasmic-like [Solanum lycopersicum]	Asparagine--tRNA ligase, chloroplastic/mitochondrial (Precursor) GN=dl4685w OS=Arabidopsis thaliana (Mouse-ear cress) PE=2 SV=3
	c69653.graph_c0	S-adenosyl-L-homocysteine hydrolase [Chrysanthemum x morifolium]	Adenosylhomocysteinase GN=SAHH OS=Nicotiana tabacum (Common tobacco) PE=2 SV=1
	c69710.graph_c0	PREDICTED: aldehyde dehydrogenase family 7 member B4-like [Solanum lycopersicum]	Aldehyde dehydrogenase family 7 member B4 GN=ALDH7B4 OS=Arabidopsis thaliana (Mouse-ear cress) PE=2 SV=3
	c69742.graph_c0	PREDICTED: long chain acyl-CoA synthetase 7, peroxisomal [Vitis vinifera]	Long chain acyl-CoA synthetase 6, peroxisomal (Precursor) GN=LACS6 OS=Arabidopsis thaliana (Mouse-ear cress) PE=1 SV=1
	c69754.graph_c0	PREDICTED: probable methyltransferase PMT20 [Vitis vinifera]	Probable methyltransferase PMT21 GN=ERD3 OS=Arabidopsis thaliana (Mouse-ear cress) PE=2 SV=1
	c69754.graph_c1	PREDICTED: probable methyltransferase PMT20-like isoform 1 [Solanum lycopersicum]	Probable methyltransferase PMT20 GN=At1g31850 OS=Arabidopsis thaliana (Mouse-ear cress) PE=1 SV=1
	c69997.graph_c0	predicted protein [Populus trichocarpa]	Phospholipase A1-IIdelta GN=At2g42690 OS=Arabidopsis thaliana (Mouse-ear cress) PE=1 SV=1
	c70099.graph_c1	PREDICTED: 3-isopropylmalate dehydratase-like [Solanum lycopersicum]	3-isopropylmalate dehydratase (Precursor) GN=IIL1 OS=Arabidopsis thaliana (Mouse-ear cress) PE=2 SV=1
	c70223.graph_c0	unnamed protein product [Vitis vinifera]	Monogalactosyldiacylglycerol synthase 2, chloroplastic (Precursor) OS=Arabidopsis thaliana (Mouse-ear cress) PE=1 SV=1
	c70317.graph_c0	hypothetical protein PRUPE_ppa001464mg [Prunus persica]	Dolichyl-diphosphooligosaccharide--protein glycosyltransferase subunit STT3A GN=STT3A OS=Arabidopsis thaliana (Mouse-ear cress) PE=1 SV=1
	c70568.graph_c1	hypothetical protein PRUPE_ppa000593mg [Prunus persica]	Cellulose synthase A catalytic subunit 3 [UDP-forming] GN=At5g05170 OS=Arabidopsis thaliana (Mouse-ear cress) PE=1 SV=2
	c70620.graph_c0	PREDICTED: isoleucyl-tRNA synthetase, cytoplasmic-like [Vitis vinifera]	Valine--tRNA ligase GN=VALRS OS=Arabidopsis thaliana (Mouse-ear cress) PE=2 SV=2
	c70667.graph_c2	pyrophosphatase [Beta vulgaris]	Pyrophosphate-energized vacuolar membrane proton pump 1 GN=F7H2.3 OS=Arabidopsis thaliana (Mouse-ear cress) PE=1 SV=1
	c70792.graph_c0	unknown [Lotus japonicus]	Phospholipase D alpha 1 GN=MSJ11.13 OS=Arabidopsis thaliana (Mouse-ear cress) PE=1 SV=2
	c70903.graph_c0	PREDICTED: protein-tyrosine-phosphatase MKP1-like [Solanum lycopersicum]	Protein-tyrosine-phosphatase MKP1 GN=MKP1 OS=Arabidopsis thaliana (Mouse-ear cress) PE=1 SV=1
	c70916.graph_c1	PREDICTED: puff-specific protein Bx42-like [Cucumis sativus]	DEAD-box ATP-dependent RNA helicase 42 GN=RH42 OS=Arabidopsis thaliana (Mouse-ear cress) PE=1 SV=2
	c71126.graph_c0	predicted protein [Physcomitrella patens subsp. patens]	Aconitate hydratase 2, mitochondrial (Precursor) GN=ACO2 OS=Arabidopsis thaliana (Mouse-ear cress) PE=1 SV=2
	c71139.graph_c0	aconitate hydratase 3 [Arabidopsis thaliana]	Aconitate hydratase 2, mitochondrial (Precursor) GN=ACO2 OS=Arabidopsis thaliana (Mouse-ear cress) PE=1 SV=2
	c71167.graph_c0	diacylglycerol acyltransferase 1 [Helianthus annuus]	Diacylglycerol O-acyltransferase 1 GN=F3P11.5 OS=Arabidopsis thaliana (Mouse-ear cress) PE=1 SV=2
	c71178.graph_c0	S-adenosyl-L-methionine synthase [Nicotiana suaveolens]	S-adenosylmethionine synthase 2 GN=METK2 OS=Solanum tuberosum (Potato) PE=2 SV=1
	c71803.graph_c1	PREDICTED: cellulose synthase-like protein D5-like [Solanum lycopersicum]	Cellulose synthase-like protein D5 GN=CSLD5 OS=Arabidopsis thaliana (Mouse-ear cress) PE=2 SV=1
	c71914.graph_c0	methionine synthase [Plantago major]	5-methyltetrahydropteroyltriglutamate--homocysteine methyltransferase GN=MET OS=Solenostemon scutellarioides (Coleus) PE=1 SV=2
	c72341.graph_c0	6-phosphogluconate dehydrogenase family protein isoform 1 [Theobroma cacao]	6-phosphogluconate dehydrogenase, decarboxylating 3 GN=At3g02360 OS=Arabidopsis thaliana (Mouse-ear cress) PE=2 SV=1
	c72360.graph_c0	UDP-glucose pyrophosphorylase [Populus deltoides]	UTP--glucose-1-phosphate uridylyltransferase OS=Solanum tuberosum (Potato) PE=1 SV=3
	c72431.graph_c0	wounding-induced ribonuclease gene [Zinnia violacea]	Extracellular ribonuclease LE (Precursor) OS=Solanum lycopersicum (Tomato) PE=1 SV=2
	c72445.graph_c0	PREDICTED: isocitrate dehydrogenase [NADP], chloroplastic-like [Fragaria vesca subsp. vesca]	Isocitrate dehydrogenase [NADP] OS=Nicotiana tabacum (Common tobacco) PE=2 SV=1
	c72656.graph_c0	predicted protein [Populus trichocarpa]	NAD(P)H:quinone oxidoreductase OS=Solanum tuberosum (Potato) PE=2 SV=1
	c72841.graph_c0	plasma membrane H+ ATPase, partial [Nicotiana plumbaginifolia]	Plasma membrane ATPase 3 GN=PMA3 OS=Nicotiana plumbaginifolia (Leadwort-leaved tobacco) PE=1 SV=1
	c72893.graph_c0	plasma membrane H+ ATPase, partial [Nicotiana plumbaginifolia]	Plasma membrane ATPase 1 GN=LHA1 OS=Solanum lycopersicum (Tomato) PE=2 SV=1
	c74673.graph_c0	PREDICTED: anthranilate phosphoribosyltransferase, chloroplastic [Vitis vinifera]	Anthranilate phosphoribosyltransferase, chloroplastic (Precursor) GN=PAT1 OS=Arabidopsis thaliana (Mouse-ear cress) PE=2 SV=1
	c75301.graph_c0	predicted protein [Populus trichocarpa]	Hydroquinone glucosyltransferase GN=AS OS=Rauvolfia serpentina (Serpentwood) PE=1 SV=1
	c77394.graph_c0	CSLA9-like protein [Eucalyptus cladocalyx]	Glucomannan 4-beta-mannosyltransferase 9 GN=F17C15.180 OS=Arabidopsis thaliana (Mouse-ear cress) PE=2 SV=1
	c79452.graph_c0	PREDICTED: isoleucine--tRNA ligase, cytoplasmic-like [Solanum lycopersicum]	--
	c80514.graph_c0	plasma membrane H+-ATPase [Nepenthes alata]	ATPase 1, plasma membrane-type GN=AHA1 OS=Arabidopsis thaliana (Mouse-ear cress) PE=1 SV=3
	c81061.graph_c0	adenosylhomocysteinase [Galdieria sulphuraria]	Adenosylhomocysteinase GN=SAHH OS=Catharanthus roseus (Madagascar periwinkle) PE=1 SV=1
	c81259.graph_c0	hypothetical protein PRUPE_ppa012146mg [Prunus persica]	Adenine phosphoribosyltransferase 1 GN=APT1 OS=Triticum aestivum (Wheat) PE=2 SV=1
	c82087.graph_c0	PREDICTED: aspartate--tRNA ligase, cytoplasmic-like [Solanum lycopersicum]	--
	c84266.graph_c0	hypothetical protein PRUPE_ppa008423mg [Prunus persica]	Malate dehydrogenase, cytoplasmic OS=Zea mays (Maize) PE=1 SV=2
	c85092.graph_c0	PREDICTED: isoleucine--tRNA ligase, cytoplasmic-like [Cicer arietinum]	--
	c85552.graph_c0	V-type proton ATPase subunit C [Medicago truncatula]	V-type proton ATPase subunit C GN=F13K23.9 OS=Arabidopsis thaliana (Mouse-ear cress) PE=1 SV=1
	c86298.graph_c0	histone deacetylase HDA101 [Picea abies]	Histone deacetylase 6 GN=MDC12.7 OS=Arabidopsis thaliana (Mouse-ear cress) PE=1 SV=1
	c86498.graph_c0	Jojoba acyl CoA reductase-related male sterility protein [Theobroma cacao]	Fatty acyl-CoA reductase 2 OS=Arabidopsis thaliana (Mouse-ear cress) PE=2 SV=2
	c87508.graph_c0	predicted protein [Populus trichocarpa]	Very-long-chain enoyl-CoA reductase GN=T22E16.20 OS=Arabidopsis thaliana (Mouse-ear cress) PE=2 SV=1
	c88159.graph_c0	PREDICTED: soluble inorganic pyrophosphatase 1, chloroplastic-like [Solanum lycopersicum]	Soluble inorganic pyrophosphatase 1, chloroplastic (Precursor) GN=F17I14_160 OS=Arabidopsis thaliana (Mouse-ear cress) PE=1 SV=1
	c90023.graph_c0	predicted protein [Populus trichocarpa]	Malate dehydrogenase, cytoplasmic GN=OSJNBa0055P24.3 OS=Oryza sativa subsp. japonica (Rice) PE=1 SV=3
	c90238.graph_c0	Phospholipase C 2, putative [Theobroma cacao]	Phosphoinositide phospholipase C 3 GN=F20M13.90 OS=Arabidopsis thaliana (Mouse-ear cress) PE=2 SV=1
	c90629.graph_c0	Aspartic proteinase precursor, putative [Ricinus communis]	Aspartic proteinase A1 (Precursor) GN=F12F1.24 OS=Arabidopsis thaliana (Mouse-ear cress) PE=1 SV=1
	c90692.graph_c0	PREDICTED: GDSL esterase/lipase At1g29660-like [Fragaria vesca subsp. vesca]	GDSL esterase/lipase At1g29660 (Precursor) GN=At1g29660 OS=Arabidopsis thaliana (Mouse-ear cress) PE=2 SV=1
	c91531.graph_c0	PREDICTED: obg-like ATPase 1-like [Cucumis sativus]	--
	c91786.graph_c0	unknown [Zea mays]	V-type proton ATPase subunit E GN=VATE OS=Citrus unshiu (Satsuma mandarin) PE=2 SV=1
	c92076.graph_c0	hypothetical protein M569_14528, partial [Genlisea aurea]	Monogalactosyldiacylglycerol synthase 2, chloroplastic (Precursor) OS=Arabidopsis thaliana (Mouse-ear cress) PE=1 SV=1
	c92305.graph_c0	PREDICTED: soluble inorganic pyrophosphatase 1, chloroplastic [Vitis vinifera]	Soluble inorganic pyrophosphatase 1, chloroplastic (Precursor) GN=F17I14_160 OS=Arabidopsis thaliana (Mouse-ear cress) PE=1 SV=1
	c92753.graph_c0	hypothetical protein SORBIDRAFT_01g021216 [Sorghum bicolor]	Alanine--tRNA ligase (Precursor) GN=F14I3.17 OS=Arabidopsis thaliana (Mouse-ear cress) PE=1 SV=3
	c93172.graph_c0	putative 1,2-diacylglycerol 3-beta-galactosyltransferase [Oryza sativa Japonica Group]	Probable monogalactosyldiacylglycerol synthase 3, chloroplastic (Precursor) OS=Oryza sativa subsp. japonica (Rice) PE=2 SV=2
	c93839.graph_c0	cytosolic malate dehydrogenase [Sesbania rostrata]	Malate dehydrogenase, cytoplasmic GN=CMDH OS=Medicago sativa (Alfalfa) PE=1 SV=1
Transporters and channels	c1194.graph_c0	Potassium transporter 1 isoform 1 [Theobroma cacao]	Potassium transporter 1 OS=Arabidopsis thaliana (Mouse-ear cress) PE=1 SV=2
	c30777.graph_c0	Na+/H+ antiporter Nhx1 [Karelinia caspia]	Sodium/hydrogen exchanger 3 GN=NHX3 OS=Arabidopsis thaliana (Mouse-ear cress) PE=2 SV=2
	c33480.graph_c0	PREDICTED: two pore calcium channel protein 1-like [Fragaria vesca subsp. vesca]	Two pore calcium channel protein 1 OS=Arabidopsis thaliana (Mouse-ear cress) PE=1 SV=1
	c34224.graph_c0	salt overly sensitive [Helianthus tuberosus]	Sodium/hydrogen exchanger 7 GN=F14H20.5 OS=Arabidopsis thaliana (Mouse-ear cress) PE=1 SV=1
	c34978.graph_c1	H(\+)-transporting atpase plant/fungi plasma membrane type, putative [Ricinus communis]	Plasma membrane ATPase 2 (Fragment) GN=LHA2 OS=Solanum lycopersicum (Tomato) PE=3 SV=1
	c38001.graph_c0	PREDICTED: mitochondrial adenine nucleotide transporter ADNT1-like [Fragaria vesca subsp. vesca]	Mitochondrial adenine nucleotide transporter ADNT1 OS=Arabidopsis thaliana (Mouse-ear cress) PE=2 SV=1
	c41496.graph_c1	Potassium transporter 1 isoform 3 [Theobroma cacao]	Potassium transporter 1 OS=Arabidopsis thaliana (Mouse-ear cress) PE=1 SV=2
	c44610.graph_c0	salt overly sensitive [Helianthus tuberosus]	Sodium/hydrogen exchanger 8 OS=Arabidopsis thaliana (Mouse-ear cress) PE=2 SV=1
	c48464.graph_c0	PREDICTED: ABC transporter G family member 15 [Vitis vinifera]	ABC transporter G family member 15 GN=MSA6.13 OS=Arabidopsis thaliana (Mouse-ear cress) PE=2 SV=2
	c48591.graph_c0	ABC-2 type transporter family protein isoform 1 [Theobroma cacao]	ABC transporter G family member 13 GN=F5D21.8 OS=Arabidopsis thaliana (Mouse-ear cress) PE=2 SV=1
	c52421.graph_c1	hypothetical protein VITISV_026307 [Vitis vinifera]	ABC transporter G family member 15 GN=MSA6.13 OS=Arabidopsis thaliana (Mouse-ear cress) PE=2 SV=2
	c53607.graph_c0	AT3G21090 [Arabidopsis thaliana]	ABC transporter G family member 15 GN=MSA6.13 OS=Arabidopsis thaliana (Mouse-ear cress) PE=2 SV=2
	c57560.graph_c0	K+ transporter 1 [Theobroma cacao]	Potassium channel AKT1 GN=AKT1 OS=Arabidopsis thaliana (Mouse-ear cress) PE=1 SV=2
	c57560.graph_c1	PREDICTED: potassium channel AKT1-like [Cucumis sativus]	Potassium channel AKT1 GN=AKT1 OS=Arabidopsis thaliana (Mouse-ear cress) PE=1 SV=2
	c61878.graph_c0	PREDICTED: putative calcium-transporting ATPase 11, plasma membrane-type isoform 1 [Vitis vinifera]	Probable calcium-transporting ATPase 4, plasma membrane-type OS=Oryza sativa subsp. japonica (Rice) PE=3 SV=1
	c62267.graph_c0	PREDICTED: ATPase 11, plasma membrane-type-like [Fragaria vesca subsp. vesca]	Plasma membrane ATPase 1 GN=PMA1 OS=Nicotiana plumbaginifolia (Leadwort-leaved tobacco) PE=2 SV=1
	c62624.graph_c0	hypothetical protein PRUPE_ppa005592mg [Prunus persica]	V-type proton ATPase subunit H GN=VHA-H OS=Arabidopsis thaliana (Mouse-ear cress) PE=2 SV=1
	c62855.graph_c0	Vacuolar cation/proton exchanger 3 isoform 1 [Theobroma cacao]	Vacuolar cation/proton exchanger 3 GN=CAX3 OS=Arabidopsis thaliana (Mouse-ear cress) PE=1 SV=1
	c65365.graph_c0	outward-rectifying potassium channel KCO1 [Eucalyptus camaldulensis]	Two-pore potassium channel 1 GN=MDF20.7 OS=Arabidopsis thaliana (Mouse-ear cress) PE=1 SV=2
	c65655.graph_c0	Multidrug resistance-associated protein 5 isoform 2 [Theobroma cacao]	ABC transporter C family member 5 GN=F20D22.11 OS=Arabidopsis thaliana (Mouse-ear cress) PE=2 SV=2
	c66961.graph_c1	PREDICTED: vacuolar cation/proton exchanger 1-like [Glycine max]	Vacuolar cation/proton exchanger 3 GN=CAX3 OS=Arabidopsis thaliana (Mouse-ear cress) PE=1 SV=1
	c67400.graph_c0	hypothetical protein PRUPE_ppa007764mg [Prunus persica]	Mitochondrial adenine nucleotide transporter ADNT1 OS=Arabidopsis thaliana (Mouse-ear cress) PE=2 SV=1
	c67442.graph_c1	Na+/H+ antiporter Nhx1 [Karelinia caspia]	Sodium/hydrogen exchanger 2 GN=NHX2 OS=Arabidopsis thaliana (Mouse-ear cress) PE=2 SV=2
	c67570.graph_c0	PREDICTED: ABC transporter G family member 15-like [Glycine max]	ABC transporter G family member 15 GN=MSA6.13 OS=Arabidopsis thaliana (Mouse-ear cress) PE=2 SV=2
	c68959.graph_c0	ATP-binding cassette transporter, putative [Ricinus communis]	ABC transporter G family member 11 GN=At1g17840 OS=Arabidopsis thaliana (Mouse-ear cress) PE=1 SV=1
	c69261.graph_c0	PREDICTED: potassium channel AKT1-like [Cucumis sativus]	Potassium channel AKT1 GN=AKT1 OS=Arabidopsis thaliana (Mouse-ear cress) PE=1 SV=2
	c69336.graph_c0	2-oxoglutarate/malate translocator, chloroplast precursor, putative [Ricinus communis]	Dicarboxylate transporter 1, chloroplastic (Precursor) GN=DIT1 OS=Arabidopsis thaliana (Mouse-ear cress) PE=1 SV=1
	c69388.graph_c0	calcium ATPase [Nicotiana benthamiana]	Calcium-transporting ATPase 4, plasma membrane-type GN=ACA4 OS=Arabidopsis thaliana (Mouse-ear cress) PE=1 SV=1
	c69537.graph_c0	Na+/H+ antiporter [Chrysanthemum x morifolium]	Sodium/hydrogen exchanger 2 GN=NHX2 OS=Arabidopsis thaliana (Mouse-ear cress) PE=2 SV=2
	c69562.graph_c0	PREDICTED: ABC transporter F family member 3-like [Cucumis sativus]	ABC transporter F family member 3 GN=F1N19.11 OS=Arabidopsis thaliana (Mouse-ear cress) PE=2 SV=1
	c70281.graph_c1	PREDICTED: copper-transporting ATPase RAN1-like [Vitis vinifera]	Copper-transporting ATPase RAN1 OS=Arabidopsis thaliana (Mouse-ear cress) PE=1 SV=1
	c71993.graph_c0	hypothetical protein PRUPE_ppa001980mg [Prunus persica]	Two pore calcium channel protein 1B GN=TPC1B OS=Nicotiana tabacum (Common tobacco) PE=2 SV=1
	c74537.graph_c0	Na+/H+ antiporter, partial [Carthamus tinctorius]	Sodium/hydrogen exchanger 2 GN=NHX2 OS=Arabidopsis thaliana (Mouse-ear cress) PE=2 SV=2
	c78802.graph_c0	Na+/H+ antiporter Nhx1 [Karelinia caspia]	Sodium/hydrogen exchanger 3 GN=NHX3 OS=Arabidopsis thaliana (Mouse-ear cress) PE=2 SV=2
	c79863.graph_c0	Phosphate transporter 3,3 isoform 1 [Theobroma cacao]	Mitochondrial phosphate carrier protein 1, mitochondrial GN=F5J6 OS=Arabidopsis thaliana (Mouse-ear cress) PE=2 SV=1
	c83190.graph_c0	RecName: Full=Two pore calcium channel protein 1B; AltName: Full=Voltage-dependent calcium channel protein TPC1B; Short=NtTPC1B	Two pore calcium channel protein 1B GN=TPC1B OS=Nicotiana tabacum (Common tobacco) PE=2 SV=1
	c88895.graph_c0	PREDICTED: LOW QUALITY PROTEIN: potassium transporter 1-like [Cucumis sativus]	Potassium transporter 1 OS=Arabidopsis thaliana (Mouse-ear cress) PE=1 SV=2
Aquaporin	c29268.graph_c0	hypothetical protein ARALYDRAFT_470115 [Arabidopsis lyrata subsp. lyrata]	Aquaporin PIP1-3 GN=F22L4.16 OS=Arabidopsis thaliana (Mouse-ear cress) PE=1 SV=1
	c59345.graph_c0	tonoplast intrinsic protein [Gossypium hirsutum]	Aquaporin TIP1-1 GN=T1J8.1 OS=Arabidopsis thaliana (Mouse-ear cress) PE=1 SV=1
	c63294.graph_c0	tonoplast aquaporin 1;1 [Daucus carota]	Aquaporin TIP1-1 GN=T1J8.1 OS=Arabidopsis thaliana (Mouse-ear cress) PE=1 SV=1
	c65173.graph_c1	aquaporin [Helianthus annuus]	Aquaporin TIP2-1 GN=TIP2-1 OS=Arabidopsis thaliana (Mouse-ear cress) PE=1 SV=2
Transcription and protein synthesis	c34342.graph_c0	predicted protein [Populus trichocarpa]	40S ribosomal protein SA OS=Glycine max (Soybean) PE=1 SV=1
	c39723.graph_c0	P0 ribosomal protein-like [Solanum tuberosum]	60S acidic ribosomal protein P0 OS=Glycine max (Soybean) PE=1 SV=1
	c42407.graph_c0	predicted protein [Phaeodactylum tricornutum CCAP 1055/1]	40S ribosomal protein SA GN=179B OS=Daucus carota (Carrot) PE=2 SV=1
	c43978.graph_c0	60S acidic ribosomal protein P0 [Zea mays]	60S acidic ribosomal protein P0 GN=RP-P0 OS=Zea mays (Maize) PE=1 SV=3
	c46673.graph_c0	hypothetical protein GUITHDRAFT_189772 [Guillardia theta CCMP2712]	40S ribosomal protein SA GN=179B OS=Daucus carota (Carrot) PE=2 SV=1
	c47941.graph_c0	putative 60S acidic ribosomal protein P0 [Zinnia elegans]	60S acidic ribosomal protein P0 OS=Glycine max (Soybean) PE=1 SV=1
	c49726.graph_c0	unnamed protein product [Vitis vinifera]	40S ribosomal protein S12 GN=RPS12 OS=Hordeum vulgare (Barley) PE=1 SV=1
	c50456.graph_c0	40S ribosomal protein S12 [Triticum urartu]	40S ribosomal protein S12 GN=RPS12 OS=Hordeum vulgare (Barley) PE=1 SV=1
	c50999.graph_c0	PREDICTED: 40S ribosomal protein S3-3-like isoform 1 [Fragaria vesca subsp. vesca]	40S ribosomal protein S3-2 GN=RPS3B OS=Arabidopsis thaliana (Mouse-ear cress) PE=1 SV=1
	c52500.graph_c0	LOC100282772 [Zea mays]	40S ribosomal protein S3-1 GN=RPS3A OS=Arabidopsis thaliana (Mouse-ear cress) PE=1 SV=1
	c53434.graph_c0	Pentatricopeptide (PPR) domain protein 40, putative [Theobroma cacao]	Putative pentatricopeptide repeat-containing protein At3g16890, mitochondrial (Precursor) GN=PPR40 OS=Arabidopsis thaliana (Mouse-ear cress) PE=3 SV=1
	c55483.graph_c0	PREDICTED: 60S acidic ribosomal protein P0-like [Cucumis sativus]	60S acidic ribosomal protein P0-2 GN=RPP0B OS=Arabidopsis thaliana (Mouse-ear cress) PE=1 SV=2
	c57613.graph_c0	predicted protein [Populus trichocarpa]	60S acidic ribosomal protein P0-2 GN=RPP0B OS=Arabidopsis thaliana (Mouse-ear cress) PE=1 SV=2
	c57613.graph_c1	putative 60S acidic ribosomal protein P0 [Zinnia elegans]	60S acidic ribosomal protein P0 OS=Glycine max (Soybean) PE=1 SV=1
	c62729.graph_c1	unnamed protein product [Vitis vinifera]	60S ribosomal protein L5 (Fragment) GN=RPL5 OS=Solanum melongena (Eggplant) PE=2 SV=1
	c63633.graph_c0	PREDICTED: 40S ribosomal protein SA-like [Cucumis sativus]	40S ribosomal protein SA GN=179B OS=Daucus carota (Carrot) PE=2 SV=1
	c65099.graph_c0	PREDICTED: heat shock protein HSP 90-alpha 1-like [Fragaria vesca subsp. vesca]	Pentatricopeptide repeat-containing protein At1g69290 GN=At1g69290 OS=Arabidopsis thaliana (Mouse-ear cress) PE=2 SV=1
	c67077.graph_c0	PREDICTED: 60S acidic ribosomal protein P0-like [Solanum lycopersicum]	60S acidic ribosomal protein P0 OS=Glycine max (Soybean) PE=1 SV=1
	c68264.graph_c0	predicted protein [Populus trichocarpa]	40S ribosomal protein S3-1 GN=RPS3A OS=Arabidopsis thaliana (Mouse-ear cress) PE=1 SV=1
	c81927.graph_c0	hypothetical protein PRUPE_ppa026465mg, partial [Prunus persica]	Putative pentatricopeptide repeat-containing protein At1g56570 GN=PCMP-E64 OS=Arabidopsis thaliana (Mouse-ear cress) PE=3 SV=1
	c85278.graph_c0	hypothetical protein PRUPE_ppa026465mg, partial [Prunus persica]	Putative pentatricopeptide repeat-containing protein At1g56570 GN=PCMP-E64 OS=Arabidopsis thaliana (Mouse-ear cress) PE=3 SV=1
	c85334.graph_c0	hypothetical protein BATDEDRAFT_91509 [Batrachochytrium dendrobatidis JAM81]	40S ribosomal protein S3-2 GN=RPS3B OS=Arabidopsis thaliana (Mouse-ear cress) PE=1 SV=1
	c90914.graph_c0	unknown [Zea mays]	40S ribosomal protein S3-1 GN=RPS3A OS=Arabidopsis thaliana (Mouse-ear cress) PE=1 SV=1
	c91958.graph_c0	predicted protein [Populus trichocarpa]	Putative pentatricopeptide repeat-containing protein At1g56570 GN=PCMP-E64 OS=Arabidopsis thaliana (Mouse-ear cress) PE=3 SV=1
Auxin-related	c49447.graph_c0	PREDICTED: auxin-induced protein 5NG4-like [Solanum lycopersicum]	Protein WALLS ARE THIN 1 GN=WAT1 OS=Arabidopsis thaliana (Mouse-ear cress) PE=1 SV=1
	c64830.graph_c1	PREDICTED: auxin-induced protein PCNT115-like isoform 1 [Glycine max]	Probable aldo-keto reductase 4 GN=At1g60710 OS=Arabidopsis thaliana (Mouse-ear cress) PE=1 SV=1
	c67638.graph_c0	PREDICTED: auxin-induced protein PCNT115 isoform 1 [Vitis vinifera]	Probable aldo-keto reductase 4 GN=At1g60710 OS=Arabidopsis thaliana (Mouse-ear cress) PE=1 SV=1
	c67713.graph_c0	PREDICTED: auxin-induced protein PCNT115 isoform 1 [Vitis vinifera]	Probable aldo-keto reductase 3 GN=At1g60690 OS=Arabidopsis thaliana (Mouse-ear cress) PE=3 SV=1
	c69815.graph_c0	PREDICTED: auxin-responsive protein IAA26-like [Glycine max]	Auxin-responsive protein IAA18 GN=IAA18 OS=Arabidopsis thaliana (Mouse-ear cress) PE=1 SV=2
	c45889.graph_c0	TO33-12 [Taraxacum officinale]	Auxin-induced protein PCNT115 OS=Nicotiana tabacum (Common tobacco) PE=2 SV=1
GRPs	c46607.graph_c0	glycine rich protein 2 [Arabidopsis thaliana]	Cold shock protein 2 GN=F20M13.240 OS=Arabidopsis thaliana (Mouse-ear cress) PE=1 SV=1
	c46844.graph_c0	PREDICTED: glycine-rich RNA-binding protein-like isoform 1 [Solanum lycopersicum]	Glycine-rich RNA-binding protein 7 GN=F2G1.7 OS=Arabidopsis thaliana (Mouse-ear cress) PE=1 SV=1
	c49496.graph_c0	glycine-rich RNA-binding protein [Ricinus communis]	Glycine-rich RNA-binding protein OS=Daucus carota (Carrot) PE=2 SV=1
	c61273.graph_c1	hypothetical protein M569_04412, partial [Genlisea aurea]	Glycine-rich RNA-binding, abscisic acid-inducible protein GN=RAB15 OS=Zea mays (Maize) PE=1 SV=1
	c61552.graph_c0	RNA-binding glycine-rich protein [Nicotiana undulata]	Glycine-rich RNA-binding protein 4, mitochondrial (Precursor) GN=At3g23830 OS=Arabidopsis thaliana (Mouse-ear cress) PE=2 SV=1
	c63322.graph_c0	predicted protein [Populus trichocarpa]	Glycine-rich RNA-binding protein GRP1A OS=Sinapis alba (White mustard) PE=2 SV=1
GA-related	c61139.graph_c0	GASA-like protein [Gerbera hybrid cultivar]	Gibberellin-regulated protein 14 (Precursor) GN=GASA14 OS=Arabidopsis thaliana (Mouse-ear cress) PE=1 SV=1
	c1499.graph_c0	PREDICTED: uncharacterized protein LOC100777392 [Glycine max]	--
	c28661.graph_c0	hypothetical protein PRUPE_ppa008189mg [Prunus persica]	--
	c28681.graph_c0	PREDICTED: chromatin structure-remodeling complex subunit RSC1-like [Vitis vinifera]	PHD finger protein ALFIN-LIKE 7 GN=AL7 OS=Arabidopsis thaliana (Mouse-ear cress) PE=1 SV=1
	c28811.graph_c0	PREDICTED: U-box domain-containing protein 4-like [Vitis vinifera]	U-box domain-containing protein 4 GN=PUB4 OS=Arabidopsis thaliana (Mouse-ear cress) PE=1 SV=3
	c29112.graph_c1	PREDICTED: protein SET-like [Fragaria vesca subsp. vesca]	--
	c29115.graph_c0	prohibitin [Coccomyxa subellipsoidea C-169]	Prohibitin-4, mitochondrial GN=PHB4 OS=Arabidopsis thaliana (Mouse-ear cress) PE=1 SV=1
	c29539.graph_c0	CRT1 [Nicotiana benthamiana]	--
	c33362.graph_c0	PREDICTED: phosphate carrier protein, mitochondrial-like [Solanum lycopersicum]	Mitochondrial phosphate carrier protein 1, mitochondrial GN=F5J6 OS=Arabidopsis thaliana (Mouse-ear cress) PE=2 SV=1
	c34353.graph_c0	hypothetical protein SELMODRAFT_102471 [Selaginella moellendorffii]	Nascent polypeptide-associated complex subunit alpha-like protein 1 GN=At3g12390 OS=Arabidopsis thaliana (Mouse-ear cress) PE=1 SV=1
	c35000.graph_c0	AT3G13920 [Arabidopsis thaliana]	Eukaryotic initiation factor 4A-2 OS=Arabidopsis thaliana (Mouse-ear cress) PE=2 SV=1
	c36788.graph_c0	PREDICTED: ADIPOR-like receptor CG5315-like [Solanum lycopersicum]	--
	c37092.graph_c0	eukaryotic translation initiation factor, partial [Chlamydomonas incerta]	Eukaryotic initiation factor 4A-2 OS=Arabidopsis thaliana (Mouse-ear cress) PE=2 SV=1
	c38432.graph_c0	unnamed protein product [Vitis vinifera]	Tubby-like F-box protein 3 GN=TULP3 OS=Arabidopsis thaliana (Mouse-ear cress) PE=2 SV=1
	c39649.graph_c0	beta-tubulin 3 [Populus tremuloides]	Tubulin beta-7 chain GN=F16P2.7 OS=Arabidopsis thaliana (Mouse-ear cress) PE=2 SV=1
	c42719.graph_c0	tubulin, beta chain [Populus trichocarpa]	Tubulin beta-1 chain GN=TUBB1 OS=Lupinus albus (White lupin) PE=1 SV=1
	c45156.graph_c0	predicted protein [Populus trichocarpa]	--
	c45348.graph_c0	conserved hypothetical protein [Ricinus communis]	--
	c45489.graph_c0	PREDICTED: interferon-related developmental regulator 1-like [Solanum lycopersicum]	--
	c45794.graph_c0	PREDICTED: BTB/POZ and TAZ domain-containing protein 4-like [Vitis vinifera]	BTB/POZ and TAZ domain-containing protein 4 GN=BT4 OS=Arabidopsis thaliana (Mouse-ear cress) PE=1 SV=1
	c46377.graph_c0	pi-tubulin [Helianthus annuus]	Tubulin alpha-5 chain GN=T29J13.200 OS=Arabidopsis thaliana (Mouse-ear cress) PE=2 SV=2
	c46540.graph_c0	unnamed protein product [Vitis vinifera]	Ras-related protein Rab7 OS=Pisum sativum (Garden pea) PE=2 SV=1
	c47413.graph_c0	heat stable protein 1 [Arabidopsis thaliana]	Probable protein Pop3 GN=At3g17210 OS=Arabidopsis thaliana (Mouse-ear cress) PE=1 SV=1
	c47417.graph_c0	PREDICTED: telomere repeat-binding factor 5-like [Cucumis sativus]	Telomere repeat-binding factor 4 GN=At1g17520 OS=Arabidopsis thaliana (Mouse-ear cress) PE=2 SV=2
	c48264.graph_c0	PREDICTED: interferon-related developmental regulator 1-like [Solanum lycopersicum]	--
	c48408.graph_c0	unknown [Populus trichocarpa x Populus deltoides]	--
	c48710.graph_c0	allergen-like protein BRSn20 [Sambucus nigra]	Pollen-specific protein C13 (Precursor) GN=MGS1 OS=Zea mays (Maize) PE=2 SV=1
	c48867.graph_c0	unnamed protein product [Vitis vinifera]	Katanin p80 WD40 repeat-containing subunit B1 homolog GN=At5g23430 OS=Arabidopsis thaliana (Mouse-ear cress) PE=2 SV=3
	c49003.graph_c0	PREDICTED: vesicle-associated membrane protein 714-like [Solanum lycopersicum]	Vesicle-associated membrane protein 714 GN=VAMP714 OS=Arabidopsis thaliana (Mouse-ear cress) PE=2 SV=1
	c49213.graph_c0	hypothetical protein PRUPE_ppa009062mg [Prunus persica]	--
	c49646.graph_c1	14-3-3 protein isoform g [Nicotiana tabacum]	14-3-3-like protein GF14 lambda GN=F12B17_200 OS=Arabidopsis thaliana (Mouse-ear cress) PE=1 SV=1
	c49914.graph_c0	hevamine-A precursor, putative [Ricinus communis]	Lysozyme (Precursor) OS=Hevea brasiliensis (Para rubber tree) PE=1 SV=2
	c49979.graph_c0	Walls Are Thin 1 [Theobroma cacao]	Protein WALLS ARE THIN 1 GN=WAT1 OS=Arabidopsis thaliana (Mouse-ear cress) PE=1 SV=1
	c50007.graph_c0	PREDICTED: telomere repeat-binding factor 1-like [Cicer arietinum]	Telomere repeat-binding factor 1 GN=TRB1 OS=Arabidopsis thaliana (Mouse-ear cress) PE=1 SV=1
	c50067.graph_c0	hypothetical protein PRUPE_ppa001424mg [Prunus persica]	--
	c50149.graph_c0	unnamed protein product [Vitis vinifera]	--
	c50165.graph_c0	PREDICTED: uncharacterized protein LOC101312768 [Fragaria vesca subsp. vesca]	--
	c50186.graph_c1	NAP1-related protein 2 [Theobroma cacao]	--
	c50969.graph_c0	PREDICTED: uncharacterized protein LOC100267328 isoform 1 [Vitis vinifera]	Splicing factor U2af large subunit B GN=U2AF65B OS=Arabidopsis thaliana (Mouse-ear cress) PE=2 SV=2
	c51693.graph_c0	beta-tubulin [Dimocarpus longan]	Tubulin beta-1 chain GN=TUBB1 OS=Lupinus albus (White lupin) PE=1 SV=1
	c51863.graph_c0	predicted protein [Populus trichocarpa]	--
	c52944.graph_c0	Thioredoxin X isoform 1 [Theobroma cacao]	Thioredoxin X, chloroplastic (Precursor) GN=F14I3.8 OS=Arabidopsis thaliana (Mouse-ear cress) PE=2 SV=2
	c52999.graph_c0	Glycoprotein membrane precursor GPI-anchored [Theobroma cacao]	Uncharacterized GPI-anchored protein At5g19250 (Precursor) GN=At5g19250 OS=Arabidopsis thaliana (Mouse-ear cress) PE=1 SV=1
	c53420.graph_c0	predicted protein [Populus trichocarpa]	--
	c53600.graph_c0	PREDICTED: uncharacterized protein LOC101263113 [Solanum lycopersicum]	--
	c54409.graph_c0	WD-repeat protein, putative [Ricinus communis]	Autophagy-related protein 18a GN=ATG18A OS=Arabidopsis thaliana (Mouse-ear cress) PE=1 SV=1
	c54544.graph_c0	PREDICTED: proteasome subunit beta type-4-like [Solanum lycopersicum]	Proteasome subunit beta type-4 (Precursor) GN=F13N6.3 OS=Arabidopsis thaliana (Mouse-ear cress) PE=1 SV=2
	c54606.graph_c0	putative tubulin [Brassica rapa]	Tubulin beta-7 chain GN=F16P2.7 OS=Arabidopsis thaliana (Mouse-ear cress) PE=2 SV=1
	c54818.graph_c0	PREDICTED: cytochrome c1-1, heme protein, mitochondrial-like [Vitis vinifera]	Cytochrome c1-1, heme protein, mitochondrial (Precursor) GN=CYCL OS=Solanum tuberosum (Potato) PE=2 SV=1
	c54842.graph_c0	predicted protein [Populus trichocarpa]	NF-X1-type zinc finger protein NFXL1 GN=NFXL1 OS=Arabidopsis thaliana (Mouse-ear cress) PE=2 SV=1
	c54842.graph_c1	PREDICTED: LOW QUALITY PROTEIN: NF-X1-type zinc finger protein NFXL1-like [Fragaria vesca subsp. vesca]	NF-X1-type zinc finger protein NFXL1 GN=NFXL1 OS=Arabidopsis thaliana (Mouse-ear cress) PE=2 SV=1
	c54975.graph_c0	PREDICTED: probable pyridoxal biosynthesis protein PDX1.2-like [Solanum lycopersicum]	Probable pyridoxal biosynthesis protein PDX1.2 GN=MSL1.3 OS=Arabidopsis thaliana (Mouse-ear cress) PE=1 SV=1
	c54989.graph_c1	Tubby-like F-box protein [Medicago truncatula]	Tubby-like F-box protein 3 GN=TULP3 OS=Arabidopsis thaliana (Mouse-ear cress) PE=2 SV=1
	c55267.graph_c0	RecName: Full=Proteasome subunit beta type-1; AltName: Full=20S proteasome alpha subunit F; AltName: Full=20S proteasome subunit beta-6	Proteasome subunit beta type-1 GN=PBF1 OS=Petunia hybrida (Petunia) PE=2 SV=1
	c55507.graph_c0	PREDICTED: protein AIG2-like [Fragaria vesca subsp. vesca]	Protein AIG2 GN=AIG2 OS=Arabidopsis thaliana (Mouse-ear cress) PE=2 SV=1
	c55657.graph_c0	predicted protein [Populus trichocarpa]	NO-associated protein 1, chloroplastic/mitochondrial (Precursor) GN=T21L8.200 OS=Arabidopsis thaliana (Mouse-ear cress) PE=1 SV=1
	c55893.graph_c1	skp1, putative [Ricinus communis]	SKP1-like protein 1B GN=MJC20.30 OS=Arabidopsis thaliana (Mouse-ear cress) PE=1 SV=1
	c55905.graph_c0	PREDICTED: ARM REPEAT PROTEIN INTERACTING WITH ABF2-like [Solanum lycopersicum]	ARM REPEAT PROTEIN INTERACTING WITH ABF2 GN=ARIA OS=Arabidopsis thaliana (Mouse-ear cress) PE=1 SV=2
	c56141.graph_c0	PREDICTED: root phototropism protein 2 [Vitis vinifera]	Root phototropism protein 2 GN=T6B20.13/T6B20.14 OS=Arabidopsis thaliana (Mouse-ear cress) PE=1 SV=2
	c56327.graph_c0	hypothetical protein PRUPE_ppa011584mg [Prunus persica]	CBS domain-containing protein CBSX3, mitochondrial (Precursor) GN=CBSX3 OS=Arabidopsis thaliana (Mouse-ear cress) PE=1 SV=1
	c56332.graph_c0	PREDICTED: chlorophyll a-b binding protein CP24 10A, chloroplastic-like [Cicer arietinum]	Chlorophyll a-b binding protein CP24 10A, chloroplastic (Precursor) GN=CAP10A OS=Solanum lycopersicum (Tomato) PE=3 SV=1
	c56450.graph_c0	cold shock domain protein 1 [Eutrema salsugineum]	Cold shock protein 1 GN=T19K4.150 OS=Arabidopsis thaliana (Mouse-ear cress) PE=2 SV=1
	c56648.graph_c0	PREDICTED: transmembrane protein 184C-like [Fragaria vesca subsp. vesca]	--
	c56717.graph_c0	2-cys peroxiredoxin-like protein [Arabidopsis thaliana]	2-Cys peroxiredoxin BAS1-like, chloroplastic (Precursor) GN=At5g06290 OS=Arabidopsis thaliana (Mouse-ear cress) PE=2 SV=3
	c56918.graph_c0	unknown [Populus trichocarpa]	Pyrophosphate-energized vacuolar membrane proton pump OS=Hordeum vulgare (Barley) PE=2 SV=2
	c56938.graph_c0	Heat stable protein 1 [Theobroma cacao]	Probable protein Pop3 GN=At3g17210 OS=Arabidopsis thaliana (Mouse-ear cress) PE=1 SV=1
	c57018.graph_c0	HyPRP2 [Gossypium hirsutum]	14 kDa proline-rich protein DC2.15 (Precursor) OS=Daucus carota (Carrot) PE=2 SV=1
	c57073.graph_c1	predicted protein [Populus trichocarpa]	--
	c57080.graph_c0	senescence-related protein [Camellia sinensis]	--
	c57553.graph_c0	hypothetical protein PRUPE_ppa001487mg [Prunus persica]	Endoplasmin homolog (Precursor) GN=T19F6.1,T22A6.20 OS=Arabidopsis thaliana (Mouse-ear cress) PE=1 SV=1
	c57710.graph_c0	unknown [Populus trichocarpa]	Pyrophosphate-energized vacuolar membrane proton pump OS=Vigna radiata var. radiata (Mung bean) PE=1 SV=3
	c58159.graph_c0	U1snRNP-specific protein, U1A [Solanum tuberosum]	U1 small nuclear ribonucleoprotein A GN=U1A OS=Arabidopsis thaliana (Mouse-ear cress) PE=1 SV=1
	c58400.graph_c0	PREDICTED: uncharacterized protein LOC101266908 [Solanum lycopersicum]	Low-temperature-induced 65 kDa protein GN=K24M7.3 OS=Arabidopsis thaliana (Mouse-ear cress) PE=2 SV=2
	c58484.graph_c0	PREDICTED: pyrophosphate-energized vacuolar membrane proton pump [Vitis vinifera]	Pyrophosphate-energized vacuolar membrane proton pump 1 GN=F7H2.3 OS=Arabidopsis thaliana (Mouse-ear cress) PE=1 SV=1
	c58484.graph_c1	PREDICTED: pyrophosphate-energized vacuolar membrane proton pump-like [Solanum lycopersicum]	Pyrophosphate-energized vacuolar membrane proton pump 1 GN=F7H2.3 OS=Arabidopsis thaliana (Mouse-ear cress) PE=1 SV=1
	c58493.graph_c0	PREDICTED: proteasome subunit beta type-7-B-like, partial [Cucumis sativus]	Proteasome subunit beta type-7-A (Precursor) GN=K1G2.15 OS=Arabidopsis thaliana (Mouse-ear cress) PE=1 SV=2
	c58549.graph_c0	hypothetical protein CARUB_v10009890mg [Capsella rubella]	Telomere repeat-binding factor 4 GN=At1g17520 OS=Arabidopsis thaliana (Mouse-ear cress) PE=2 SV=2
	c58600.graph_c0	PREDICTED: exocyst complex component 7-like [Solanum lycopersicum]	--
	c58630.graph_c0	hypothetical protein PRUPE_ppa002730mg [Prunus persica]	--
	c58873.graph_c0	Os03g0767800 [Oryza sativa Japonica Group]	Cold-regulated 413 plasma membrane protein 1 GN=F19G14.3 OS=Arabidopsis thaliana (Mouse-ear cress) PE=1 SV=1
	c58899.graph_c0	predicted protein [Populus trichocarpa]	Polyadenylate-binding protein 8 GN=PAB8 OS=Arabidopsis thaliana (Mouse-ear cress) PE=1 SV=1
	c58954.graph_c0	calcineurin B-like protein 01 [Vitis vinifera]	Calcineurin B-like protein 9 GN=CBL9 OS=Arabidopsis thaliana (Mouse-ear cress) PE=1 SV=3
	c58982.graph_c0	PREDICTED: uncharacterized protein LOC101258711 [Solanum lycopersicum]	--
	c59391.graph_c0	hypothetical protein PRUPE_ppa002633mg [Prunus persica]	--
	c59593.graph_c0	PREDICTED: proteasome subunit alpha type-7 [Vitis vinifera]	Proteasome subunit alpha type-7 GN=PAD1 OS=Cicer arietinum (Chickpea) PE=1 SV=1
	c59794.graph_c0	calcineurin B-like protein 01 [Vitis vinifera]	Calcineurin B-like protein 9 GN=CBL9 OS=Arabidopsis thaliana (Mouse-ear cress) PE=1 SV=3
	c60028.graph_c0	Lsd1-like protein [Medicago truncatula]	Protein LSD1 GN=F9F13.30 OS=Arabidopsis thaliana (Mouse-ear cress) PE=1 SV=1
	c60312.graph_c0	PREDICTED: uncharacterized protein LOC100245378 [Vitis vinifera]	--
	c60388.graph_c0	Os04g0663300 [Oryza sativa Japonica Group]	PHD finger-like domain-containing protein 5B GN=At1g07170 OS=Arabidopsis thaliana (Mouse-ear cress) PE=2 SV=1
	c60745.graph_c0	mitochondrial prohibitin 1 [Petunia x hybrida]	Prohibitin-4, mitochondrial GN=PHB4 OS=Arabidopsis thaliana (Mouse-ear cress) PE=1 SV=1
	c60749.graph_c0	uncharacterized protein LOC100306084 [Glycine max]	Proteasome subunit beta type-3-A GN=F8K7.15 OS=Arabidopsis thaliana (Mouse-ear cress) PE=1 SV=2
	c60850.graph_c0	OS-9 [Theobroma cacao]	--
	c60919.graph_c0	conserved hypothetical protein [Ricinus communis]	Metallothionein-like protein type 3 OS=Carica papaya (Papaya) PE=3 SV=1
	c61021.graph_c0	PREDICTED: ankyrin repeat-containing protein At3g12360-like [Solanum lycopersicum]	Ankyrin repeat-containing protein At3g12360 GN=At3g12360 OS=Arabidopsis thaliana (Mouse-ear cress) PE=2 SV=1
	c61274.graph_c0	PREDICTED: GTP-binding protein SAR1A-like [Solanum lycopersicum]	GTP-binding protein SAR1A GN=SAR1A OS=Arabidopsis thaliana (Mouse-ear cress) PE=2 SV=1
	c61615.graph_c0	PREDICTED: prefoldin subunit 6-like [Vitis vinifera]	--
	c61840.graph_c0	drought-induced protein SDi-6 - common sunflower (fragment)	--
	c61902.graph_c0	PREDICTED: uncharacterized protein LOC101217996 [Cucumis sativus]	Uncharacterized protein At4g15545 GN=At4g15545 OS=Arabidopsis thaliana (Mouse-ear cress) PE=1 SV=1
	c62073.graph_c0	RecName: Full=21 kDa protein; AltName: Full=1.2 protein; Flags: Precursor	21 kDa protein (Precursor) OS=Daucus carota (Carrot) PE=2 SV=1
	c62195.graph_c0	unnamed protein product [Vitis vinifera]	--
	c62212.graph_c0	predicted protein [Populus trichocarpa]	--
	c62343.graph_c0	conserved hypothetical protein [Ricinus communis]	Uncharacterized protein At4g15545 GN=At4g15545 OS=Arabidopsis thaliana (Mouse-ear cress) PE=1 SV=1
	c62396.graph_c0	PREDICTED: proteasome subunit beta type-6-like [Cicer arietinum]	Proteasome subunit beta type-6 (Precursor) GN=F8F16.120 OS=Arabidopsis thaliana (Mouse-ear cress) PE=1 SV=2
	c62425.graph_c0	PREDICTED: proteasome subunit alpha type-3-like [Solanum lycopersicum]	Proteasome subunit alpha type-3 GN=T20P8.7 OS=Arabidopsis thaliana (Mouse-ear cress) PE=1 SV=2
	c62552.graph_c0	predicted protein [Populus trichocarpa]	Translocator protein homolog GN=TSPO OS=Arabidopsis thaliana (Mouse-ear cress) PE=1 SV=1
	c62643.graph_c0	PREDICTED: uncharacterized protein LOC100246646 [Vitis vinifera]	--
	c62722.graph_c0	hypothetical protein PRUPE_ppa009037m1g, partial [Prunus persica]	--
	c63071.graph_c0	predicted protein [Populus trichocarpa]	--
	c63175.graph_c0	predicted protein [Populus trichocarpa]	--
	c63574.graph_c0	PREDICTED: uncharacterized protein LOC100250100 [Vitis vinifera]	--
	c63790.graph_c0	Calcium-dependent lipid-binding (CaLB domain) family protein isoform 1 [Theobroma cacao]	Synaptotagmin-5 GN=T25N20.15 OS=Arabidopsis thaliana (Mouse-ear cress) PE=2 SV=1
	c63863.graph_c0	unnamed protein product [Vitis vinifera]	--
	c63986.graph_c0	PREDICTED: phosphate carrier protein, mitochondrial [Vitis vinifera]	Mitochondrial phosphate carrier protein 3, mitochondrial (Precursor) GN=MUA22_4 OS=Arabidopsis thaliana (Mouse-ear cress) PE=1 SV=1
	c64254.graph_c0	hypothetical protein VITISV_020126 [Vitis vinifera]	Protein COBRA (Precursor) GN=COB OS=Arabidopsis thaliana (Mouse-ear cress) PE=2 SV=1
	c64498.graph_c0	PREDICTED: vesicle-associated membrane protein 713 [Vitis vinifera]	Vesicle-associated membrane protein 711 GN=F10N7.40 OS=Arabidopsis thaliana (Mouse-ear cress) PE=2 SV=2
	c64577.graph_c0	PREDICTED: CBS domain-containing protein CBSX3, mitochondrial-like [Fragaria vesca subsp. vesca]	CBS domain-containing protein CBSX3, mitochondrial (Precursor) GN=CBSX3 OS=Arabidopsis thaliana (Mouse-ear cress) PE=1 SV=1
	c64730.graph_c0	PREDICTED: unknown protein DS12 from 2D-PAGE of leaf, chloroplastic-like [Solanum lycopersicum]	Unknown protein DS12 from 2D-PAGE of leaf, chloroplastic (Precursor) OS=Oryza sativa subsp. japonica (Rice) PE=2 SV=2
	c64854.graph_c1	ankyrin repeat-containing protein, putative [Ricinus communis]	Ankyrin repeat-containing protein At3g12360 GN=At3g12360 OS=Arabidopsis thaliana (Mouse-ear cress) PE=2 SV=1
	c64997.graph_c0	unnamed protein product [Vitis vinifera]	TPR repeat-containing thioredoxin TTL1 GN=TTL1 OS=Arabidopsis thaliana (Mouse-ear cress) PE=1 SV=1
	c65153.graph_c0	PREDICTED: phosphate carrier protein, mitochondrial-like [Cucumis sativus]	Mitochondrial phosphate carrier protein 3, mitochondrial (Precursor) GN=MUA22_4 OS=Arabidopsis thaliana (Mouse-ear cress) PE=1 SV=1
	c65495.graph_c0	unnamed protein product [Vitis vinifera]	--
	c65698.graph_c0	PREDICTED: phosphate carrier protein, mitochondrial-like [Cucumis sativus]	Mitochondrial phosphate carrier protein 1, mitochondrial GN=F5J6 OS=Arabidopsis thaliana (Mouse-ear cress) PE=2 SV=1
	c65837.graph_c0	PREDICTED: EID1-like F-box protein 3-like [Vitis vinifera]	EID1-like F-box protein 3 GN=EDL3 OS=Arabidopsis thaliana (Mouse-ear cress) PE=2 SV=1
	c66030.graph_c0	unknown [Populus trichocarpa]	Uncharacterized protein At2g38710 GN=At2g38710 OS=Arabidopsis thaliana (Mouse-ear cress) PE=2 SV=1
	c66117.graph_c0	pollen-specific protein [Vitis pseudoreticulata]	Pollen-specific protein C13 (Precursor) GN=MGS1 OS=Zea mays (Maize) PE=2 SV=1
	c66137.graph_c0	Mitochondrial transcription termination factor family protein isoform 1 [Theobroma cacao]	--
	c66201.graph_c0	Tetraspanin family protein, putative [Theobroma cacao]	Tetraspanin-18 GN=At2g20230 OS=Arabidopsis thaliana (Mouse-ear cress) PE=2 SV=1
	c66252.graph_c1	peroxiredoxins, prx-1, prx-2, prx-3, putative [Ricinus communis]	2-Cys peroxiredoxin BAS1, chloroplastic (Precursor) GN=BAS1 OS=Arabidopsis thaliana (Mouse-ear cress) PE=1 SV=2
	c66391.graph_c1	PREDICTED: tubulin alpha-4 chain-like [Cucumis sativus]	Tubulin alpha-4 chain OS=Gossypium hirsutum (Upland cotton) PE=2 SV=1
	c66392.graph_c0	PREDICTED: ankyrin repeat-containing protein At3g12360-like [Solanum lycopersicum]	Ankyrin repeat-containing protein At3g12360 GN=At3g12360 OS=Arabidopsis thaliana (Mouse-ear cress) PE=2 SV=1
	c66392.graph_c1	predicted protein [Populus trichocarpa]	Ankyrin repeat-containing protein At3g12360 GN=At3g12360 OS=Arabidopsis thaliana (Mouse-ear cress) PE=2 SV=1
	c66693.graph_c0	Leucine-rich repeat-containing protein DDB_G0290503, putative isoform 1 [Theobroma cacao]	--
	c66838.graph_c0	Proteasome family protein [Theobroma cacao]	--
	c66972.graph_c0	DERLIN-1 [Theobroma cacao]	Derlin-1 GN=DER1 OS=Arabidopsis thaliana (Mouse-ear cress) PE=2 SV=1
	c66996.graph_c0	Beta-tubulin [Zinnia elegans]	Tubulin beta-3 chain GN=MRG21.12 OS=Arabidopsis thaliana (Mouse-ear cress) PE=2 SV=2
	c67125.graph_c0	26S proteasome regulatory subunit-like protein [Medicago truncatula]	26S proteasome regulatory subunit 4 homolog A OS=Arabidopsis thaliana (Mouse-ear cress) PE=1 SV=1
	c67247.graph_c0	PREDICTED: COP9 signalosome complex subunit 1-like [Solanum lycopersicum]	COP9 signalosome complex subunit 1 GN=T20K12.40 OS=Arabidopsis thaliana (Mouse-ear cress) PE=1 SV=2
	c67711.graph_c0	PREDICTED: uncharacterized protein At2g38710 isoform 1 [Vitis vinifera]	Uncharacterized protein At2g38710 GN=At2g38710 OS=Arabidopsis thaliana (Mouse-ear cress) PE=2 SV=1
	c68263.graph_c0	Transducin/WD40 repeat-like superfamily protein [Theobroma cacao]	Autophagy-related protein 18a GN=ATG18A OS=Arabidopsis thaliana (Mouse-ear cress) PE=1 SV=1
	c68493.graph_c0	hypothetical protein CARUB_v10014087mg [Capsella rubella]	Mitochondrial phosphate carrier protein 3, mitochondrial (Precursor) GN=MUA22_4 OS=Arabidopsis thaliana (Mouse-ear cress) PE=1 SV=1
	c68561.graph_c0	hypothetical protein VITISV_038363 [Vitis vinifera]	T-complex protein 1 subunit epsilon OS=Avena sativa (Oat) PE=2 SV=1
	c68589.graph_c0	PREDICTED: uncharacterized protein LOC100264607 isoform 1 [Vitis vinifera]	--
	c68829.graph_c0	PIB25 armadillo repeat protein [Petunia x hybrida]	ARM REPEAT PROTEIN INTERACTING WITH ABF2 GN=ARIA OS=Arabidopsis thaliana (Mouse-ear cress) PE=1 SV=2
	c68837.graph_c0	unnamed protein product [Vitis vinifera]	Cyclin-L1-1 GN=P0416G11.14 OS=Oryza sativa subsp. japonica (Rice) PE=2 SV=1
	c68887.graph_c0	PREDICTED: U-box domain-containing protein 4-like [Cicer arietinum]	U-box domain-containing protein 4 GN=PUB4 OS=Arabidopsis thaliana (Mouse-ear cress) PE=1 SV=3
	c69001.graph_c0	unknown [Medicago truncatula]	Protein LSD1 GN=F9F13.30 OS=Arabidopsis thaliana (Mouse-ear cress) PE=1 SV=1
	c69088.graph_c0	PREDICTED: NF-X1-type zinc finger protein NFXL1-like [Vitis vinifera]	NF-X1-type zinc finger protein NFXL1 GN=NFXL1 OS=Arabidopsis thaliana (Mouse-ear cress) PE=2 SV=1
	c69599.graph_c0	PREDICTED: protein FAR-RED IMPAIRED RESPONSE 1-like [Vitis vinifera]	Protein FAR-RED IMPAIRED RESPONSE 1 GN=FAR1 OS=Arabidopsis thaliana (Mouse-ear cress) PE=1 SV=1
	c69929.graph_c0	PREDICTED: tubby-like F-box protein 3-like [Vitis vinifera]	Tubby-like F-box protein 3 GN=TULP3 OS=Arabidopsis thaliana (Mouse-ear cress) PE=2 SV=1
	c70290.graph_c0	predicted protein [Populus trichocarpa]	T-complex protein 1 subunit alpha GN=CCT1 OS=Arabidopsis thaliana (Mouse-ear cress) PE=2 SV=1
	c70667.graph_c0	PREDICTED: pyrophosphate-energized vacuolar membrane proton pump-like [Solanum lycopersicum]	Pyrophosphate-energized vacuolar membrane proton pump OS=Vigna radiata var. radiata (Mung bean) PE=1 SV=3
	c70667.graph_c1	PREDICTED: pyrophosphate-energized vacuolar membrane proton pump 1-like [Fragaria vesca subsp. vesca]	Pyrophosphate-energized vacuolar membrane proton pump OS=Vigna radiata var. radiata (Mung bean) PE=1 SV=3
	c71180.graph_c0	PREDICTED: transcription regulatory protein SNF2-like [Solanum lycopersicum]	Chromatin structure-remodeling complex protein SYD GN=SYD OS=Arabidopsis thaliana (Mouse-ear cress) PE=1 SV=1
	c71755.graph_c0	PREDICTED: uncharacterized protein LOC100257864 [Vitis vinifera]	Putative WEB family protein At1g65010, chloroplastic (Precursor) GN=At1g65010 OS=Arabidopsis thaliana (Mouse-ear cress) PE=1 SV=1
	c71914.graph_c2	methionine synthase [Orobanche ramosa]	5-methyltetrahydropteroyltriglutamate--homocysteine methyltransferase GN=METE OS=Catharanthus roseus (Madagascar periwinkle) PE=2 SV=1
	c71998.graph_c0	PREDICTED: 66 kDa stress protein [Vitis vinifera]	Notchless protein homolog GN=NLE1 OS=Arabidopsis thaliana (Mouse-ear cress) PE=2 SV=1
	c72037.graph_c0	PREDICTED: vacuolar protein sorting-associated protein 11 homolog [Vitis vinifera]	--
	c72149.graph_c0	PREDICTED: NF-X1-type zinc finger protein NFXL2 [Vitis vinifera]	NF-X1-type zinc finger protein NFXL2 GN=MJJ3.6 OS=Arabidopsis thaliana (Mouse-ear cress) PE=1 SV=2
	c72385.graph_c0	PREDICTED: sugar transport protein 13-like [Cicer arietinum]	Sugar transport protein 13 GN=F9D12.17 OS=Arabidopsis thaliana (Mouse-ear cress) PE=1 SV=2
	c72400.graph_c0	PREDICTED: phosphate carrier protein, mitochondrial [Vitis vinifera]	Mitochondrial phosphate carrier protein 3, mitochondrial (Precursor) GN=MUA22_4 OS=Arabidopsis thaliana (Mouse-ear cress) PE=1 SV=1
	c72439.graph_c0	hypothetical protein PRUPE_ppa008567mg [Prunus persica]	Eukaryotic translation initiation factor 3 subunit I GN=TIF3I1 OS=Arabidopsis thaliana (Mouse-ear cress) PE=2 SV=2
	c72480.graph_c0	hypothetical protein M569_05838, partial [Genlisea aurea]	GTP-binding protein SAR2 GN=SAR2 OS=Solanum lycopersicum (Tomato) PE=2 SV=1
	c72481.graph_c0	Fes1A [Theobroma cacao]	ARMADILLO BTB ARABIDOPSIS PROTEIN 1 GN=ABAP1 OS=Arabidopsis thaliana (Mouse-ear cress) PE=1 SV=1
	c72482.graph_c0	PREDICTED: GTP-binding protein SAR1A-like [Solanum lycopersicum]	GTP-binding protein SAR1A GN=SAR1A OS=Arabidopsis thaliana (Mouse-ear cress) PE=2 SV=1
	c72528.graph_c0	PREDICTED: pleckstrin homology domain-containing family A member 8-like [Solanum lycopersicum]	--
	c72807.graph_c0	alpha-expansin 4 [Gossypium raimondii]	Expansin-A6 (Precursor) GN=T9I4.3 OS=Arabidopsis thaliana (Mouse-ear cress) PE=2 SV=2
	c72930.graph_c0	hypothetical protein ZEAMMB73_204947 [Zea mays]	Proteasome subunit alpha type-7 GN=PAD1 OS=Cicer arietinum (Chickpea) PE=1 SV=1
	c72951.graph_c0	PREDICTED: probable protein Pop3-like [Fragaria vesca subsp. vesca]	Probable protein Pop3 GN=At3g17210 OS=Arabidopsis thaliana (Mouse-ear cress) PE=1 SV=1
	c73725.graph_c0	PREDICTED: uncharacterized protein LOC101261287 [Solanum lycopersicum]	Katanin p80 WD40 repeat-containing subunit B1 homolog GN=At5g23430 OS=Arabidopsis thaliana (Mouse-ear cress) PE=2 SV=3
	c74373.graph_c0	hypothetical protein PRUPE_ppa012063mg [Prunus persica]	--
	c74634.graph_c0	hypothetical protein PRUPE_ppa012421mg [Prunus persica]	Protein LOL1 GN=LOL1 OS=Arabidopsis thaliana (Mouse-ear cress) PE=2 SV=1
	c76087.graph_c0	hypothetical protein PRUPE_ppa004608mg [Prunus persica]	--
	c76433.graph_c0	PIB25 armadillo repeat protein [Petunia x hybrida]	ARM REPEAT PROTEIN INTERACTING WITH ABF2 GN=ARIA OS=Arabidopsis thaliana (Mouse-ear cress) PE=1 SV=2
	c76605.graph_c0	COBRA-like protein 6 precursor [Theobroma cacao]	Protein COBRA (Precursor) GN=COB OS=Arabidopsis thaliana (Mouse-ear cress) PE=2 SV=1
	c76756.graph_c0	hypothetical protein M569_15006 [Genlisea aurea]	--
	c79133.graph_c0	nascent polypeptide-associated complex alpha subunit-like protein [Zea mays]	Nascent polypeptide-associated complex subunit alpha-like protein 1 GN=At3g12390 OS=Arabidopsis thaliana (Mouse-ear cress) PE=1 SV=1
	c79313.graph_c0	hypothetical protein SELMODRAFT_168086 [Selaginella moellendorffii]	--
	c80824.graph_c0	At1G15690-like protein [Arabidopsis lyrata subsp. lyrata]	Pyrophosphate-energized vacuolar membrane proton pump 1 GN=F7H2.3 OS=Arabidopsis thaliana (Mouse-ear cress) PE=1 SV=1
	c81158.graph_c0	putative beta7 proteasome subunit [Nicotiana tabacum]	Proteasome subunit beta type-4 (Precursor) GN=F13N6.3 OS=Arabidopsis thaliana (Mouse-ear cress) PE=1 SV=2
	c83030.graph_c0	PcMYB1 protein [Petroselinum crispum]	Telomere repeat-binding factor 4 GN=At1g17520 OS=Arabidopsis thaliana (Mouse-ear cress) PE=2 SV=2
	c84487.graph_c0	ebna2 binding protein P100, putative [Ricinus communis]	--
	c87367.graph_c0	hypothetical protein M569_07788 [Genlisea aurea]	--
	c87446.graph_c0	PREDICTED: vesicle-associated membrane protein 713 [Vitis vinifera]	Vesicle-associated membrane protein 711 GN=F10N7.40 OS=Arabidopsis thaliana (Mouse-ear cress) PE=2 SV=2
	c88415.graph_c0	ankyrin-like protein [Arabidopsis thaliana]	Ankyrin repeat-containing protein At3g12360 GN=At3g12360 OS=Arabidopsis thaliana (Mouse-ear cress) PE=2 SV=1
	c8958.graph_c0	uncharacterized protein LOC100813859 [Glycine max]	--

## Sheet: hyperosmotic response
	ID	Swissprot_annotation	nr_annotation
Kinases	c29117.graph_c0	unknown [Medicago truncatula]	Shaggy-related protein kinase epsilon GN=ASK5 OS=Arabidopsis thaliana (Mouse-ear cress) PE=2 SV=1
	c29117.graph_c1	PREDICTED: shaggy-related protein kinase epsilon-like isoform 2 [Solanum lycopersicum]	Glycogen synthase kinase-3 homolog MsK-1 GN=MSK-1 OS=Medicago sativa (Alfalfa) PE=2 SV=1
	c29328.graph_c0	PREDICTED: shaggy-related protein kinase kappa [Vitis vinifera]	Shaggy-related protein kinase kappa GN=ASK10 OS=Arabidopsis thaliana (Mouse-ear cress) PE=2 SV=2
	c31617.graph_c0	FERONIA receptor-like kinase [Brassica oleracea]	Receptor-like protein kinase FERONIA (Precursor) GN=F26O13.190 OS=Arabidopsis thaliana (Mouse-ear cress) PE=1 SV=1
	c36725.graph_c0	PREDICTED: somatic embryogenesis receptor kinase 1 [Vitis vinifera]	Somatic embryogenesis receptor kinase 1 (Precursor) OS=Arabidopsis thaliana (Mouse-ear cress) PE=1 SV=2
	c57181.graph_c0	Serine/threonine-protein kinase 24 isoform 1 [Theobroma cacao]	--
	c58409.graph_c0	PREDICTED: 3-isopropylmalate dehydratase small subunit [Vitis vinifera]	Proline-rich receptor-like protein kinase PERK1 GN=PERK1 OS=Arabidopsis thaliana (Mouse-ear cress) PE=1 SV=1
	c59087.graph_c0	Shaggy-like kinase 13 isoform 1 [Theobroma cacao]	Shaggy-related protein kinase epsilon GN=ASK5 OS=Arabidopsis thaliana (Mouse-ear cress) PE=2 SV=1
	c61716.graph_c0	Glycogen synthase kinase-3 beta, putative [Ricinus communis]	Shaggy-related protein kinase delta GN=ASK4 OS=Arabidopsis thaliana (Mouse-ear cress) PE=2 SV=1
	c62625.graph_c0	AT3g50500/T20E23_100 [Arabidopsis thaliana]	Serine/threonine-protein kinase SRK2I GN=MUD21.14 OS=Arabidopsis thaliana (Mouse-ear cress) PE=1 SV=1
	c63378.graph_c0	PREDICTED: shaggy-related protein kinase eta-like [Vitis vinifera]	Shaggy-related protein kinase zeta GN=ASK6 OS=Arabidopsis thaliana (Mouse-ear cress) PE=2 SV=2
	c67816.graph_c0	PREDICTED: uncharacterized protein LOC100258981 isoform 1 [Vitis vinifera]	Mitogen-activated protein kinase kinase kinase YODA GN=YDA OS=Arabidopsis thaliana (Mouse-ear cress) PE=1 SV=1
	c69173.graph_c0	PREDICTED: mitogen-activated protein kinase homolog MMK2-like [Vitis vinifera]	Mitogen-activated protein kinase homolog MMK2 GN=MMK2 OS=Medicago sativa (Alfalfa) PE=2 SV=1
	c71066.graph_c0	PREDICTED: receptor-like protein kinase FERONIA-like [Solanum lycopersicum]	Receptor-like protein kinase FERONIA (Precursor) GN=F26O13.190 OS=Arabidopsis thaliana (Mouse-ear cress) PE=1 SV=1
	c71845.graph_c0	PREDICTED: receptor-like protein kinase FERONIA-like [Solanum lycopersicum]	Receptor-like protein kinase FERONIA (Precursor) GN=F26O13.190 OS=Arabidopsis thaliana (Mouse-ear cress) PE=1 SV=1
	c71845.graph_c1	receptor protein kinase like protein [Arabidopsis thaliana]	Receptor-like protein kinase FERONIA (Precursor) GN=F26O13.190 OS=Arabidopsis thaliana (Mouse-ear cress) PE=1 SV=1
	c74208.graph_c0	FERONIA-like protein [Arabidopsis lyrata]	Receptor-like protein kinase FERONIA (Precursor) GN=F26O13.190 OS=Arabidopsis thaliana (Mouse-ear cress) PE=1 SV=1
Chaperones	c57844.graph_c0	Heat shock protein 90 [Nicotiana tabacum]	Endoplasmin homolog (Precursor) GN=HSP90 OS=Catharanthus roseus (Madagascar periwinkle) PE=1 SV=1
	c60235.graph_c0	Heat shock protein 90 [Nicotiana tabacum]	Endoplasmin homolog (Precursor) GN=T19F6.1,T22A6.20 OS=Arabidopsis thaliana (Mouse-ear cress) PE=1 SV=1
Enzymes	c27664.graph_c0	PREDICTED: ribonuclease 3-like [Fragaria vesca subsp. vesca]	--
	c28907.graph_c0	RecName: Full=Glutamine synthetase; AltName: Full=GS(1); AltName: Full=Glutamate--ammonia ligase	Glutamine synthetase OS=Lactuca sativa (Garden lettuce) PE=2 SV=2
	c29202.graph_c0	hypothetical protein PRUPE_ppa007454mg [Prunus persica]	Cysteine proteinase RD19a (Precursor) GN=RD19A OS=Arabidopsis thaliana (Mouse-ear cress) PE=2 SV=1
	c29492.graph_c0	Peptidylprolyl cis/trans isomerase [Theobroma cacao]	Peptidyl-prolyl cis-trans isomerase Pin1 GN=PIN1 OS=Malus domestica (Apple) PE=2 SV=1
	c30849.graph_c0	uncharacterized protein LOC100191942 [Zea mays]	NAD-dependent malic enzyme 62 kDa isoform, mitochondrial (Precursor) OS=Solanum tuberosum (Potato) PE=1 SV=1
	c32830.graph_c0	leucyl aminopeptidase-like protein [Arabidopsis thaliana]	Leucine aminopeptidase 3, chloroplastic (Precursor) GN=At4g30920 OS=Arabidopsis thaliana (Mouse-ear cress) PE=2 SV=2
	c34859.graph_c0	PREDICTED: 26S proteasome non-ATPase regulatory subunit 4 [Vitis vinifera]	26S proteasome non-ATPase regulatory subunit 4 homolog OS=Arabidopsis thaliana (Mouse-ear cress) PE=1 SV=1
	c35080.graph_c0	PREDICTED: NADH dehydrogenase [ubiquinone] iron-sulfur protein 4, mitochondrial [Vitis vinifera]	NADH dehydrogenase [ubiquinone] iron-sulfur protein 4, mitochondrial (Precursor) GN=FRO1 OS=Arabidopsis thaliana (Mouse-ear cress) PE=2 SV=1
	c35190.graph_c0	Peptidylprolyl cis/trans isomerase [Theobroma cacao]	Peptidyl-prolyl cis-trans isomerase Pin1 GN=PIN1 OS=Malus domestica (Apple) PE=2 SV=1
	c44849.graph_c0	predicted protein [Populus trichocarpa]	NADPH:quinone oxidoreductase GN=NQR OS=Arabidopsis thaliana (Mouse-ear cress) PE=1 SV=1
	c46778.graph_c0	predicted protein [Populus trichocarpa]	Cysteine proteinase inhibitor A OS=Helianthus annuus (Common sunflower) PE=1 SV=1
	c47850.graph_c0	PREDICTED: 26S proteasome non-ATPase regulatory subunit 14-like [Fragaria vesca subsp. vesca]	26S proteasome non-ATPase regulatory subunit 14 homolog GN=RPN11 OS=Arabidopsis thaliana (Mouse-ear cress) PE=1 SV=1
	c48637.graph_c0	triose phosphate isomerase cytosolic isoform-like protein [Capsicum annuum]	Triosephosphate isomerase, cytosolic GN=TPIP1 OS=Petunia hybrida (Petunia) PE=2 SV=1
	c48637.graph_c1	RecName: Full=Triosephosphate isomerase, cytosolic; Short=TIM; Short=Triose-phosphate isomerase	Triosephosphate isomerase, cytosolic GN=TPIP1 OS=Petunia hybrida (Petunia) PE=2 SV=1
	c49663.graph_c0	unnamed protein product [Thellungiella halophila]	Glyceraldehyde-3-phosphate dehydrogenase GAPC2, cytosolic GN=T6J4.17 OS=Arabidopsis thaliana (Mouse-ear cress) PE=1 SV=1
	c51927.graph_c0	glutamine synthetase cytosolic isozyme-like [Cucumis sativus]	Glutamine synthetase cytosolic isozyme 1-2 GN=F15E12.14 OS=Arabidopsis thaliana (Mouse-ear cress) PE=1 SV=2
	c52372.graph_c0	PREDICTED: ribonuclease 3-like [Fragaria vesca subsp. vesca]	--
	c52809.graph_c0	PREDICTED: ATP synthase subunit delta&apos;, mitochondrial-like [Cucumis sativus]	ATP synthase subunit delta&apos;, mitochondrial (Precursor) GN=At5g47030 OS=Arabidopsis thaliana (Mouse-ear cress) PE=1 SV=1
	c52983.graph_c0	predicted protein [Populus trichocarpa]	NAD-dependent malic enzyme 62 kDa isoform, mitochondrial (Precursor) OS=Solanum tuberosum (Potato) PE=1 SV=1
	c53766.graph_c0	PREDICTED: phosphomannomutase isoform 2 [Vitis vinifera]	Phosphomannomutase OS=Glycine max (Soybean) PE=2 SV=1
	c55571.graph_c0	glyceraldehyde 3-phosphate dehydrogenase [Daucus carota]	Glyceraldehyde-3-phosphate dehydrogenase, cytosolic GN=GAPC OS=Antirrhinum majus (Garden snapdragon) PE=1 SV=1
	c55573.graph_c0	hypothetical protein PRUPE_ppa010461mg [Prunus persica]	Gamma carbonic anhydrase-like 2, mitochondrial (Precursor) GN=GAMMACAL2 OS=Arabidopsis thaliana (Mouse-ear cress) PE=1 SV=1
	c57558.graph_c0	hypothetical protein VITISV_034719 [Vitis vinifera]	Probable ferric reduction oxidase 1 GN=FRO1 OS=Arabidopsis thaliana (Mouse-ear cress) PE=2 SV=1
	c58908.graph_c0	PREDICTED: cysteine synthase, chloroplastic/chromoplastic isoform 1 [Vitis vinifera]	Bifunctional L-3-cyanoalanine synthase/cysteine synthase 1, mitochondrial (Precursor) GN=PCAS-1 OS=Solanum tuberosum (Potato) PE=1 SV=1
	c59156.graph_c0	PREDICTED: 26S proteasome non-ATPase regulatory subunit 14-like isoform X2 [Cicer arietinum]	26S proteasome non-ATPase regulatory subunit 14 homolog GN=RPN11 OS=Arabidopsis thaliana (Mouse-ear cress) PE=1 SV=1
	c59156.graph_c1	TPA: hypothetical protein ZEAMMB73_788031 [Zea mays]	26S proteasome non-ATPase regulatory subunit 14 homolog GN=RPN11 OS=Arabidopsis thaliana (Mouse-ear cress) PE=1 SV=1
	c59353.graph_c0	unknown [Lotus japonicus]	ATP synthase subunit delta&apos;, mitochondrial (Precursor) OS=Ipomoea batatas (Sweet potato) PE=1 SV=1
	c60105.graph_c1	glyceraldehyde-3-phosphate dehydrogenase [Eleutherococcus senticosus]	Glyceraldehyde-3-phosphate dehydrogenase, cytosolic GN=GAPC OS=Petunia hybrida (Petunia) PE=2 SV=1
	c60652.graph_c0	RecName: Full=Sulfite reductase 1 [ferredoxin], chloroplastic; Short=NtSiR1; Flags: Precursor	Sulfite reductase 1 [ferredoxin], chloroplastic (Precursor) GN=SIR1 OS=Nicotiana tabacum (Common tobacco) PE=1 SV=1
	c63169.graph_c0	triose phosphate isomerase cytosolic isoform-like protein [Capsicum annuum]	Triosephosphate isomerase, cytosolic GN=TPIP1 OS=Petunia hybrida (Petunia) PE=2 SV=1
	c63654.graph_c0	unknown [Populus trichocarpa]	26S proteasome non-ATPase regulatory subunit 14 homolog GN=RPN11 OS=Arabidopsis thaliana (Mouse-ear cress) PE=1 SV=1
	c64343.graph_c0	PREDICTED: 3-isopropylmalate dehydratase small subunit [Vitis vinifera]	Extensin (Precursor) GN=HRGP OS=Zea mays (Maize) PE=2 SV=1
	c64897.graph_c0	PREDICTED: 1-aminocyclopropane-1-carboxylate oxidase 1 [Vitis vinifera]	1-aminocyclopropane-1-carboxylate oxidase 1 GN=ACO1 OS=Arabidopsis thaliana (Mouse-ear cress) PE=2 SV=1
	c65076.graph_c0	Mn-superoxide dismutase I [Helianthus annuus]	Superoxide dismutase [Mn], mitochondrial (Precursor) GN=SODA OS=Nicotiana plumbaginifolia (Leadwort-leaved tobacco) PE=1 SV=1
	c65261.graph_c0	PREDICTED: NADH-cytochrome b5 reductase-like protein [Vitis vinifera]	NADH-cytochrome b5 reductase-like protein GN=CBR2 OS=Arabidopsis thaliana (Mouse-ear cress) PE=1 SV=2
	c65515.graph_c0	PREDICTED: malate dehydrogenase, mitochondrial-like [Glycine max]	Malate dehydrogenase, mitochondrial (Precursor) GN=MMDH OS=Citrullus lanatus (Watermelon) PE=1 SV=1
	c65554.graph_c0	RecName: Full=Glutamine synthetase, chloroplastic; AltName: Full=GS2; AltName: Full=Glutamate--ammonia ligase; Flags: Precursor	Glutamine synthetase, chloroplastic (Precursor) GN=GLN2 OS=Daucus carota (Carrot) PE=2 SV=1
	c6643.graph_c0	adenosyl homocysteine hydrolase1 [Zea mays]	Adenosylhomocysteinase 1 GN=dl3010w OS=Arabidopsis thaliana (Mouse-ear cress) PE=1 SV=1
	c66500.graph_c0	NADPH:quinone oxidoreductase isoform 1 [Theobroma cacao]	NAD(P)H:quinone oxidoreductase OS=Solanum tuberosum (Potato) PE=2 SV=1
	c67206.graph_c2	PREDICTED: exocyst complex component 7-like [Solanum lycopersicum]	Phytoene synthase, chloroplastic (Precursor) GN=PSY1 OS=Capsicum annuum (Bell pepper) PE=2 SV=1
	c67228.graph_c0	PREDICTED: ribonuclease 3 [Vitis vinifera]	--
	c67680.graph_c1	aconitase, putative [Ricinus communis]	Aconitate hydratase 2, mitochondrial (Precursor) GN=ACO2 OS=Arabidopsis thaliana (Mouse-ear cress) PE=1 SV=2
	c68370.graph_c0	cysteine protease [Nicotiana tabacum]	Thiol protease aleurain (Precursor) GN=MUF9.1 OS=Arabidopsis thaliana (Mouse-ear cress) PE=1 SV=2
	c68420.graph_c1	beta-cyanoalanine synthase [Nicotiana tabacum]	Bifunctional L-3-cyanoalanine synthase/cysteine synthase 1, mitochondrial (Precursor) GN=PCAS-1 OS=Solanum tuberosum (Potato) PE=1 SV=1
	c69653.graph_c0	S-adenosyl-L-homocysteine hydrolase [Chrysanthemum x morifolium]	Adenosylhomocysteinase GN=SAHH OS=Nicotiana tabacum (Common tobacco) PE=2 SV=1
	c70568.graph_c1	hypothetical protein PRUPE_ppa000593mg [Prunus persica]	Cellulose synthase A catalytic subunit 3 [UDP-forming] GN=At5g05170 OS=Arabidopsis thaliana (Mouse-ear cress) PE=1 SV=2
	c70736.graph_c1	cytoplasmic aconitate hydratase [Arabidopsis thaliana]	Aconitate hydratase, cytoplasmic (Fragment) OS=Solanum tuberosum (Potato) PE=2 SV=1
	c70792.graph_c0	unknown [Lotus japonicus]	Phospholipase D alpha 1 GN=MSJ11.13 OS=Arabidopsis thaliana (Mouse-ear cress) PE=1 SV=2
	c71126.graph_c0	predicted protein [Physcomitrella patens subsp. patens]	Aconitate hydratase 2, mitochondrial (Precursor) GN=ACO2 OS=Arabidopsis thaliana (Mouse-ear cress) PE=1 SV=2
	c71139.graph_c0	aconitate hydratase 3 [Arabidopsis thaliana]	Aconitate hydratase 2, mitochondrial (Precursor) GN=ACO2 OS=Arabidopsis thaliana (Mouse-ear cress) PE=1 SV=2
	c81061.graph_c0	adenosylhomocysteinase [Galdieria sulphuraria]	Adenosylhomocysteinase GN=SAHH OS=Catharanthus roseus (Madagascar periwinkle) PE=1 SV=1
	c90629.graph_c0	Aspartic proteinase precursor, putative [Ricinus communis]	Aspartic proteinase A1 (Precursor) GN=F12F1.24 OS=Arabidopsis thaliana (Mouse-ear cress) PE=1 SV=1
Transporters and channels	c42948.graph_c0	V-type H+-ATPase, partial [Daucus carota]	V-type proton ATPase catalytic subunit A OS=Daucus carota (Carrot) PE=1 SV=1
	c54007.graph_c0	ATP-synthase, partial [Nicotiana attenuata]	V-type proton ATPase catalytic subunit A (Fragment) OS=Hordeum vulgare (Barley) PE=2 SV=1
	c66608.graph_c1	PREDICTED: V-type proton ATPase catalytic subunit A [Vitis vinifera]	V-type proton ATPase catalytic subunit A OS=Daucus carota (Carrot) PE=1 SV=1
	c66608.graph_c2	RecName: Full=V-type proton ATPase catalytic subunit A; Short=V-ATPase subunit A; AltName: Full=V-ATPase 69 kDa subunit; AltName: Full=Vacuolar proton pump subunit alpha	V-type proton ATPase catalytic subunit A OS=Daucus carota (Carrot) PE=1 SV=1
	c69618.graph_c0	Mitochondrial substrate carrier family protein [Theobroma cacao]	Mitochondrial arginine transporter BAC2 GN=BAC2 OS=Arabidopsis thaliana (Mouse-ear cress) PE=1 SV=1
	c92147.graph_c0	mitochondrial carrier protein [Scheffersomyces stipitis CBS 6054]	Mitochondrial arginine transporter BAC2 GN=BAC2 OS=Arabidopsis thaliana (Mouse-ear cress) PE=1 SV=1
Aquaporin	c29268.graph_c0	hypothetical protein ARALYDRAFT_470115 [Arabidopsis lyrata subsp. lyrata]	Aquaporin PIP1-3 GN=F22L4.16 OS=Arabidopsis thaliana (Mouse-ear cress) PE=1 SV=1
	c59345.graph_c0	tonoplast intrinsic protein [Gossypium hirsutum]	Aquaporin TIP1-1 GN=T1J8.1 OS=Arabidopsis thaliana (Mouse-ear cress) PE=1 SV=1
	c63294.graph_c0	tonoplast aquaporin 1;1 [Daucus carota]	Aquaporin TIP1-1 GN=T1J8.1 OS=Arabidopsis thaliana (Mouse-ear cress) PE=1 SV=1
GRPs	c46844.graph_c0	PREDICTED: glycine-rich RNA-binding protein-like isoform 1 [Solanum lycopersicum]	Glycine-rich RNA-binding protein 7 GN=F2G1.7 OS=Arabidopsis thaliana (Mouse-ear cress) PE=1 SV=1
	c61273.graph_c1	hypothetical protein M569_04412, partial [Genlisea aurea]	Glycine-rich RNA-binding, abscisic acid-inducible protein GN=RAB15 OS=Zea mays (Maize) PE=1 SV=1
	c28681.graph_c0	PREDICTED: chromatin structure-remodeling complex subunit RSC1-like [Vitis vinifera]	PHD finger protein ALFIN-LIKE 7 GN=AL7 OS=Arabidopsis thaliana (Mouse-ear cress) PE=1 SV=1
	c45156.graph_c0	predicted protein [Populus trichocarpa]	--
	c47413.graph_c0	heat stable protein 1 [Arabidopsis thaliana]	Probable protein Pop3 GN=At3g17210 OS=Arabidopsis thaliana (Mouse-ear cress) PE=1 SV=1
	c48408.graph_c0	unknown [Populus trichocarpa x Populus deltoides]	--
	c56327.graph_c0	hypothetical protein PRUPE_ppa011584mg [Prunus persica]	CBS domain-containing protein CBSX3, mitochondrial (Precursor) GN=CBSX3 OS=Arabidopsis thaliana (Mouse-ear cress) PE=1 SV=1
	c56938.graph_c0	Heat stable protein 1 [Theobroma cacao]	Probable protein Pop3 GN=At3g17210 OS=Arabidopsis thaliana (Mouse-ear cress) PE=1 SV=1
	c57018.graph_c0	HyPRP2 [Gossypium hirsutum]	14 kDa proline-rich protein DC2.15 (Precursor) OS=Daucus carota (Carrot) PE=2 SV=1
	c57553.graph_c0	hypothetical protein PRUPE_ppa001487mg [Prunus persica]	Endoplasmin homolog (Precursor) GN=T19F6.1,T22A6.20 OS=Arabidopsis thaliana (Mouse-ear cress) PE=1 SV=1
	c58600.graph_c0	PREDICTED: exocyst complex component 7-like [Solanum lycopersicum]	--
	c59391.graph_c0	hypothetical protein PRUPE_ppa002633mg [Prunus persica]	--
	c59856.graph_c0	putative tubulin [Brassica rapa]	Tubulin beta-1 chain (Fragment) GN=TUBB1 OS=Daucus carota (Carrot) PE=1 SV=2
	c60328.graph_c1	cyprosin [Cynara cardunculus]	Cyprosin (Precursor; Fragment) GN=CYPRO1 OS=Cynara cardunculus (Cardoon) PE=1 SV=2
	c61274.graph_c0	PREDICTED: GTP-binding protein SAR1A-like [Solanum lycopersicum]	GTP-binding protein SAR1A GN=SAR1A OS=Arabidopsis thaliana (Mouse-ear cress) PE=2 SV=1
	c62073.graph_c0	RecName: Full=21 kDa protein; AltName: Full=1.2 protein; Flags: Precursor	21 kDa protein (Precursor) OS=Daucus carota (Carrot) PE=2 SV=1
	c62396.graph_c0	PREDICTED: proteasome subunit beta type-6-like [Cicer arietinum]	Proteasome subunit beta type-6 (Precursor) GN=F8F16.120 OS=Arabidopsis thaliana (Mouse-ear cress) PE=1 SV=2
	c62425.graph_c0	PREDICTED: proteasome subunit alpha type-3-like [Solanum lycopersicum]	Proteasome subunit alpha type-3 GN=T20P8.7 OS=Arabidopsis thaliana (Mouse-ear cress) PE=1 SV=2
	c64254.graph_c0	hypothetical protein VITISV_020126 [Vitis vinifera]	Protein COBRA (Precursor) GN=COB OS=Arabidopsis thaliana (Mouse-ear cress) PE=2 SV=1
	c64577.graph_c0	PREDICTED: CBS domain-containing protein CBSX3, mitochondrial-like [Fragaria vesca subsp. vesca]	CBS domain-containing protein CBSX3, mitochondrial (Precursor) GN=CBSX3 OS=Arabidopsis thaliana (Mouse-ear cress) PE=1 SV=1
	c67247.graph_c0	PREDICTED: COP9 signalosome complex subunit 1-like [Solanum lycopersicum]	COP9 signalosome complex subunit 1 GN=T20K12.40 OS=Arabidopsis thaliana (Mouse-ear cress) PE=1 SV=2
	c72480.graph_c0	hypothetical protein M569_05838, partial [Genlisea aurea]	GTP-binding protein SAR2 GN=SAR2 OS=Solanum lycopersicum (Tomato) PE=2 SV=1
	c72482.graph_c0	PREDICTED: GTP-binding protein SAR1A-like [Solanum lycopersicum]	GTP-binding protein SAR1A GN=SAR1A OS=Arabidopsis thaliana (Mouse-ear cress) PE=2 SV=1
	c72930.graph_c0	hypothetical protein ZEAMMB73_204947 [Zea mays]	Proteasome subunit alpha type-7 GN=PAD1 OS=Cicer arietinum (Chickpea) PE=1 SV=1
	c72951.graph_c0	PREDICTED: probable protein Pop3-like [Fragaria vesca subsp. vesca]	Probable protein Pop3 GN=At3g17210 OS=Arabidopsis thaliana (Mouse-ear cress) PE=1 SV=1
	c74373.graph_c0	hypothetical protein PRUPE_ppa012063mg [Prunus persica]	--
	c76605.graph_c0	COBRA-like protein 6 precursor [Theobroma cacao]	Protein COBRA (Precursor) GN=COB OS=Arabidopsis thaliana (Mouse-ear cress) PE=2 SV=1
	c8958.graph_c0	uncharacterized protein LOC100813859 [Glycine max]	--
