# Supplementary material for: Genome-Scale Transcriptome Analysis of the Desert Shrub Artemisia sphaerocephala
Source: PLoS One. 2016 Apr 26;11(4):e0154300. doi: 10.1371/journal.pone.0154300 (PMC4846011; doi:10.1371/journal.pone.0154300)
Supplement: S7 Table — (XLSX) [file pone.0154300.s014.xlsx]

## Sheet: Sheet1
S7 Table. HSPs in the Artemisia sphaerocephala transcriptome.
Family	Query_id	Protein names	Gene name	Entrez GeneID (NCBI)	Presumed subcellular location	Query_length	Query_start	Query_end	Subject_id		Subject_length	Subject_start	Subject_end	Identity	Positive	Gap	Align_length	Score	E_value
BAGs	AT5G52060	Bcl-2-associated atahnogene 1	BAG-1	835281	Cytosol	1029	187	534	c64889.graph_c0		1519	1303	956	72.41	32	0	116	206	3e-92
BAGs	AT5G62390	Bcl-2-associated atahnogene 7	BAG-7	836360	Cytosol	1341	874	1245	c71113.graph_c0		1773	962	1333	72.58	34	0	124	205	8e-79
Chaperonins	AT2G33210	Heat shock protein 60-2; GroEL like	HSP60-2	817883	Mitochondrion	1758	4	1758	c71692.graph_c0		2170	117	1871	85.98	82	0	585	1149	0
Chaperonins	AT3G11830	Chaperonin class II (TCP)	CCT-eta	820356	Cytosol	1674	1	1668	c70290.graph_c0		2159	2007	340	89.03	61	0	556	1146	0
Chaperonins	AT5G26360	Chaperonin class II (TCP)	CCT-gamma	832705	Cytosol	1668	1	1638	c67701.graph_c0		2145	100	1737	89.56	57	0	546	1167	0
Chaperonins	AT1G24510	Chaperonin class II (TCP)	CCT-epsilon	839066	Cytosol	1608	1	1608	c69916.graph_c0		1968	150	1757	90.67	50	0	536	1148	0
Chaperonins	AT3G18190	Chaperonin class II (TCP)	CCT-delta	821346	Cytosol	1611	13	1611	c68561.graph_c0		2018	1889	291	89.31	57	0	533	1096	0
Chaperonins	AT3G20050	Chaperonin class II (TCP)	CCT-alpha	821544	Cytosol	1638	1	1626	c50687.graph_c0		2222	194	1819	89.11	59	0	542	1113	0
Chaperonins	AT5G20720	Chaperonin 20; GroES like	Cpn21	832195	Chloroplast	762	118	762	c61741.graph_c0		1131	191	835	78.14	47	0	215	385	5e-107
Chaperonins	AT1G14980	Chaperonin 10; GroES like (1)	CPN10	838063	Cytosol	297	1	291	c33972.graph_c0		692	567	277	75.26	24	0	97	182	2e-46
Chaperonins	AT3G02530	Chaperonin class II (TCP)	CCT-zeta (1)	821160	Cytosol	1608	1	1608	c70259.graph_c1		2151	2029	422	88.43	62	0	536	1128	0
Chaperonins	AT1G29990	Prefoldin 6	PDF6	839878	Cytosol	390	353	21	c61615.graph_c0		892	435	103	75.68	27	0	111	189	2e-48
Chaperonins	AT1G55490	Chaperonin-60betab; GroEL like	CPN60B	841996	Chloroplast	1803	82	1803	c69792.graph_c0		2225	219	1940	85.54	83	0	574	1109	0
Chaperonins	AT3G60210	Chaperonin 10 (1); GroES like	Plastid Cpn10 (1)	825191	Chloroplast	417	82	357	c57688.graph_c0		761	535	260	75	23	0	92	170	4e-45
Chaperonins	AT2G07340	Prefoldin 1	PDF1	815304	Cytosol	387	1	384	c57497.graph_c0		821	709	326	75	32	0	128	222	3e-58
Chaperonins	AT3G23990	Heat shock protein 60; GroEL like	CPN60	821983	Mitochondrion	1734	34	1710	c59886.graph_c0		2154	140	1816	88.01	67	0	559	1112	0
Chaperonins	AT5G23290	Prefoldin 5	PDF5	832393	Cytosol	456	25	447	c57447.graph_c0		876	263	685	76.6	33	0	141	265	3e-71
Chaperonins	AT2G28000	Chaperonin-60alpha; GroEL like	CPN60A	817344	Chloroplast	1761	1	1746	c71436.graph_c0		2305	196	1941	83.51	96	0	582	1098	0
Chaperonins	AT5G49510	Prefoldin 3	PDF3	835011	Cytosol	588	4	558	c47932.graph_c0		970	162	716	78.92	39	0	185	342	3e-94
CYP-type PPIases	AT5G13120	PPIase (cyclophilin)	CYP20–2	831151	Chloroplast	780	764	252	c55669.graph_c0		1155	882	370	75.44	42	0	171	303	3e-82
CYP-type PPIases	AT2G15790	PPIase (cyclophilin, SQN)	CYP40	816074	Cytosol	1086	1	1080	c61770.graph_c0		1831	330	1409	73.89	94	0	360	665	0
CYP-type PPIases	AT1G53720	PPIase (cyclophilin, CYP59)	CYP59	841810	Cytosol	1521	989	3	c70987.graph_c0		2192	1143	157	78.42	71	0	329	542	2e-158
CYP-type PPIases	AT4G32420	PPIase (cyclophilin)	CYP95	829377	Cytosol	2514	10	285	c55875.graph_c0		2749	2637	2362	72.83	25	0	92	170	1e-150
CYP-type PPIases	AT2G38730	PPIase (cyclophilin)	CYP22	818455	Cytosol	600	599	45	c46311.graph_c0		984	289	843	72.97	50	0	185	309	2e-84
CYP-type PPIases	AT3G44600	PPIase (cyclophilin, CYP71)	CYP71	823585	Cytosol	1896	496	1869	c71471.graph_c1		1924	551	1924	83.41	76	0	458	955	0
CYP-type PPIases	AT3G01480	PPIase (cyclophilin, CYP38)	CYP38	821137	Chloroplast	1314	1016	639	c71044.graph_c0		1961	1272	895	77.78	28	0	126	220	2e-109
CYP-type PPIases	AT1G74070	PPIase (cyclophilin)	CYP26–2	843747	Cytosol	954	935	573	c60287.graph_c0		2380	365	3	71.07	35	0	121	188	2e-47
CYP-type PPIases	AT3G56070	PPIase (cyclophilin, ROC2)	CYP19–3	824773	Cytosol	531	515	3	c57135.graph_c0		847	232	744	71.35	49	0	171	284	9e-77
CYP-type PPIases	AT4G38740	PPIase (cyclophilin, ROC1)	CYP18–3	830029	Cytosol	519	1	513	c34210.graph_c0		782	71	583	84.21	27	0	171	359	2e-99
CYP-type PPIases	AT1G01940	PPIase (cyclophilin)	CYP18–1	839309	Cytosol	483	482	3	c64626.graph_c0		817	583	104	76.88	37	0	160	280	1e-75
CYP-type PPIases	AT4G33060	PPIase (cyclophilin)	CYP57	829443	Cytosol	1515	1	555	c66990.graph_c0		1843	86	640	75.14	46	0	185	365	2e-172
CYP-type PPIases	AT5G67530	PPIase (cyclophilin)	CYP65	836889	Nucleus	1788	760	1635	c62155.graph_c0		2097	884	1759	79.79	59	0	292	567	0
CYP-type PPIases	AT5G58710	PPIase (cyclophilin, ROC7)	CYP20–1	835985	Endoplasmic reticulum	615	22	615	c72362.graph_c0		856	119	712	80.81	38	0	198	395	3e-110
CYP-type PPIases	AT1G26940	PPIase (cyclophilin)	CYP23	839584	Cytosol	681	76	681	c36017.graph_c0		1252	1061	456	83.66	33	0	202	410	1e-114
CYP-type PPIases	AT4G34870	PPIase (cyclophilin)	CYP18–4	829639	Cytosol	519	509	6	c55361.graph_c0		817	254	757	70.83	49	0	168	278	6e-75
CYP-type PPIases	AT4G34960	PPIase (cyclophilin)	CYP21–1	829648	Cytosol	675	7	663	c61084.graph_c0		1284	852	196	74.43	56	0	219	394	7e-110
CYP-type PPIases	AT2G36130	PPIase (cyclophilin)	CYP18–2	818186	Cytosol	495	494	15	c45579.graph_c0		811	208	687	77.5	36	0	160	275	3e-74
DNAJ proteins	AT5G22080	J-protein (Type III)	DJC32	832269	Nucleus	741	740	18	c61030.graph_c0		1156	240	962	71.37	69	0	241	369	2e-102
DNAJ proteins	AT3G04980	J-protein (Type III)	DJC43	819658	Nucleus	3498	142	339	c71217.graph_c0		3669	546	743	71.21	19	0	66	111	3e-96
DNAJ proteins	AT4G28480	J-protein (Type II)	DJB2	828965	Cytosol	1047	1007	507	c67577.graph_c0		1453	254	754	70.06	50	0	167	251	4e-123
DNAJ proteins	AT5G11500	J-protein (Type IV)	DJlD1	831022	Cytosol	648	647	3	c56685.graph_c0		1235	883	239	73.02	58	0	215	307	1e-83
DNAJ proteins	AT5G49580	J-protein (Type II)	DJB16	835020	Membrane	2088	1466	1281	c58079.graph_c0		2801	921	1106	83.87	10	0	62	228	2e-137
DNAJ proteins	AT2G26890	J-protein (Type III)	DJC27	817230	Vacuole	7665	2872	5457	c72152.graph_c0		8471	3359	5944	81.55	159	0	862	1692	0
DNAJ proteins	AT5G61880	J-protein (Type IV)	DJlD3	836309	Mitochondrion	342	308	150	c62294.graph_c0		804	479	321	71.7	15	0	53	82.2	4e-28
DNAJ proteins	AT2G35720	J-protein (Type III)	DJC25	818142	Membrane	1617	1390	1611	c65017.graph_c0		2041	467	246	70.27	22	0	74	449	0
DNAJ proteins	AT2G42750	J-protein (Type III)	DJC77	818875	Chloroplast	1035	752	189	c60624.graph_c0		1396	572	1135	72.87	51	0	188	272	6e-89
DNAJ proteins	AT1G28210	J-protein (Type III)	DJC20	839715	Mitochondrion	1284	823	1200	c62043.graph_c0		1910	993	1370	70.63	37	0	126	217	3e-139
DNAJ proteins	AT5G22060	J-protein (Type I)	DJA2	832267	Cytosol	1260	295	1038	c62471.graph_c0		1713	549	1292	71.77	70	0	248	446	0
DNAJ proteins	AT5G23240	J-protein (Type III)	DJC76	832388	Mitochondrion	1398	665	114	c67386.graph_c0		1802	786	235	70.11	55	0	184	270	1e-80
DNAJ proteins	AT4G13830	J-protein (Type III)	DJC26	827017	Chloroplast	594	389	186	c59806.graph_c0		1218	482	279	73.53	18	0	68	101	1e-23
DNAJ proteins	AT1G65280	J-protein (Type III)	DJC57	842835	Nucleus	1767	667	1314	c63884.graph_c0		1991	1262	615	75	54	0	216	376	0
DNAJ proteins	AT5G06110	J-protein (Type III)	DJC2	830498	Cytosol	1992	244	636	c69208.graph_c0		2490	2075	1683	74.81	33	0	131	238	0
DNAJ proteins	AT3G08970	J-protein (Type II)	DJB9	820049	Endoplasmic reticulum	1719	46	354	c59713.graph_c0		2115	214	522	74.76	26	0	103	197	3e-179
DNAJ proteins	AT3G62600	J-protein (Type I)	DJA8	825434	Endoplasmic reticulum	1041	364	1041	c65758.graph_c0		2412	1483	2160	78.32	49	0	226	460	3e-133
DNAJ proteins	AT1G80120	J-protein (Type III)	DJC49	844352	Endoplasmic reticulum	633	166	357	c59369.graph_c0		1046	346	537	71.88	18	0	64	119	1e-73
DNAJ proteins	AT1G80920	J-protein (Type III)	DJC22	844432	Chloroplast	492	317	144	c62620.graph_c1		807	400	227	72.41	16	0	58	84	8e-29
DNAJ proteins	AT5G59610	J-protein (Type III)	DJC73	836080	Mitochondrion	807	211	420	c45285.graph_c0		1114	720	511	77.14	16	0	70	134	2e-70
DNAJ proteins	AT3G11450	J-protein (Type III)	DJC1	820318	Cytosol	1944	1372	1638	c69476.graph_c0		2519	1540	1806	77.53	20	0	89	401	0
DNAJ proteins	AT4G07990	J-protein (Type III)	DJC78	826304	Chloroplast	693	425	210	c58326.graph_c0		1061	496	711	72.22	20	0	72	101	2e-36
DNAJ proteins	AT4G39960	J-protein (Type I)	DJA5	830157	Chloroplast	1344	556	1335	c63185.graph_c0		1799	668	1447	76.54	61	0	260	502	0
DNAJ proteins	AT4G09350	J-protein (Type III)	DJC75	826517	Chloroplast	750	250	741	c67465.graph_c0		1734	365	856	74.39	42	0	164	301	2e-95
DNAJ proteins	AT1G79940	J-protein (Type III)	DJC17	844334	Endoplasmic reticulum	2064	1	2043	c66031.graph_c0		2385	175	2217	74.3	175	0	681	1242	0
DNAJ proteins	AT1G68370	J-protein (Type II)	DJB11	843166	Cytosol	1233	1037	42	c68100.graph_c0		1788	1327	332	75.3	82	0	332	509	3e-144
DNAJ proteins	AT5G03160	J-protein (Type III)	DJC16	831917	Endoplasmic reticulum	1449	28	1041	c60776.graph_c0		1697	41	1054	75.44	83	0	338	614	0
DNAJ proteins	AT2G01710	J-protein (Type III)	DJC45	814700	Cytosol	936	19	180	c36952.graph_c0		1339	1227	1066	74.07	14	0	54	99.6	1e-74
DNAJ proteins	AT1G77930	J-protein (Type III)	DJC65	844128	Mitochondrion	816	220	741	c58588.graph_c0		921	741	220	77.01	40	0	174	334	9e-92
DNAJ proteins	AT3G44110	J-protein (Type I)	DJA1	823531	Cytosol	1263	308	24	c60603.graph_c0		1994	640	356	82.11	17	0	95	167	5e-115
DNAJ proteins	AT4G39150	J-protein (Type II)	DJB7	830070	Cytosol	1038	1	984	c67051.graph_c0		1389	147	1130	71.34	94	0	328	563	2e-160
DNAJ proteins	AT1G21080	J-protein (Type III)	DJC81	838704	Cytosol	1203	251	3	c67484.graph_c0		3244	1215	1463	72.29	23	0	83	196	2e-115
DNAJ proteins	AT3G12170	J-protein (Type III)	DJC30	820394	Nucleus	789	19	603	c65940.graph_c0		1390	329	913	76.41	46	0	195	367	4e-106
DNAJ proteins	AT4G36520	J-protein (Type III)	DJC5	829804	Nucleus	4269	3823	4269	c60321.graph_c0		3827	3141	3587	71.81	42	0	149	250	7e-87
DNAJ proteins	AT2G35795	J-protein (Type III)	DJC12	818152	Mitochondrion	339	332	3	c59592.graph_c0		664	440	111	78.18	24	0	110	197	8e-51
DNAJ proteins	AT1G79030	J-protein (Type III)	DJC37	844244	Cytosol	1686	1478	1158	c65822.graph_c0		2538	2050	1730	72.9	29	0	107	191	5e-144
DNAJ proteins	AT1G21660	J-protein (Type III)	DJC7	838768	Cytosol	1572	1123	1566	c66660.graph_c0		3453	2490	2933	70.27	44	0	148	260	1e-78
FKBP-type PPIases	AT3G21640	PPIase (Rotamase, TWISTED DWARF 1)	FKBP42	821718	Membrane	1098	37	993	c62563.graph_c0		1565	1240	284	77.12	73	0	319	614	0
FKBP-type PPIases	AT3G54010	PPIase (PASTICCINO1)	PAS1	824568	Membrane	1908	586	1755	c64052.graph_c0		2187	1477	308	70.51	115	0	390	686	0
FKBP-type PPIases	AT4G26555	PPIase (Rotamase)	FKBP16–1	828762	Cytosol	624	196	624	c64864.graph_c0		775	190	618	76.22	34	0	143	264	1e-70
FKBP-type PPIases	AT1G20810	PPIase (Rotamase)	FKBP18	838672	Chloroplast	699	193	684	c69111.graph_c0		921	211	702	74.39	42	0	164	306	3e-83
FKBP-type PPIases	AT3G60370	PPIase (Rotamase)	FKBP20–2	825208	Chloroplast	729	175	489	c62041.graph_c1		578	262	576	81.9	19	0	105	217	1e-56
FKBP-type PPIases	AT5G64350	PPIase (Rotamase)	FKBP12	836556	Cytosol	339	1	339	c64359.graph_c0		607	48	386	82.3	20	0	113	241	3e-64
FKBP-type PPIases	AT1G18170	PPIase (Rotamase)	FKBP17–2	838396	Chloroplast	744	163	468	c57265.graph_c0		938	715	410	74.51	26	0	102	189	2e-85
FKBP-type PPIases	AT4G25340	PPIase (Rotamase)	FKBP53	828637	Cytosol	1434	1069	1434	c64734.graph_c0		1568	990	1355	77.05	28	0	122	233	3e-106
FKBP-type PPIases	AT3G10060	PPIase (Rotamase)	FKBP16–4	820167	Cytosol	693	172	693	c72230.graph_c0		3000	824	303	81.61	32	0	174	349	3e-96
FKBP-type PPIases	AT5G13410	PPIase (Rotamase)	FKBP19	831182	Chloroplast	771	770	255	c69536.graph_c0		1132	863	348	70.35	51	0	172	270	2e-72
FKBP-type PPIases	AT3G55520	PPIase (Rotamase)	FKBP15–1	824717	Cytosol	573	560	6	c64243.graph_c0		956	740	186	75.14	46	0	185	286	3e-77
FKBP-type PPIases	AT4G19830	PPIase (Rotamase)	FKBP17–1	827727	Cytosol	690	298	669	c48970.graph_c0		955	676	305	82.26	22	0	124	259	3e-74
FKBP-type PPIases	AT2G43560	PPIase (Rotamase)	FKBP16–3	818958	Chloroplast	672	671	210	c50566.graph_c0		961	739	278	74.68	39	0	154	247	1e-65
FKBP-type PPIases	AT3G25220	PPIase (Rotamase)	FKBP 15-1	822115	Endoplasmic reticulum	462	440	21	c57907.graph_c0		817	246	665	72.14	39	0	140	215	4e-56
FKBP-type PPIases	AT3G25230	PPIase (ROF1)	FKBP70	822117	Cytosol	1689	1	936	c65766.graph_c0		2211	2047	1112	75.64	76	0	312	577	0
FKBP-type PPIases	AT5G45680	PPIase (Rotamase)	FKBP13	834607	Chloroplast	627	220	627	c63563.graph_c0		2594	2117	1710	78.68	29	0	136	272	4e-73
HSP100s	AT3G48870	Heat shock protein 100 (HSP100); ClpA like	HSP93-III	824048	Cytosol	2859	166	2802	c66471.graph_c0		3323	3035	399	87.6	109	0	879	1775	0
HSP100s	AT5G15450	Heat shock protein 100 (HSP100); ClpB like	CLPB3	831398	Chloroplast	2907	184	2433	c70908.graph_c0		5312	404	2653	90.13	74	0	750	1567	0
HSP100s	AT1G74310	Heat shock protein 100 (HSP100, HS101); ClpB like	HS101	843771	Cytosol	2736	448	1572	c70721.graph_c0		3174	2492	1368	88	45	0	375	773	0
HSP100s	AT5G51070	Heat shock protein 100 (HSP100); ClpA like	ERD1	835180	Chloroplast	2838	1711	2790	c71557.graph_c0		3998	1424	345	75.83	87	0	360	649	0
HSP100s	AT2G25140	Heat shock protein 100 (HSP100); ClpB like	CLPB4	817052	Cytosol	2895	235	2814	c71272.graph_c0		3372	2954	375	80.35	169	0	860	1630	0
HSP110s	AT4G16660	Heat shock protein 110 (erHSP110)	erHsp110	827367	Endoplasmic reticulum	2604	352	1731	c69161.graph_c0		3136	2579	1200	73.04	124	0	460	801	0
HSP110s	AT1G11660	Heat shock protein 110-1 (HSP110-1)	Hsp110-1	837710	Cytosol	2292	1	561	c36286.graph_c0		2746	195	755	72.19	52	0	187	322	0
HSP110s	AT1G79920	Heat shock protein 110-2 (HSP110-2)	Hsp110-2	844332	Cytosol	2495	1	1266	c64752.graph_c0		3310	2876	1611	81.99	76	0	422	842	0
HSP70s	AT5G42020	Heat shock protein 70, ER (erHSC70, BIP2); DnaK like	BIP2	834207	Endoplasmic reticulum	2007	31	1986	c71015.graph_c1		2447	170	2125	92.33	50	0	652	1399	0
HSP70s	AT4G37910	Heat shock protein 70-1, mitochondrial (mtHsc70-1); DnaK like	mtHsc70-1	829947	Mitochondrion	2049	49	1980	c34688.graph_c0		2506	166	2097	82.61	112	0	644	1237	0
HSP70s	AT4G24280	Heat shock protein 70-1, chloroplast (cpHsc70-1); DnaK like	cpHsc70-1	828531	Chloroplast	2157	202	2097	c66615.graph_c1		2689	286	2181	88.92	70	0	632	1272	0
HSP70s	AT5G02500	Heat shock cognate protein 70-1 (HSC70-1); DnaK like	HSC70-1	831020	Cytosol	1956	1	1878	c60677.graph_c0		2527	300	2177	93.13	43	0	626	1374	0
HSP70s	AT5G09590	Heat shock protein 70-2, mitochondrial (mtHsc70-2); DnaK like	mtHSC70-2	830818	Mitochondrion	2049	79	2049	c34688.graph_c0		2506	181	2151	83.11	111	0	657	1272	0
HSP90 co-chaperones	AT4G11260	Hsp90 co-chaperone (SGT1B)	ATSGT1B	826728	Cytosol	1077	754	942	c66889.graph_c0		1096	908	1096	71.43	18	0	63	108	1e-46
HSP90 co-chaperones	AT4G29330	Hsp90 co-chaperone (DERLIN-1)	DER1	829054	Endoplasmic reticulum	801	1	669	c66972.graph_c0		1092	68	736	72.65	61	0	223	390	2e-108
HSP90 co-chaperones	AT4G02450	Hsp90 co-chaperone ( homolog of human p23)	P23	828006	Cytosol	726	118	276	c55763.graph_c0		542	333	175	71.7	15	0	53	92.2	8e-42
HSP90 co-chaperones	AT4G12400	Hsp90 co-chaperone (Hop2)	Hop2	826849	Cytosol	1677	595	1677	c60572.graph_c0		2263	1414	332	79.5	74	0	361	700	0
HSP90 co-chaperones	AT3G12050	Hsp90 co-chaperone (Aha1)	Aha1	820379	Cytosol	1083	637	1083	c62704.graph_c0		1658	862	1308	81.88	27	0	149	308	4e-107
HSP90 co-chaperones	AT1G04190	Hsp90 co-chaperone (TPR containing, homolog of human STIP1)	STIP1	839442	Cytosol	987	46	969	c36581.graph_c0		1498	1359	436	71.75	87	0	308	551	6e-157
HSP90 co-chaperones	AT4G27890	Hsp90 co-chaperone (nuclear movement protein)	NudC2	828902	Cytosol	882	328	882	c61307.graph_c1		1287	407	961	70.81	54	0	185	327	4e-100
HSP90 co-chaperones	AT5G51700	Hsp90 co-chaperone (PPHB SUSCEPTIBLE 2, CHORD containing)	RAR1	835244	Cytosol	681	442	660	c71371.graph_c1		1040	512	730	84.93	11	0	73	183	9e-108
HSP90 co-chaperones	AT5G41770	Hsp90 co-chaperone (crooked neck protein)	CRN1	834182	Cytosol	2118	16	1743	c68694.graph_c0		2562	170	1897	84.38	90	0	576	1219	0
HSP90 co-chaperones	AT5G65490	Hsp90 co-chaperone (SGT1A)	ATSGT1A	836674	Cytosol	1932	878	540	c68478.graph_c0		2362	1229	1567	70.8	33	0	113	160	3e-150
HSP90 co-chaperones	AT2G42810	Hsp90 co-chaperone (PP5.2)	PP5.2	818881	Nucleus	1617	634	1617	c61312.graph_c0		1943	1323	340	89.33	35	0	328	728	0
HSP90 co-chaperones	AT5G58740	Hsp90 co-chaperone (nuclear movement protein)	NudC3	835988	Cytosol	477	1	477	c65814.graph_c1		693	661	185	83.65	26	0	159	337	6e-93
HSP90 co-chaperones	AT4G04860	Hsp90 co-chaperone (DERLIN-2.2)	DER2.2	825823	Endoplasmic reticulum	735	722	9	c56996.graph_c0		1101	208	921	75.63	58	0	238	387	9e-108
HSP90 co-chaperones	AT4G22670	Hsp90 co-chaperone (Hip1)	Hip1	828363	Cytosol	1326	872	237	c65572.graph_c0		1656	701	1336	71.23	61	0	212	299	2e-136
HSP90s	AT5G56010	Heat shock protein 90 (HSP81.3); HtpG like	HSP81-3	835699	Cytosol	2100	2069	1563	c67742.graph_c0		1891	245	751	73.96	44	0	169	460	5e-162
HSP90s	AT3G07770	Heat shock protein 90, mitochondrial (mtHSP90); HtpG like	MLP3.22	819968	Mitochondrion	2400	277	2079	c71608.graph_c0		2176	369	2171	84.53	93	0	601	1217	0
HSP90s	AT2G04030	Heat shock protein 90, chloroplast (cpHSP90); HtpG like	CR88	814930	Chloroplast	2343	163	2310	c65099.graph_c0		4838	4515	2368	81.42	133	0	716	1417	0
HSP90s	AT4G24190	Heat shock protein 90, ER (erHSP90, GRP94, SHEPHERD); HtpG like	SHD	828520	Endoplasmic reticulum	2472	859	2397	c57844.graph_c0		2993	1800	262	81.09	97	0	513	986	0
Protein disulfide isomerase	AT2G47470	PDI (UNFERTILIZED EMBRYO SAC 5)	PDIL2-1	819360	Endoplasmic reticulum	1086	28	1071	c46936.graph_c0		1699	215	1258	74.71	88	0	348	636	0
Protein disulfide isomerase	AT3G20560	PDI (Like 5-3)	PDIL5-3	821603	Cytosol	1452	1195	1452	c49536.graph_c0		1803	1346	1603	80.23	17	0	86	440	0
Protein disulfide isomerase	AT2G01270	PDI (thioredoxin)	QSOX2	814654	Cytosol	1488	94	540	c59444.graph_c0		1983	191	637	73.15	40	0	149	290	0
Protein disulfide isomerase	AT4G04610	PDI (thioredoxin)	2015-04-01	825793	Chloroplast	1398	992	126	c70996.graph_c0		1834	1071	205	73.36	77	0	289	458	3e-171
Protein disulfide isomerase	AT2G32920	PDI (Like 2-3)	PDIL2-3	817854	Cytosol	1323	58	1299	c67633.graph_c0		1587	144	1385	74.64	105	0	414	768	0
Small HSPs	AT2G29500	Small heat shock protein HSP17.6B-CI	HSP17.6B	817499	Cytosol	462	67	462	c61381.graph_c0		690	141	536	77.27	30	0	132	244	8e-65
Small HSPs	AT1G54840	Small heat shock protein	AT1G54840	841923	Cytosol	1050	709	1026	c55421.graph_c0		1745	1187	1504	71.7	30	0	106	191	1e-65
Small HSPs	AT3G46230	Small heat shock protein ATHSP17.4	HSP17.4A	823768	Cytosol	471	118	471	c70071.graph_c0		1018	830	477	77.12	27	0	118	228	4e-75
