# Supplementary material for: Genome-Scale Transcriptome Analysis of the Desert Shrub Artemisia sphaerocephala
Source: PLoS One. 2016 Apr 26;11(4):e0154300. doi: 10.1371/journal.pone.0154300 (PMC4846011; doi:10.1371/journal.pone.0154300)
Supplement: S8 Table — (XLSX) [file pone.0154300.s015.xlsx]

## Sheet: Sheet1
S8 Table. Highly expressed heat-responsive unigenes.
	ID	Swissprot_annotation	nr_annotation
Chaperones	c57844.graph_c0	Heat shock protein 90 [Nicotiana tabacum]	Endoplasmin homolog (Precursor) GN=HSP90 OS=Catharanthus roseus (Madagascar periwinkle) PE=1 SV=1
	c60603.graph_c0	PREDICTED: dnaJ protein homolog isoform 1 [Solanum lycopersicum]	DnaJ protein homolog (Precursor) GN=DNAJ1 OS=Cucumis sativus (Cucumber) PE=2 SV=1
	c66615.graph_c1	PREDICTED: stromal 70 kDa heat shock-related protein, chloroplastic-like [Vitis vinifera]	Stromal 70 kDa heat shock-related protein, chloroplastic (Precursor) GN=HSP70 OS=Pisum sativum (Garden pea) PE=1 SV=1
	c70071.graph_c0	17.7 KD class I small heat-shock protein [Ageratina adenophora]	17.8 kDa class I heat shock protein OS=Daucus carota (Carrot) PE=3 SV=1
Enzymes	c55677.graph_c0	RecName: Full=Inositol-3-phosphate synthase; Short=MIP synthase; AltName: Full=Myo-inositol 1-phosphate synthase; Short=IPS; Short=MI-1-P synthase	Inositol-3-phosphate synthase OS=Nicotiana tabacum (Common tobacco) PE=2 SV=1
	c60665.graph_c0	VTC2-like protein [Actinidia chinensis]	GDP-L-galactose phosphorylase 1 GN=VTC2 OS=Arabidopsis thaliana (Mouse-ear cress) PE=1 SV=1
	c60665.graph_c1	Galactose-1-phosphate guanylyltransferases,GDP-D-glucose phosphorylases,quercetin 4\&apos;-O-glucosyltransferases [Theobroma cacao]	GDP-L-galactose phosphorylase 1 GN=VTC2 OS=Arabidopsis thaliana (Mouse-ear cress) PE=1 SV=1
	c68002.graph_c0	gamma-glutamylcysteine synthetase [Zinnia elegans]	Glutamate--cysteine ligase, chloroplastic (Precursor) GN=GSH1 OS=Nicotiana tabacum (Common tobacco) PE=1 SV=2
	c46540.graph_c0	unnamed protein product [Vitis vinifera]	Ras-related protein Rab7 OS=Pisum sativum (Garden pea) PE=2 SV=1
	c47353.graph_c0	apolipoprotein d, putative [Ricinus communis]	--
	c57018.graph_c0	HyPRP2 [Gossypium hirsutum]	14 kDa proline-rich protein DC2.15 (Precursor) OS=Daucus carota (Carrot) PE=2 SV=1
	c61840.graph_c0	drought-induced protein SDi-6 - common sunflower (fragment)	--
	c64583.graph_c0	RecName: Full=Calnexin homolog; Flags: Precursor	Calnexin homolog (Precursor) OS=Helianthus tuberosus (Jerusalem artichoke) PE=2 SV=1
	c67125.graph_c0	26S proteasome regulatory subunit-like protein [Medicago truncatula]	26S proteasome regulatory subunit 4 homolog A OS=Arabidopsis thaliana (Mouse-ear cress) PE=1 SV=1
	c71015.graph_c1	luminal binding protein [Gossypium hirsutum]	Luminal-binding protein 5 (Precursor) GN=BIP5 OS=Nicotiana tabacum (Common tobacco) PE=2 SV=1
