# Supplementary material for: Genome-Scale Transcriptome Analysis of the Desert Shrub Artemisia sphaerocephala
Source: PLoS One. 2016 Apr 26;11(4):e0154300. doi: 10.1371/journal.pone.0154300 (PMC4846011; doi:10.1371/journal.pone.0154300)
Supplement: S9 Table — (XLSX) [file pone.0154300.s016.xlsx]

## Sheet: Sheet1
S9 Table. Fifteen HSFs in Artemisia sphaerocephala. The ortholohs with Arabidopsis thaliana are highlighted in bold.
	ID	Swissprot_annotation	nr_annotation
TFs	c29198.graph_c0	predicted protein [Populus trichocarpa]	Heat stress transcription factor B-1 GN=C7A10.370 OS=Arabidopsis thaliana (Mouse-ear cress) PE=2 SV=2
	c42497.graph_c0	DNA binding protein, putative [Ricinus communis]	Heat stress transcription factor A-5 OS=Arabidopsis thaliana (Mouse-ear cress) PE=2 SV=1
	c48400.graph_c2	HSF-type DNA-binding domain containing protein, expressed [Oryza sativa Japonica Group]	Heat stress transcription factor A-1e GN=F13E7.6 OS=Arabidopsis thaliana (Mouse-ear cress) PE=2 SV=2
	c52333.graph_c0	hypothetical protein OsI_09880 [Oryza sativa Indica Group]	Heat stress transcription factor B-2b OS=Oryza sativa subsp. japonica (Rice) PE=2 SV=1
	c52772.graph_c0	unknown [Lotus japonicus]	Heat stress transcription factor A-3 GN=F17C15.140 OS=Arabidopsis thaliana (Mouse-ear cress) PE=2 SV=2
	c53082.graph_c0	PREDICTED: heat stress transcription factor A-6b [Vitis vinifera]	Heat stress transcription factor A-7a GN=F4F15.20 OS=Arabidopsis thaliana (Mouse-ear cress) PE=2 SV=1
	c54175.graph_c0	Heat shock factor protein, putative [Theobroma cacao]	Heat stress transcription factor B-3 GN=T32G6.21 OS=Arabidopsis thaliana (Mouse-ear cress) PE=2 SV=1
	c57162.graph_c0	unknown [Lotus japonicus]	Heat stress transcription factor A-3 GN=F17C15.140 OS=Arabidopsis thaliana (Mouse-ear cress) PE=2 SV=2
	c62438.graph_c0	heat stress transcription factor HSFA9 [Helianthus annuus]	Heat shock factor protein HSF30 GN=HSF30 OS=Solanum peruvianum (Peruvian tomato) PE=2 SV=1
	c62438.graph_c1	heat stress transcription factor HSFA9 [Helianthus annuus]	Heat shock factor protein HSF30 GN=HSF30 OS=Solanum peruvianum (Peruvian tomato) PE=2 SV=1
	c63751.graph_c0	heat stress transcription factor [Carica papaya]	Heat shock factor protein HSF24 GN=HSF24 OS=Solanum peruvianum (Peruvian tomato) PE=2 SV=1
	c65308.graph_c0	DNA binding protein, putative [Ricinus communis]	Heat stress transcription factor C-1 GN=MOB24.9 OS=Arabidopsis thaliana (Mouse-ear cress) PE=2 SV=1
	c69311.graph_c1	PREDICTED: heat stress transcription factor A-6b-like [Solanum lycopersicum]	Heat stress transcription factor A-7a GN=F4F15.20 OS=Arabidopsis thaliana (Mouse-ear cress) PE=2 SV=1
	c75266.graph_c0	predicted protein [Populus trichocarpa]	Heat stress transcription factor C-1 GN=MOB24.9 OS=Arabidopsis thaliana (Mouse-ear cress) PE=2 SV=1
	c47450.graph_c0	PREDICTED: heat shock factor protein HSF24-like [Cucumis sativus]	Heat shock factor protein HSF24 GN=HSF24 OS=Solanum peruvianum (Peruvian tomato) PE=2 SV=1
