# Supplementary material for: Genome-Scale Transcriptome Analysis of the Desert Shrub Artemisia sphaerocephala
Source: PLoS One. 2016 Apr 26;11(4):e0154300. doi: 10.1371/journal.pone.0154300 (PMC4846011; doi:10.1371/journal.pone.0154300)
Supplement: S11 Table — (XLSX) [file pone.0154300.s018.xlsx]

## Sheet: Sheet1
S11 Table. Highly expressed salt-responsive unigenes.
	ID	Swissprot_annotation	nr_annotation
TFs	c55577.graph_c0	HB1 [Nicotiana benthamiana]	Homeobox-leucine zipper protein ATHB-12 GN=ATHB-12 OS=Arabidopsis thaliana (Mouse-ear cress) PE=2 SV=1
	c58543.graph_c0	PREDICTED: transcription factor BTF3 [Vitis vinifera]	--
Kinases	c34355.graph_c0	RecName: Full=Nucleoside diphosphate kinase; Short=NDK; Short=NDP kinase	Nucleoside diphosphate kinase OS=Helianthus annuus (Common sunflower) PE=2 SV=1
Chaperones	c57844.graph_c0	Heat shock protein 90 [Nicotiana tabacum]	Endoplasmin homolog (Precursor) GN=HSP90 OS=Catharanthus roseus (Madagascar periwinkle) PE=1 SV=1
	c60603.graph_c0	PREDICTED: dnaJ protein homolog isoform 1 [Solanum lycopersicum]	DnaJ protein homolog (Precursor) GN=DNAJ1 OS=Cucumis sativus (Cucumber) PE=2 SV=1
	c61741.graph_c0	PREDICTED: 20 kDa chaperonin, chloroplastic [Vitis vinifera]	20 kDa chaperonin, chloroplastic (Precursor) GN=T1M15.120 OS=Arabidopsis thaliana (Mouse-ear cress) PE=1 SV=2
	c63509.graph_c0	heat shock protein 90 [Lactuca sativa]	Heat shock cognate protein 80 GN=HSC80 OS=Solanum lycopersicum (Tomato) PE=2 SV=1
	c63509.graph_c1	heat shock protein 90 [Ageratina adenophora]	Heat shock protein 90-4 GN=MDA7.4 OS=Arabidopsis thaliana (Mouse-ear cress) PE=2 SV=1
	c68296.graph_c1	copper chaperone homolog CCH [Oryza sativa]	Copper transport protein CCH GN=CCH OS=Arabidopsis thaliana (Mouse-ear cress) PE=1 SV=1
	c69974.graph_c0	unknown [Lotus japonicus]	Heat shock protein 90-2 GN=At5g56030 OS=Arabidopsis thaliana (Mouse-ear cress) PE=1 SV=1
	c69974.graph_c1	heat shock protein 90 [Lactuca sativa]	Heat shock cognate protein 80 GN=HSC80 OS=Solanum lycopersicum (Tomato) PE=2 SV=1
	c69974.graph_c2	heat shock protein 90 [Lactuca sativa]	Heat shock cognate protein 80 GN=HSC80 OS=Solanum lycopersicum (Tomato) PE=2 SV=1
	c70011.graph_c1	RecName: Full=Calreticulin; Flags: Precursor	Calreticulin (Precursor) OS=Beta vulgaris (Sugar beet) PE=2 SV=1
LEAs	c62062.graph_c0	unknown [Populus trichocarpa]	Dehydration-responsive protein RD22 (Precursor) GN=RD22 OS=Arabidopsis thaliana (Mouse-ear cress) PE=2 SV=1
	c62220.graph_c0	PREDICTED: HVA22-like protein e-like [Solanum lycopersicum]	HVA22-like protein e GN=HVA22E OS=Arabidopsis thaliana (Mouse-ear cress) PE=2 SV=1
Enzymes	c34246.graph_c0	cysteine protease-1 [Helianthus annuus]	Oryzain alpha chain (Precursor) OS=Oryza sativa subsp. japonica (Rice) PE=1 SV=2
	c35190.graph_c0	Peptidylprolyl cis/trans isomerase [Theobroma cacao]	Peptidyl-prolyl cis-trans isomerase Pin1 GN=PIN1 OS=Malus domestica (Apple) PE=2 SV=1
	c46936.graph_c0	PREDICTED: protein disulfide isomerase-like 2-1-like [Solanum lycopersicum]	Probable protein disulfide-isomerase A6 (Precursor) OS=Medicago sativa (Alfalfa) PE=1 SV=1
	c49601.graph_c0	RecName: Full=Superoxide dismutase [Cu-Zn]	Superoxide dismutase [Cu-Zn] GN=SODCC OS=Solidago canadensis var. scabra (Tall goldenrod) PE=2 SV=3
	c54424.graph_c0	vacuolar ATP synthase subunit [Camellia sinensis]	V-type proton ATPase subunit E GN=VATE OS=Gossypium hirsutum (Upland cotton) PE=2 SV=1
	c55060.graph_c0	NADP-isocitrate dehydrogenase [Codonopsis lanceolata]	Isocitrate dehydrogenase [NADP] OS=Nicotiana tabacum (Common tobacco) PE=2 SV=1
	c55438.graph_c0	SAMS, partial [Pericallis cruenta]	S-adenosylmethionine synthase 3 GN=SAM3 OS=Solanum lycopersicum (Tomato) PE=2 SV=1
	c55525.graph_c0	PREDICTED: adenine phosphoribosyltransferase 1, chloroplastic isoform 1 [Vitis vinifera]	Adenine phosphoribosyltransferase 1 GN=APT1 OS=Triticum aestivum (Wheat) PE=2 SV=1
	c55534.graph_c0	S-adenosyl-L-methionine synthetase [Chrysanthemum coronarium]	S-adenosylmethionine synthase 3 GN=SAM3 OS=Solanum lycopersicum (Tomato) PE=2 SV=1
	c55571.graph_c0	glyceraldehyde 3-phosphate dehydrogenase [Daucus carota]	Glyceraldehyde-3-phosphate dehydrogenase, cytosolic GN=GAPC OS=Antirrhinum majus (Garden snapdragon) PE=1 SV=1
	c55668.graph_c0	hypothetical protein PRUPE_ppa007813mg [Prunus persica]	Triosephosphate isomerase, chloroplastic (Precursor) GN=TIM OS=Arabidopsis thaliana (Mouse-ear cress) PE=1 SV=1
	c55671.graph_c0	PREDICTED: LOW QUALITY PROTEIN: glutamate--glyoxylate aminotransferase 2-like [Cucumis sativus]	Glutamate--glyoxylate aminotransferase 2 OS=Arabidopsis thaliana (Mouse-ear cress) PE=1 SV=1
	c55917.graph_c0	malate dehydrogenase [Corylus heterophylla]	Malate dehydrogenase GN=MD1 OS=Nicotiana tabacum (Common tobacco) PE=1 SV=1
	c57737.graph_c0	hypothetical protein PRUPE_ppa011277mg [Prunus persica]	V-type proton ATPase 16 kDa proteolipid subunit OS=Kalanchoe daigremontiana (Devil&apos;s backbone) PE=2 SV=1
	c57971.graph_c0	pyruvate dehydrogenase complex E1 alpha subunit dehydrogenase [Camellia sinensis]	Pyruvate dehydrogenase E1 component subunit alpha, mitochondrial (Precursor) OS=Solanum tuberosum (Potato) PE=1 SV=1
	c59953.graph_c0	RecName: Full=Probable phospholipid hydroperoxide glutathione peroxidase; Short=PHGPx; AltName: Full=Glutathione peroxidase 2	Probable phospholipid hydroperoxide glutathione peroxidase GN=GPXHA-2 OS=Helianthus annuus (Common sunflower) PE=2 SV=1
	c60105.graph_c1	glyceraldehyde-3-phosphate dehydrogenase [Eleutherococcus senticosus]	Glyceraldehyde-3-phosphate dehydrogenase, cytosolic GN=GAPC OS=Petunia hybrida (Petunia) PE=2 SV=1
	c60640.graph_c0	glutamate dehydrogenase, putative [Ricinus communis]	Glutamate dehydrogenase B GN=GDHB OS=Nicotiana plumbaginifolia (Leadwort-leaved tobacco) PE=2 SV=1
	c61196.graph_c0	lactoylglutathione lyase [Gossypium hirsutum]	Putative lactoylglutathione lyase OS=Brassica oleracea var. gemmifera (Brussel sprouts) PE=2 SV=1
	c62459.graph_c0	cysteine protease [Aster tripolium]	Cysteine proteinase 15A (Precursor) OS=Pisum sativum (Garden pea) PE=1 SV=1
	c62528.graph_c0	RecName: Full=Probable phospholipid hydroperoxide glutathione peroxidase; Short=PHGPx; AltName: Full=Glutathione peroxidase 2	Probable phospholipid hydroperoxide glutathione peroxidase GN=GPXHA-2 OS=Helianthus annuus (Common sunflower) PE=2 SV=1
	c63169.graph_c0	triose phosphate isomerase cytosolic isoform-like protein [Capsicum annuum]	Triosephosphate isomerase, cytosolic GN=TPIP1 OS=Petunia hybrida (Petunia) PE=2 SV=1
	c64343.graph_c0	PREDICTED: 3-isopropylmalate dehydratase small subunit [Vitis vinifera]	Extensin (Precursor) GN=HRGP OS=Zea mays (Maize) PE=2 SV=1
	c64470.graph_c0	PREDICTED: peroxidase 42 isoform 1 [Vitis vinifera]	Peroxidase 42 (Precursor) OS=Arabidopsis thaliana (Mouse-ear cress) PE=1 SV=2
	c64549.graph_c0	ACC oxidase 2 [Lactuca sativa]	1-aminocyclopropane-1-carboxylate oxidase GN=DK-ACO1 OS=Diospyros kaki (Kaki persimmon) PE=2 SV=1
	c65076.graph_c0	Mn-superoxide dismutase I [Helianthus annuus]	Superoxide dismutase [Mn], mitochondrial (Precursor) GN=SODA OS=Nicotiana plumbaginifolia (Leadwort-leaved tobacco) PE=1 SV=1
	c65515.graph_c0	PREDICTED: malate dehydrogenase, mitochondrial-like [Glycine max]	Malate dehydrogenase, mitochondrial (Precursor) GN=MMDH OS=Citrullus lanatus (Watermelon) PE=1 SV=1
	c65554.graph_c0	RecName: Full=Glutamine synthetase, chloroplastic; AltName: Full=GS2; AltName: Full=Glutamate--ammonia ligase; Flags: Precursor	Glutamine synthetase, chloroplastic (Precursor) GN=GLN2 OS=Daucus carota (Carrot) PE=2 SV=1
	c65614.graph_c1	hypothetical protein VITISV_006460 [Vitis vinifera]	Probable mitochondrial-processing peptidase subunit beta (Precursor) GN=At3g02090 OS=Arabidopsis thaliana (Mouse-ear cress) PE=1 SV=2
	c65826.graph_c0	predicted protein [Populus trichocarpa]	Monodehydroascorbate reductase GN=AFRR OS=Solanum lycopersicum (Tomato) PE=1 SV=1
	c65850.graph_c0	serine-pyruvate aminotransferase, putative [Ricinus communis]	Serine--glyoxylate aminotransferase GN=AGT1 OS=Arabidopsis thaliana (Mouse-ear cress) PE=1 SV=2
	c66608.graph_c2	RecName: Full=V-type proton ATPase catalytic subunit A; Short=V-ATPase subunit A; AltName: Full=V-ATPase 69 kDa subunit; AltName: Full=Vacuolar proton pump subunit alpha	V-type proton ATPase catalytic subunit A OS=Daucus carota (Carrot) PE=1 SV=1
	c66942.graph_c0	arginine decarboxylase [Camellia sinensis]	Arginine decarboxylase OS=Pisum sativum (Garden pea) PE=2 SV=1
	c67335.graph_c0	fructose-bisphosphate aldolase [Camellia oleifera]	Probable fructose-bisphosphate aldolase 3, chloroplastic (Precursor) GN=FBA3 OS=Arabidopsis thaliana (Mouse-ear cress) PE=1 SV=1
	c67405.graph_c0	PREDICTED: kynurenine formamidase-like [Solanum lycopersicum]	--
	c67560.graph_c0	vacuolar H+-ATPase B subunit [Medicago truncatula]	V-type proton ATPase subunit B 1 OS=Gossypium hirsutum (Upland cotton) PE=2 SV=1
	c67835.graph_c0	hypothetical protein PRUPE_ppa003271mg [Prunus persica]	Ketol-acid reductoisomerase, chloroplastic (Precursor) GN=At3g58610 OS=Arabidopsis thaliana (Mouse-ear cress) PE=2 SV=2
	c67871.graph_c1	fructose-bisphosphate aldolase [Codonopsis lanceolata]	Fructose-bisphosphate aldolase, cytoplasmic isozyme OS=Spinacia oleracea (Spinach) PE=2 SV=1
	c68002.graph_c0	gamma-glutamylcysteine synthetase [Zinnia elegans]	Glutamate--cysteine ligase, chloroplastic (Precursor) GN=GSH1 OS=Nicotiana tabacum (Common tobacco) PE=1 SV=2
	c68370.graph_c0	cysteine protease [Nicotiana tabacum]	Thiol protease aleurain (Precursor) GN=MUF9.1 OS=Arabidopsis thaliana (Mouse-ear cress) PE=1 SV=2
	c68910.graph_c0	protein disulfide isomerase [Ipomoea batatas]	Protein disulfide-isomerase (Precursor) OS=Ricinus communis (Castor bean) PE=1 SV=1
	c69175.graph_c0	alcohol dehydrogenases homologous [Lactuca sativa]	Alcohol dehydrogenase 1 GN=ADH1 OS=Solanum tuberosum (Potato) PE=2 SV=1
	c69383.graph_c0	vacuolar-type H+-pyrophosphatase [Solanum lycopersicum]	Pyrophosphate-energized vacuolar membrane proton pump 1 GN=F7H2.3 OS=Arabidopsis thaliana (Mouse-ear cress) PE=1 SV=1
	c69653.graph_c0	S-adenosyl-L-homocysteine hydrolase [Chrysanthemum x morifolium]	Adenosylhomocysteinase GN=SAHH OS=Nicotiana tabacum (Common tobacco) PE=2 SV=1
	c70099.graph_c1	PREDICTED: 3-isopropylmalate dehydratase-like [Solanum lycopersicum]	3-isopropylmalate dehydratase (Precursor) GN=IIL1 OS=Arabidopsis thaliana (Mouse-ear cress) PE=2 SV=1
	c70568.graph_c1	hypothetical protein PRUPE_ppa000593mg [Prunus persica]	Cellulose synthase A catalytic subunit 3 [UDP-forming] GN=At5g05170 OS=Arabidopsis thaliana (Mouse-ear cress) PE=1 SV=2
	c71178.graph_c0	S-adenosyl-L-methionine synthase [Nicotiana suaveolens]	S-adenosylmethionine synthase 2 GN=METK2 OS=Solanum tuberosum (Potato) PE=2 SV=1
	c71914.graph_c0	methionine synthase [Plantago major]	5-methyltetrahydropteroyltriglutamate--homocysteine methyltransferase GN=MET OS=Solenostemon scutellarioides (Coleus) PE=1 SV=2
	c72341.graph_c0	6-phosphogluconate dehydrogenase family protein isoform 1 [Theobroma cacao]	6-phosphogluconate dehydrogenase, decarboxylating 3 GN=At3g02360 OS=Arabidopsis thaliana (Mouse-ear cress) PE=2 SV=1
	c72360.graph_c0	UDP-glucose pyrophosphorylase [Populus deltoides]	UTP--glucose-1-phosphate uridylyltransferase OS=Solanum tuberosum (Potato) PE=1 SV=3
Transporters and channels	c62267.graph_c0	PREDICTED: ATPase 11, plasma membrane-type-like [Fragaria vesca subsp. vesca]	Plasma membrane ATPase 1 GN=PMA1 OS=Nicotiana plumbaginifolia (Leadwort-leaved tobacco) PE=2 SV=1
Aquaporin	c59345.graph_c0	tonoplast intrinsic protein [Gossypium hirsutum]	Aquaporin TIP1-1 GN=T1J8.1 OS=Arabidopsis thaliana (Mouse-ear cress) PE=1 SV=1
	c65173.graph_c1	aquaporin [Helianthus annuus]	Aquaporin TIP2-1 GN=TIP2-1 OS=Arabidopsis thaliana (Mouse-ear cress) PE=1 SV=2
Transcription and protein synthesis	c34342.graph_c0	predicted protein [Populus trichocarpa]	40S ribosomal protein SA OS=Glycine max (Soybean) PE=1 SV=1
	c49726.graph_c0	unnamed protein product [Vitis vinifera]	40S ribosomal protein S12 GN=RPS12 OS=Hordeum vulgare (Barley) PE=1 SV=1
	c63633.graph_c0	PREDICTED: 40S ribosomal protein SA-like [Cucumis sativus]	40S ribosomal protein SA GN=179B OS=Daucus carota (Carrot) PE=2 SV=1
	c67077.graph_c0	PREDICTED: 60S acidic ribosomal protein P0-like [Solanum lycopersicum]	60S acidic ribosomal protein P0 OS=Glycine max (Soybean) PE=1 SV=1
	c68264.graph_c0	predicted protein [Populus trichocarpa]	40S ribosomal protein S3-1 GN=RPS3A OS=Arabidopsis thaliana (Mouse-ear cress) PE=1 SV=1
Auxin-related	c49447.graph_c0	PREDICTED: auxin-induced protein 5NG4-like [Solanum lycopersicum]	Protein WALLS ARE THIN 1 GN=WAT1 OS=Arabidopsis thaliana (Mouse-ear cress) PE=1 SV=1
	c67638.graph_c0	PREDICTED: auxin-induced protein PCNT115 isoform 1 [Vitis vinifera]	Probable aldo-keto reductase 4 GN=At1g60710 OS=Arabidopsis thaliana (Mouse-ear cress) PE=1 SV=1
GRPs	c46607.graph_c0	glycine rich protein 2 [Arabidopsis thaliana]	Cold shock protein 2 GN=F20M13.240 OS=Arabidopsis thaliana (Mouse-ear cress) PE=1 SV=1
	c46844.graph_c0	PREDICTED: glycine-rich RNA-binding protein-like isoform 1 [Solanum lycopersicum]	Glycine-rich RNA-binding protein 7 GN=F2G1.7 OS=Arabidopsis thaliana (Mouse-ear cress) PE=1 SV=1
	c49496.graph_c0	glycine-rich RNA-binding protein [Ricinus communis]	Glycine-rich RNA-binding protein OS=Daucus carota (Carrot) PE=2 SV=1
GA-related	c61139.graph_c0	GASA-like protein [Gerbera hybrid cultivar]	Gibberellin-regulated protein 14 (Precursor) GN=GASA14 OS=Arabidopsis thaliana (Mouse-ear cress) PE=1 SV=1
	c46540.graph_c0	unnamed protein product [Vitis vinifera]	Ras-related protein Rab7 OS=Pisum sativum (Garden pea) PE=2 SV=1
	c49646.graph_c1	14-3-3 protein isoform g [Nicotiana tabacum]	14-3-3-like protein GF14 lambda GN=F12B17_200 OS=Arabidopsis thaliana (Mouse-ear cress) PE=1 SV=1
	c54544.graph_c0	PREDICTED: proteasome subunit beta type-4-like [Solanum lycopersicum]	Proteasome subunit beta type-4 (Precursor) GN=F13N6.3 OS=Arabidopsis thaliana (Mouse-ear cress) PE=1 SV=2
	c56332.graph_c0	PREDICTED: chlorophyll a-b binding protein CP24 10A, chloroplastic-like [Cicer arietinum]	Chlorophyll a-b binding protein CP24 10A, chloroplastic (Precursor) GN=CAP10A OS=Solanum lycopersicum (Tomato) PE=3 SV=1
	c57018.graph_c0	HyPRP2 [Gossypium hirsutum]	14 kDa proline-rich protein DC2.15 (Precursor) OS=Daucus carota (Carrot) PE=2 SV=1
	c58873.graph_c0	Os03g0767800 [Oryza sativa Japonica Group]	Cold-regulated 413 plasma membrane protein 1 GN=F19G14.3 OS=Arabidopsis thaliana (Mouse-ear cress) PE=1 SV=1
	c58899.graph_c0	predicted protein [Populus trichocarpa]	Polyadenylate-binding protein 8 GN=PAB8 OS=Arabidopsis thaliana (Mouse-ear cress) PE=1 SV=1
	c61274.graph_c0	PREDICTED: GTP-binding protein SAR1A-like [Solanum lycopersicum]	GTP-binding protein SAR1A GN=SAR1A OS=Arabidopsis thaliana (Mouse-ear cress) PE=2 SV=1
	c61840.graph_c0	drought-induced protein SDi-6 - common sunflower (fragment)	--
	c62073.graph_c0	RecName: Full=21 kDa protein; AltName: Full=1.2 protein; Flags: Precursor	21 kDa protein (Precursor) OS=Daucus carota (Carrot) PE=2 SV=1
	c62396.graph_c0	PREDICTED: proteasome subunit beta type-6-like [Cicer arietinum]	Proteasome subunit beta type-6 (Precursor) GN=F8F16.120 OS=Arabidopsis thaliana (Mouse-ear cress) PE=1 SV=2
	c62425.graph_c0	PREDICTED: proteasome subunit alpha type-3-like [Solanum lycopersicum]	Proteasome subunit alpha type-3 GN=T20P8.7 OS=Arabidopsis thaliana (Mouse-ear cress) PE=1 SV=2
	c62552.graph_c0	predicted protein [Populus trichocarpa]	Translocator protein homolog GN=TSPO OS=Arabidopsis thaliana (Mouse-ear cress) PE=1 SV=1
	c62722.graph_c0	hypothetical protein PRUPE_ppa009037m1g, partial [Prunus persica]	--
	c64254.graph_c0	hypothetical protein VITISV_020126 [Vitis vinifera]	Protein COBRA (Precursor) GN=COB OS=Arabidopsis thaliana (Mouse-ear cress) PE=2 SV=1
	c64577.graph_c0	PREDICTED: CBS domain-containing protein CBSX3, mitochondrial-like [Fragaria vesca subsp. vesca]	CBS domain-containing protein CBSX3, mitochondrial (Precursor) GN=CBSX3 OS=Arabidopsis thaliana (Mouse-ear cress) PE=1 SV=1
	c65153.graph_c0	PREDICTED: phosphate carrier protein, mitochondrial-like [Cucumis sativus]	Mitochondrial phosphate carrier protein 3, mitochondrial (Precursor) GN=MUA22_4 OS=Arabidopsis thaliana (Mouse-ear cress) PE=1 SV=1
	c66117.graph_c0	pollen-specific protein [Vitis pseudoreticulata]	Pollen-specific protein C13 (Precursor) GN=MGS1 OS=Zea mays (Maize) PE=2 SV=1
	c66252.graph_c1	peroxiredoxins, prx-1, prx-2, prx-3, putative [Ricinus communis]	2-Cys peroxiredoxin BAS1, chloroplastic (Precursor) GN=BAS1 OS=Arabidopsis thaliana (Mouse-ear cress) PE=1 SV=2
	c66391.graph_c1	PREDICTED: tubulin alpha-4 chain-like [Cucumis sativus]	Tubulin alpha-4 chain OS=Gossypium hirsutum (Upland cotton) PE=2 SV=1
	c66996.graph_c0	Beta-tubulin [Zinnia elegans]	Tubulin beta-3 chain GN=MRG21.12 OS=Arabidopsis thaliana (Mouse-ear cress) PE=2 SV=2
	c67125.graph_c0	26S proteasome regulatory subunit-like protein [Medicago truncatula]	26S proteasome regulatory subunit 4 homolog A OS=Arabidopsis thaliana (Mouse-ear cress) PE=1 SV=1
	c71914.graph_c2	methionine synthase [Orobanche ramosa]	5-methyltetrahydropteroyltriglutamate--homocysteine methyltransferase GN=METE OS=Catharanthus roseus (Madagascar periwinkle) PE=2 SV=1
