# Supplementary material for: Genome-Scale Transcriptome Analysis of the Desert Shrub Artemisia sphaerocephala
Source: PLoS One. 2016 Apr 26;11(4):e0154300. doi: 10.1371/journal.pone.0154300 (PMC4846011; doi:10.1371/journal.pone.0154300)
Supplement: S12 Table — (XLSX) [file pone.0154300.s019.xlsx]

## Sheet: Sheet1
S12 Table. Highly expressed hyperosmotic–responsive unigenes.
	ID	Swissprot_annotation	nr_annotation
Chaperones	c57844.graph_c0	Heat shock protein 90 [Nicotiana tabacum]	Endoplasmin homolog (Precursor) GN=HSP90 OS=Catharanthus roseus (Madagascar periwinkle) PE=1 SV=1
Enzymes	c28907.graph_c0	RecName: Full=Glutamine synthetase; AltName: Full=GS(1); AltName: Full=Glutamate--ammonia ligase	Glutamine synthetase OS=Lactuca sativa (Garden lettuce) PE=2 SV=2
	c35190.graph_c0	Peptidylprolyl cis/trans isomerase [Theobroma cacao]	Peptidyl-prolyl cis-trans isomerase Pin1 GN=PIN1 OS=Malus domestica (Apple) PE=2 SV=1
	c46778.graph_c0	predicted protein [Populus trichocarpa]	Cysteine proteinase inhibitor A OS=Helianthus annuus (Common sunflower) PE=1 SV=1
	c55571.graph_c0	glyceraldehyde 3-phosphate dehydrogenase [Daucus carota]	Glyceraldehyde-3-phosphate dehydrogenase, cytosolic GN=GAPC OS=Antirrhinum majus (Garden snapdragon) PE=1 SV=1
	c59353.graph_c0	unknown [Lotus japonicus]	ATP synthase subunit delta&apos;, mitochondrial (Precursor) OS=Ipomoea batatas (Sweet potato) PE=1 SV=1
	c60105.graph_c1	glyceraldehyde-3-phosphate dehydrogenase [Eleutherococcus senticosus]	Glyceraldehyde-3-phosphate dehydrogenase, cytosolic GN=GAPC OS=Petunia hybrida (Petunia) PE=2 SV=1
	c63169.graph_c0	triose phosphate isomerase cytosolic isoform-like protein [Capsicum annuum]	Triosephosphate isomerase, cytosolic GN=TPIP1 OS=Petunia hybrida (Petunia) PE=2 SV=1
	c64343.graph_c0	PREDICTED: 3-isopropylmalate dehydratase small subunit [Vitis vinifera]	Extensin (Precursor) GN=HRGP OS=Zea mays (Maize) PE=2 SV=1
	c65076.graph_c0	Mn-superoxide dismutase I [Helianthus annuus]	Superoxide dismutase [Mn], mitochondrial (Precursor) GN=SODA OS=Nicotiana plumbaginifolia (Leadwort-leaved tobacco) PE=1 SV=1
	c65515.graph_c0	PREDICTED: malate dehydrogenase, mitochondrial-like [Glycine max]	Malate dehydrogenase, mitochondrial (Precursor) GN=MMDH OS=Citrullus lanatus (Watermelon) PE=1 SV=1
	c65554.graph_c0	RecName: Full=Glutamine synthetase, chloroplastic; AltName: Full=GS2; AltName: Full=Glutamate--ammonia ligase; Flags: Precursor	Glutamine synthetase, chloroplastic (Precursor) GN=GLN2 OS=Daucus carota (Carrot) PE=2 SV=1
	c68370.graph_c0	cysteine protease [Nicotiana tabacum]	Thiol protease aleurain (Precursor) GN=MUF9.1 OS=Arabidopsis thaliana (Mouse-ear cress) PE=1 SV=2
	c69653.graph_c0	S-adenosyl-L-homocysteine hydrolase [Chrysanthemum x morifolium]	Adenosylhomocysteinase GN=SAHH OS=Nicotiana tabacum (Common tobacco) PE=2 SV=1
	c70568.graph_c1	hypothetical protein PRUPE_ppa000593mg [Prunus persica]	Cellulose synthase A catalytic subunit 3 [UDP-forming] GN=At5g05170 OS=Arabidopsis thaliana (Mouse-ear cress) PE=1 SV=2
Transporters and channels	c66608.graph_c2	RecName: Full=V-type proton ATPase catalytic subunit A; Short=V-ATPase subunit A; AltName: Full=V-ATPase 69 kDa subunit; AltName: Full=Vacuolar proton pump subunit alpha	V-type proton ATPase catalytic subunit A OS=Daucus carota (Carrot) PE=1 SV=1
Aquaporin	c59345.graph_c0	tonoplast intrinsic protein [Gossypium hirsutum]	Aquaporin TIP1-1 GN=T1J8.1 OS=Arabidopsis thaliana (Mouse-ear cress) PE=1 SV=1
GRPs	c46844.graph_c0	PREDICTED: glycine-rich RNA-binding protein-like isoform 1 [Solanum lycopersicum]	Glycine-rich RNA-binding protein 7 GN=F2G1.7 OS=Arabidopsis thaliana (Mouse-ear cress) PE=1 SV=1
	c57018.graph_c0	HyPRP2 [Gossypium hirsutum]	14 kDa proline-rich protein DC2.15 (Precursor) OS=Daucus carota (Carrot) PE=2 SV=1
	c61274.graph_c0	PREDICTED: GTP-binding protein SAR1A-like [Solanum lycopersicum]	GTP-binding protein SAR1A GN=SAR1A OS=Arabidopsis thaliana (Mouse-ear cress) PE=2 SV=1
	c62073.graph_c0	RecName: Full=21 kDa protein; AltName: Full=1.2 protein; Flags: Precursor	21 kDa protein (Precursor) OS=Daucus carota (Carrot) PE=2 SV=1
	c62396.graph_c0	PREDICTED: proteasome subunit beta type-6-like [Cicer arietinum]	Proteasome subunit beta type-6 (Precursor) GN=F8F16.120 OS=Arabidopsis thaliana (Mouse-ear cress) PE=1 SV=2
	c62425.graph_c0	PREDICTED: proteasome subunit alpha type-3-like [Solanum lycopersicum]	Proteasome subunit alpha type-3 GN=T20P8.7 OS=Arabidopsis thaliana (Mouse-ear cress) PE=1 SV=2
	c64254.graph_c0	hypothetical protein VITISV_020126 [Vitis vinifera]	Protein COBRA (Precursor) GN=COB OS=Arabidopsis thaliana (Mouse-ear cress) PE=2 SV=1
	c64577.graph_c0	PREDICTED: CBS domain-containing protein CBSX3, mitochondrial-like [Fragaria vesca subsp. vesca]	CBS domain-containing protein CBSX3, mitochondrial (Precursor) GN=CBSX3 OS=Arabidopsis thaliana (Mouse-ear cress) PE=1 SV=1
