# Supplementary material for: Genome-Scale Transcriptome Analysis of the Desert Shrub Artemisia sphaerocephala
Source: PLoS One. 2016 Apr 26;11(4):e0154300. doi: 10.1371/journal.pone.0154300 (PMC4846011; doi:10.1371/journal.pone.0154300)
Supplement: S13 Table — (XLSX) [file pone.0154300.s020.xlsx]

## Sheet: Sheet1
S13 Table. Possible genes involved in multiple stress responses.
Query_id	Subject_id	Identity	match_length	missmatch	insert_detect	Query_start	Query_end	Subject_start	Subject_end	E_value	Score
AT1G65980.1	c64562.graph_c0	84.34	198	31	0	119	316	241	438	1e-34	147
AT1G47960.1	c70430.graph_c0	96.77	31	1	0	2	32	1155	1125	2e-06	54
AT1G48000.1	c58353.graph_c1	92.31	39	3	0	352	390	5	43	2e-06	54
AT1G16030.1	c9223.graph_c0	87.27	110	14	0	1561	1670	71	180	4e-22	107
AT1G53100.1	c69686.graph_c0	89.86	69	7	0	526	594	766	834	1e-14	81.8
AT1G03070.1	c58684.graph_c0	80.8	224	43	0	448	671	665	888	2e-21	103
AT1G56650.1	c52442.graph_c0	100	27	0	0	299	325	5	31	2e-06	54
AT1G55060.1	c63809.graph_c1	88.68	53	6	0	502	554	177	125	1e-07	58
AT1G77960.1	c28885.graph_c0	87.1	62	8	0	289	350	244	183	5e-08	60
AT1G65350.1	c62472.graph_c0	94.87	39	2	0	888	926	202	164	1e-08	61.9
AT1G64660.1	c63342.graph_c0	89.29	56	6	0	166	221	160	215	3e-09	63.9
AT1G13990.1	c70577.graph_c0	84.11	107	17	0	361	467	733	627	1e-13	77.8
AT1G30220.1	c71592.graph_c0	85.94	64	9	0	625	688	714	777	1e-06	56
AT1G78680.1	c65263.graph_c0	93.02	43	3	0	794	836	580	538	1e-08	61.9
AT1G20160.1	c58345.graph_c0	92.86	42	3	0	1711	1752	584	543	9e-08	60
AT1G17870.1	c70179.graph_c1	94.12	51	3	0	517	567	1022	972	3e-13	77.8
AT1G05870.1	c69078.graph_c0	87.01	77	10	0	463	539	526	602	2e-12	73.8
AT1G32870.1	c61581.graph_c0	100	27	0	0	374	400	922	896	4e-06	54
AT1G68570.1	c29322.graph_c0	83.13	83	14	0	85	167	1836	1754	4e-06	54
AT1G64110.1	c63688.graph_c1	92.5	40	3	0	1888	1927	104	143	2e-06	56
AT1G17744.1	c58474.graph_c0	82.44	131	23	0	23	153	527	657	7e-14	77.8
AT2G46270.1	c52803.graph_c1	92.31	39	3	0	500	538	1248	1286	3e-06	54
AT2G47520.1	c60926.graph_c0	89.13	46	5	0	166	211	464	509	5e-06	52
AT2G23170.1	c35097.graph_c0	97.5	40	1	0	1060	1099	1012	973	2e-11	71.9
AT2G29500.1	c53025.graph_c0	90.48	42	4	0	267	308	350	391	4e-06	52
AT2G39030.1	c62602.graph_c0	81.36	118	22	0	547	664	667	784	3e-08	60
AT2G37900.1	c63677.graph_c0	83.13	83	14	0	1423	1505	550	468	4e-06	54
AT2G21430.1	c62459.graph_c0	90	50	5	0	529	578	571	620	4e-08	60
AT3G03270.1	c35428.graph_c0	88.46	52	6	0	278	329	488	539	4e-07	56
AT3G16360.1	c35318.graph_c0	94.44	36	2	0	67	102	159	194	2e-07	56
AT3G61910.1	c50090.graph_c0	93.02	43	3	0	377	419	947	905	1e-08	61.9
AT3G05640.1	c31261.graph_c0	88.68	53	6	0	260	312	165	217	2e-07	58
AT3G46230.1	c70071.graph_c0	86.75	83	11	0	154	236	794	712	8e-14	77.8
AT3G24310.1	c62113.graph_c0	94.29	35	2	0	304	338	448	482	2e-06	54
AT3G28740.1	c43886.graph_c0	92.68	41	3	0	1198	1238	71	31	2e-07	58
AT3G57540.1	c63748.graph_c0	83.78	74	12	0	538	611	517	444	9e-06	52
AT3G19620.1	c65937.graph_c0	95	40	2	0	616	655	1946	1907	6e-09	63.9
AT3G08860.1	c63177.graph_c0	88.89	54	6	0	1336	1389	424	371	6e-08	60
AT3G09640.1	c72321.graph_c0	83.78	74	12	0	622	695	706	779	7e-06	52
AT3G27170.1	c76315.graph_c0	85.14	74	11	0	484	557	191	264	1e-07	60
AT4G08570.1	c38885.graph_c0	100	26	0	0	43	68	1698	1673	4e-06	52
AT4G36990.1	c47450.graph_c1	88.52	61	7	0	200	260	3	63	6e-10	65.9
AT4G28390.1	c27667.graph_c0	83.33	102	17	0	532	633	105	4	2e-10	67.9
AT4G12790.1	c67280.graph_c0	86.21	58	8	0	718	775	444	387	8e-06	52
AT4G26250.1	c60120.graph_c0	86.05	86	12	0	289	374	898	813	7e-13	75.8
AT4G34000.1	c69033.graph_c0	88.89	54	6	0	511	564	241	294	6e-08	60
AT4G16590.1	c64093.graph_c0	87.1	62	8	0	320	381	845	906	5e-08	60
AT4G08230.1	c49717.graph_c0	89.36	47	5	0	199	245	683	637	8e-07	54
AT4G27670.1	c62874.graph_c0	100	26	0	0	580	605	814	839	7e-06	52
AT5G30500.1	c67986.graph_c0	95.24	42	2	0	805	846	946	987	2e-10	67.9
AT5G16600.1	c45674.graph_c0	93.88	49	3	0	287	335	768	720	3e-12	73.8
AT5G53120.1	c32271.graph_c0	89.09	55	6	0	765	819	1	55	1e-08	61.9
AT5G41120.1	c58506.graph_c0	83.75	160	26	0	1537	1696	775	616	3e-23	111
AT5G13210.1	c68344.graph_c0	100	29	0	0	205	233	2026	1998	3e-07	58
AT5G06990.1	c62712.graph_c0	91.11	45	4	0	723	767	221	177	1e-07	58
AT5G59810.1	c59018.graph_c0	90.91	44	4	0	487	530	633	676	1e-06	56
AT5G15250.1	c57057.graph_c1	80.47	215	42	0	1144	1358	269	483	6e-18	93.7
AT5G59720.1	c50297.graph_c0	86.67	75	10	0	339	413	1	75	2e-11	69.9
