# Supplementary material for: Genome-Scale Transcriptome Analysis of the Desert Shrub Artemisia sphaerocephala
Source: PLoS One. 2016 Apr 26;11(4):e0154300. doi: 10.1371/journal.pone.0154300 (PMC4846011; doi:10.1371/journal.pone.0154300)
Supplement: S14 Table — (XLSX) [file pone.0154300.s021.xlsx]

## Sheet: 1
S14 Table. Pairs of putative orthologs between Artemisia sphaerocephala and Arabidopsis thaliana.
Query_id	Subject_id	Identity	match_length	missmatch	insert_detect	Query_start	Query_end	Subject_start	Subject_end	E_value	Score
c10046.graph_c0	AT4G25590.1	83.59	128	21	0	1	384	10	137	2e-78	228
c10083.graph_c0	AT4G14090.1	40	60	36	1	67	246	15	73	9e-06	43.1
c10147.graph_c0	AT1G63870.1	42.42	99	55	3	291	1	244	335	7e-15	68.6
c10165.graph_c0	AT5G56530.2	72.84	81	21	2	7	246	114	193	2e-34	121
c10188.graph_c0	AT3G59020.1	66.98	215	71	1	1	645	13	226	7e-98	306
c10208.graph_c0	AT5G63680.1	46.3	54	29	1	32	193	80	131	8e-07	44.3
c10274.graph_c0	AT3G02600.5	50	60	25	1	1	165	225	284	2e-14	66.2
c10294.graph_c0	AT3G55440.1	47.62	63	31	1	185	3	1	63	2e-12	59.7
c10370.graph_c0	AT2G18020.1	79.49	78	16	0	238	5	150	227	4e-43	140
c10419.graph_c0	AT5G52450.1	60.61	66	26	0	203	6	336	401	6e-25	95.5
c10433.graph_c0	AT1G04120.2	36.25	80	47	1	6	233	256	335	5e-09	51.6
c10453.graph_c0	AT5G60900.1	58.88	107	39	2	308	3	437	543	1e-33	125
c10468.graph_c0	AT4G12320.1	46.55	58	31	0	232	59	458	515	5e-13	62.4
c10522.graph_c0	AT2G24690.1	29.51	122	81	3	438	88	109	228	8e-07	48.5
c10539.graph_c0	AT5G47720.3	67.35	49	16	0	2	148	331	379	3e-16	72
c10553.graph_c0	AT2G37280.1	70.42	71	21	0	1	213	560	630	5e-32	115
c1058.graph_c0	AT4G17350.1	35.81	148	80	5	401	3	9	154	1e-18	81.6
c10593.graph_c0	AT4G15417.1	44.2	138	77	1	1	414	102	238	2e-38	130
c1060.graph_c0	AT3G53520.3	54.05	74	34	1	276	55	121	190	5e-20	82.4
c10600.graph_c0	AT3G25970.1	52.81	89	41	1	269	6	128	216	1e-23	92.8
c1063.graph_c0	ATCG01280.1	88.26	213	23	1	634	2	253	465	1e-118	370
c1067.graph_c0	AT3G48530.1	77.5	80	18	0	2	241	184	263	3e-37	129
c10673.graph_c0	ATCG00190.1	89.47	76	8	0	2	229	469	544	1e-41	143
c1072.graph_c0	AT3G25820.2	53.12	96	45	1	7	294	251	345	1e-31	115
c1073.graph_c0	AT5G41210.1	60.23	88	34	2	2	262	80	166	8e-31	108
c10848.graph_c0	AT2G33040.1	25.3	83	55	2	230	3	73	155	5e-06	42.4
c10888.graph_c0	AT3G12340.1	45.45	99	53	2	312	19	1	97	3e-23	93.2
c1096.graph_c0	AT5G05920.2	66.1	59	20	0	178	2	14	72	1e-24	94
c1099.graph_c0	AT4G04490.1	48	75	39	3	2	226	343	413	3e-15	68.6
c11000.graph_c0	AT4G21750.2	45.83	48	23	2	138	4	1	48	6e-07	47
c11002.graph_c0	AT2G39940.1	50	38	19	0	2	115	481	518	1e-06	43.9
c1103.graph_c0	ATMG00710.1	48.15	54	28	0	167	6	18	71	2e-10	53.5
c1104.graph_c0	AT3G05530.1	90.41	73	7	0	221	3	229	301	2e-38	131
c11074.graph_c0	AT5G01780.1	49.17	120	61	1	447	88	267	385	5e-30	112
c11134.graph_c0	AT3G54540.1	38.67	75	41	1	212	3	620	694	3e-15	68.6
c1116.graph_c0	AT3G12580.1	58.27	127	53	0	6	386	383	509	2e-42	147
c1122.graph_c0	AT1G54870.1	46.15	78	42	0	234	1	153	230	4e-19	79.3
c1128.graph_c0	AT1G65730.1	68.42	76	24	0	299	72	272	347	4e-44	112
c1129.graph_c0	AT2G03600.3	67.92	53	17	0	3	161	43	95	2e-19	78.6
c11298.graph_c0	AT1G29930.1	78.79	33	4	1	92	3	45	77	4e-16	58.9
c1132.graph_c0	AT4G05160.1	50	128	64	3	10	393	415	537	6e-33	121
c1133.graph_c0	AT3G12915.1	70.52	173	49	1	514	2	318	490	1e-79	251
c11371.graph_c0	AT5G53520.1	42.42	66	38	0	211	14	280	345	2e-12	60.1
c11413.graph_c0	AT5G07670.1	40.18	112	65	2	3	332	90	198	3e-15	70.1
c1144.graph_c0	AT2G20990.1	46.48	71	38	0	3	215	263	333	8e-18	75.5
c1145.graph_c0	AT1G23820.2	67.11	76	25	0	228	1	101	176	2e-28	103
c1145.graph_c1	AT1G70310.1	51.79	112	53	1	1	333	130	241	1e-36	127
c1146.graph_c0	AT5G43080.1	62.28	167	53	3	471	1	32	196	2e-43	147
c11487.graph_c0	AT5G66675.1	61.11	36	14	0	159	52	38	73	4e-08	48.1
c11492.graph_c0	AT2G40230.1	58.89	90	37	1	459	190	341	428	9e-29	109
c11495.graph_c0	AT3G12260.1	29.07	86	59	1	45	296	15	100	2e-07	47
c11512.graph_c0	AT5G06820.1	44.64	56	24	1	26	172	640	695	2e-08	50.4
c1152.graph_c0	AT5G15770.1	36.36	55	35	0	148	312	7	61	1e-06	44.3
c11530.graph_c0	AT2G27030.2	42.5	40	23	0	1	120	71	110	2e-07	44.7
c1154.graph_c0	AT5G01600.1	51.32	152	70	1	446	3	87	238	6e-44	145
c11567.graph_c0	AT3G10710.1	47.06	85	45	2	255	1	204	281	8e-12	60.1
c11571.graph_c0	AT2G41880.1	38.71	62	38	0	224	39	182	243	3e-09	51.6
c11583.graph_c0	AT4G31790.2	55.22	67	30	0	203	3	61	127	1e-19	79.3
c11588.graph_c0	AT5G39440.1	46.84	79	41	1	8	241	156	234	2e-18	78.2
c11598.graph_c0	AT4G20770.1	61.54	117	45	1	9	359	551	666	7e-46	157
c1163.graph_c0	AT2G37310.1	56.94	72	31	0	5	220	313	384	2e-20	83.2
c1166.graph_c0	AT1G06490.1	43.64	110	61	3	333	7	1272	1363	2e-19	82.4
c1171.graph_c0	AT4G39530.1	65.22	92	32	0	5	280	650	741	3e-37	132
c1173.graph_c0	AT5G36930.1	37.46	299	184	5	889	2	401	653	2e-51	182
c11744.graph_c0	AT4G25270.1	36.05	86	55	1	1	258	214	296	2e-12	60.8
c1178.graph_c0	AT3G27440.1	87.07	147	18	1	438	1	264	410	3e-83	251
c11780.graph_c0	AT2G19330.1	51.69	89	37	4	2	250	291	379	7e-21	86.7
c1180.graph_c0	AT1G47056.1	44	75	42	1	225	1	156	229	5e-12	59.3
c1183.graph_c0	AT1G14790.1	52.73	55	26	0	38	202	360	414	2e-14	65.9
c11845.graph_c0	AT5G52640.1	80	60	12	0	180	1	3	62	3e-24	94.4
c1187.graph_c0	AT3G57430.1	57.78	135	57	0	406	2	756	890	4e-52	176
c1189.graph_c0	AT2G22410.1	63.38	71	26	0	4	216	509	579	7e-16	70.1
c11891.graph_c0	ATCG01010.1	91.13	124	11	0	2	373	311	434	9e-74	233
c119.graph_c0	AT5G39000.1	61.33	75	29	1	225	1	529	601	1e-23	92.4
c1194.graph_c0	AT2G30070.1	77.17	127	29	0	383	3	212	338	4e-67	214
c1200.graph_c0	AT3G24170.3	78.57	28	6	0	154	237	213	240	7e-15	50.4
c1202.graph_c0	AT3G20520.1	63.64	88	32	0	1	264	245	332	1e-34	124
c1204.graph_c0	AT2G07771.2	81.43	70	13	0	4	213	112	181	3e-35	119
c1207.graph_c0	AT2G03880.1	71.57	102	29	0	9	314	381	482	8e-48	160
c12088.graph_c0	AT1G67430.1	68.38	136	42	1	797	393	20	155	1e-57	182
c1210.graph_c0	AT2G38470.1	37.08	178	111	7	40	570	101	242	1e-30	116
c1215.graph_c0	AT3G19270.1	65.88	85	29	0	183	437	57	141	5e-42	130
c12183.graph_c0	AT2G45950.1	52.17	115	54	1	344	3	8	122	2e-33	119
c12199.graph_c0	AT5G09640.1	47.56	82	43	0	377	132	125	206	6e-20	84
c12217.graph_c0	AT4G02750.1	60.56	71	28	0	15	227	685	755	4e-22	88.2
c12221.graph_c0	AT1G22540.1	61.7	141	54	0	423	1	307	447	8e-58	188
c1223.graph_c0	AT2G46280.2	59.77	87	35	0	3	263	239	325	2e-32	117
c1223.graph_c1	AT2G46290.1	39.51	81	49	0	248	6	186	266	1e-12	61.6
c1225.graph_c0	AT3G56150.2	67.23	119	35	4	345	1	252	368	3e-43	150
c12312.graph_c0	AT3G17450.1	50	38	18	1	96	206	11	48	9e-06	41.2
c12323.graph_c0	AT4G30310.3	36.05	86	55	2	283	26	372	451	2e-08	50.1
c12328.graph_c0	AT4G23160.1	59.06	127	47	1	8	373	120	246	2e-46	159
c12394.graph_c0	AT5G14200.3	54.76	84	38	2	253	2	267	343	2e-14	66.6
c12423.graph_c0	AT1G66950.1	76.12	67	16	0	1	201	344	410	5e-30	110
c12434.graph_c0	AT4G24490.2	45.65	46	25	0	77	214	629	674	1e-07	48.5
c12474.graph_c0	AT5G38690.1	36.72	128	69	3	65	412	434	560	4e-19	84.3
c12489.graph_c0	ATMG00810.1	41.18	51	30	0	211	59	31	81	2e-08	49.3
c1249.graph_c0	AT4G25270.1	51.68	149	65	2	428	3	23	170	2e-43	149
c12496.graph_c0	AT1G14440.2	65.85	82	24	2	277	44	214	294	7e-29	106
c1251.graph_c0	AT5G24318.2	69.7	66	20	0	201	4	27	92	1e-27	102
c1251.graph_c1	AT5G24318.2	57.48	127	53	1	3	380	90	216	1e-37	132
c1253.graph_c0	AT3G14730.1	50.52	97	47	1	6	293	194	290	1e-26	102
c12545.graph_c0	AT1G18470.2	85.71	21	3	0	140	202	70	90	1e-06	43.9
c12571.graph_c0	AT3G26330.1	48.89	180	90	2	535	2	286	465	2e-59	193
c12583.graph_c0	AT3G21760.1	42.39	92	44	2	249	1	193	284	5e-16	71.2
c12594.graph_c0	AT1G66240.1	52.73	55	26	0	82	246	39	93	2e-14	63.2
c1260.graph_c0	AT2G17570.1	31.37	102	70	0	3	308	80	181	2e-15	70.5
c1260.graph_c1	AT5G60510.1	50	50	23	2	160	17	17	66	3e-09	50.8
c12601.graph_c0	AT4G12570.1	40.59	101	60	0	317	15	431	531	3e-22	89.7
c12663.graph_c0	AT5G02800.1	81.01	79	15	0	2	238	258	336	2e-38	131
c12764.graph_c0	AT3G02010.1	52.66	207	98	1	622	2	269	474	7e-64	211
c1278.graph_c0	AT1G17630.1	39.13	92	56	0	3	278	277	368	2e-14	67
c1279.graph_c0	AT5G43500.1	64.29	28	10	0	3	86	332	359	8e-09	45.1
c12791.graph_c0	AT4G17810.1	58.46	65	27	0	362	168	21	85	3e-23	90.9
c12824.graph_c0	AT5G40990.1	46.4	125	67	0	416	42	108	232	6e-36	127
c1287.graph_c0	AT1G69040.1	76.74	129	26	1	455	81	323	451	2e-58	187
c1288.graph_c0	AT5G53100.1	40.68	59	33	1	202	32	133	191	6e-06	41.6
c1289.graph_c0	AT1G72180.1	44.87	78	43	0	241	8	452	529	3e-12	60.1
c1290.graph_c0	AT1G47840.1	41.46	82	46	2	16	255	78	158	2e-14	67.4
c12924.graph_c0	AT1G66580.1	58.75	80	33	0	341	102	128	207	1e-25	95.9
c12928.graph_c0	AT3G42170.1	32.05	78	53	0	9	242	394	471	3e-10	55.1
c1293.graph_c0	AT1G55480.1	64.71	34	12	0	122	21	173	206	1e-06	43.9
c13011.graph_c0	AT3G03960.1	85.19	27	4	0	2	82	377	403	2e-07	47.8
c1302.graph_c0	AT4G05050.4	47.22	108	53	2	313	2	21	127	2e-20	80.5
c13028.graph_c0	AT5G25170.1	55.07	69	30	1	204	1	115	183	1e-21	83.6
c13057.graph_c0	AT2G39970.1	36.28	113	61	3	1	306	205	317	5e-13	64.3
c13060.graph_c0	AT5G08110.1	59.46	74	30	0	225	4	844	917	1e-25	98.2
c13075.graph_c0	AT4G18910.1	64.71	85	30	0	268	14	67	151	2e-34	119
c13120.graph_c0	AT4G35790.3	84.93	73	11	0	219	1	297	369	3e-37	130
c13125.graph_c0	AT2G47510.2	78.57	84	18	1	1	252	101	183	5e-36	126
c13127.graph_c0	AT3G20300.1	84.44	45	7	0	301	167	408	452	6e-19	80.1
c1313.graph_c0	AT2G13680.1	67.31	52	17	0	5	160	402	453	1e-20	85.5
c13133.graph_c0	AT3G49740.1	54.22	83	38	0	8	256	384	466	3e-21	85.9
c1315.graph_c1	AT3G02070.1	40.65	123	73	1	395	27	68	189	5e-19	80.1
c1318.graph_c0	AT5G55190.1	71.25	80	23	0	242	3	133	212	6e-37	123
c1318.graph_c1	AT5G55190.1	86.57	67	9	0	3	203	73	139	4e-39	128
c1319.graph_c0	AT4G05470.1	50.63	79	39	0	403	167	226	304	6e-20	83.2
c1320.graph_c0	AT5G67360.1	65.43	81	28	0	243	1	186	266	4e-32	116
c13218.graph_c0	AT5G58980.1	44.79	96	53	4	4	291	302	392	2e-16	72.8
c13227.graph_c0	AT3G07940.1	71.43	35	10	0	213	109	351	385	8e-10	52.8
c1323.graph_c0	AT5G67090.1	39.81	103	60	3	12	314	437	537	2e-13	64.7
c1323.graph_c1	AT3G14240.1	47.45	137	68	1	2	400	551	687	4e-38	136
c13233.graph_c0	AT1G62290.2	54.55	77	35	0	239	9	425	501	2e-26	100
c1324.graph_c0	AT3G04780.1	31.25	80	55	2	247	8	9	74	8e-07	44.3
c13248.graph_c0	AT4G34860.2	46.77	62	27	2	196	29	1	62	1e-07	47.4
c1328.graph_c0	AT3G47460.1	39.19	74	45	0	1	222	407	480	4e-10	54.7
c13294.graph_c0	AT1G10610.1	41.45	152	79	3	74	499	12	161	5e-38	135
c13306.graph_c0	AT4G17380.1	82.14	56	10	0	168	1	7	62	1e-24	95.5
c1331.graph_c0	AT2G05642.1	28.03	132	89	2	8	385	252	383	2e-10	57
c13338.graph_c0	AT3G25270.1	24.73	93	70	1	13	291	56	147	5e-06	43.1
c13371.graph_c0	AT3G63370.1	45.21	73	40	0	3	221	787	859	2e-16	72.8
c1339.graph_c0	AT1G61140.2	66.67	102	24	1	286	11	671	772	5e-37	132
c1343.graph_c0	AT4G37690.1	47.31	93	45	2	268	2	212	303	1e-23	92.4
c13478.graph_c0	AT3G63460.2	59.09	88	31	2	3	251	321	408	2e-24	94.7
c135.graph_c0	AT5G06400.1	52.5	40	19	0	81	200	614	653	4e-08	47.8
c13502.graph_c0	AT4G31940.1	43.69	222	115	4	645	10	86	305	5e-56	186
c1353.graph_c0	AT4G16600.1	79.8	99	19	1	294	1	89	187	8e-51	166
c13531.graph_c0	AT2G47730.1	25	160	106	4	652	215	107	260	5e-07	49.3
c13532.graph_c0	AT2G02800.2	69.23	104	32	0	312	1	80	183	2e-47	156
c1356.graph_c0	AT5G35830.1	47.06	85	45	1	74	328	88	168	8e-16	70.9
c13573.graph_c0	AT2G38320.1	45.1	102	56	0	3	308	270	371	5e-25	96.7
c13642.graph_c0	AT5G09950.1	48.08	52	27	0	7	162	103	154	6e-09	50.4
c1371.graph_c0	AT3G28345.1	77.06	109	25	0	1	327	957	1065	3e-50	169
c13746.graph_c0	AT1G47230.1	61.49	148	57	1	2	445	135	280	3e-57	182
c1376.graph_c0	AT4G28560.1	57.55	106	45	0	3	320	259	364	4e-35	124
c13765.graph_c0	AT5G55860.1	32.05	78	53	0	268	35	486	563	4e-09	51.6
c1378.graph_c0	AT5G54770.1	63.54	96	35	0	2	289	217	312	1e-37	129
c1379.graph_c0	AT2G34320.1	28.46	130	92	1	82	468	155	284	1e-13	67.4
c1381.graph_c0	AT4G39330.2	60.87	69	27	0	1	207	107	175	2e-23	90.9
c13832.graph_c0	AT3G61170.1	61.57	216	83	1	2	649	146	359	7e-85	267
c13900.graph_c0	AT3G57430.1	51.41	142	69	0	4	429	692	833	1e-43	152
c1392.graph_c0	AT1G60710.1	45	100	53	3	296	3	11	107	1e-15	71.2
c13923.graph_c0	AT3G10410.1	38.64	88	54	0	7	270	417	504	8e-14	67.8
c13928.graph_c0	AT2G45580.1	47.69	65	34	1	235	429	50	113	5e-13	65.1
c13931.graph_c0	AT3G10300.3	39.19	74	45	1	8	229	232	301	2e-11	57.8
c1396.graph_c0	AT3G49470.1	75	32	8	0	122	217	185	216	2e-07	46.6
c1399.graph_c0	AT1G04690.1	55.75	113	50	1	347	9	1	111	1e-37	130
c13994.graph_c0	AT5G05500.1	67.06	85	28	0	8	262	57	141	2e-39	129
c13997.graph_c0	AT5G60520.1	68.35	158	50	0	3	476	93	250	5e-82	245
c14.graph_c0	AT5G28030.2	48.53	68	34	1	314	114	52	119	3e-14	66.6
c14017.graph_c0	AT3G57610.1	49.3	71	35	1	1	210	104	174	3e-16	71.2
c14020.graph_c0	AT3G03480.1	48.72	78	39	2	279	49	373	449	4e-15	68.9
c14026.graph_c0	AT1G79760.1	42.25	71	30	4	263	84	225	294	4e-07	45.8
c1403.graph_c0	AT3G55080.2	56.76	37	16	0	13	123	312	348	3e-07	45.4
c14035.graph_c0	AT1G31180.1	44.09	93	46	3	2	262	112	203	1e-17	75.5
c14058.graph_c0	AT3G63380.1	28.35	127	91	2	382	2	361	475	2e-06	45.4
c14071.graph_c0	AT2G41740.1	32.43	74	47	1	215	3	898	971	6e-06	42
c14075.graph_c0	AT3G48000.1	52.78	72	32	1	14	223	54	125	3e-17	74.3
c14098.graph_c0	ATMG00665.1	61.97	71	27	0	217	5	320	390	5e-26	99
c1410.graph_c0	AT3G27470.2	57.34	143	55	2	4	414	35	176	7e-52	169
c14130.graph_c0	AT3G19270.1	75.82	91	22	0	1	273	371	461	3e-48	159
c14133.graph_c0	AT2G37770.2	54.05	74	34	0	257	36	138	211	2e-19	80.5
c14141.graph_c0	AT4G00230.1	66.49	191	64	1	3	575	451	640	2e-82	259
c1418.graph_c0	AT1G24360.1	48.72	117	60	0	512	162	140	256	7e-34	121
c14185.graph_c0	AT3G51000.1	42.22	45	26	0	224	90	274	318	1e-06	44.3
c1419.graph_c0	AT2G20140.1	61.82	55	21	0	59	223	35	89	2e-11	58.5
c1426.graph_c0	AT2G46410.1	56.36	55	24	0	208	44	22	76	7e-16	67.4
c14264.graph_c0	AT1G27170.2	44	50	28	0	219	70	746	795	1e-06	44.3
c1427.graph_c0	AT5G24510.1	37.5	56	35	0	122	289	4	59	1e-11	57.4
c1433.graph_c0	AT1G26910.1	80	105	21	0	318	4	25	129	5e-57	175
c14367.graph_c0	AT4G02750.1	50.72	69	34	0	6	212	584	652	5e-19	80.5
c1438.graph_c0	AT2G39830.1	81.05	95	18	0	286	2	247	341	2e-52	171
c1439.graph_c0	AT1G76770.1	29.29	198	124	4	2	547	50	230	2e-18	80.1
c144.graph_c0	ATMG01170.1	33.67	98	60	3	40	318	92	186	4e-06	43.9
c1442.graph_c0	AT5G39440.1	43.4	106	59	2	319	5	160	261	1e-21	89.4
c1449.graph_c0	AT4G20140.1	43.75	80	45	0	240	1	249	328	9e-18	75.9
c14499.graph_c0	AT2G37310.1	49.15	59	30	0	183	7	25	83	4e-11	57.4
c14501.graph_c0	AT3G42180.1	44.64	56	31	0	58	225	82	137	5e-09	50.8
c14522.graph_c0	AT5G14210.1	62.34	77	29	0	233	3	239	315	2e-25	97.8
c14530.graph_c0	AT5G03320.1	42.31	78	44	4	67	297	1	68	8e-06	42.7
c14532.graph_c0	AT1G02630.1	64.44	90	32	0	271	2	284	373	1e-34	121
c14567.graph_c0	AT1G13570.1	51.16	43	21	0	132	4	6	48	3e-09	52
c14569.graph_c0	AT1G11950.1	45.78	83	37	2	10	234	596	678	3e-18	77.4
c14572.graph_c0	AT1G78815.1	77.78	27	6	0	146	226	32	58	2e-08	48.5
c1461.graph_c0	AT5G43890.1	65	60	21	0	5	184	172	231	5e-21	84.3
c14611.graph_c0	AT3G16785.1	45.56	90	49	0	3	272	382	471	1e-22	90.5
c14622.graph_c0	AT1G35710.1	50.94	106	52	0	1	318	184	289	5e-27	103
c14638.graph_c0	AT5G11170.2	74.67	75	19	0	227	3	230	304	3e-34	119
c14647.graph_c0	AT5G67270.1	45.98	87	47	0	263	3	20	106	1e-23	91.3
c14657.graph_c0	AT5G38990.1	50.81	124	57	3	38	397	503	624	2e-31	117
c1467.graph_c1	AT4G29010.1	70	40	12	0	123	4	666	705	1e-12	63.5
c14682.graph_c0	AT1G10780.1	70.89	79	23	1	8	244	258	335	5e-35	122
c1469.graph_c0	AT3G59580.2	42.42	66	37	1	249	55	788	853	5e-09	52.4
c14699.graph_c0	AT4G39790.1	43.31	127	61	3	350	3	254	380	4e-22	90.1
c14713.graph_c0	AT4G27585.1	54.84	62	26	1	185	6	48	109	1e-13	63.9
c14719.graph_c0	AT4G34110.1	54.17	72	33	0	143	358	23	94	5e-18	78.6
c14724.graph_c0	AT2G34070.1	52	100	48	2	1	300	268	365	4e-30	110
c14728.graph_c0	AT1G20230.1	49.3	71	36	0	5	217	286	356	2e-19	80.1
c14736.graph_c0	AT5G24510.1	51.79	56	27	0	255	88	5	60	3e-13	60.8
c14749.graph_c0	AT3G57620.1	34.92	63	40	1	33	218	219	281	1e-06	44.3
c1476.graph_c0	AT5G57420.1	63.16	38	14	0	115	2	61	98	3e-10	52.8
c14795.graph_c0	AT5G17000.1	46.99	83	42	2	250	8	8	89	8e-16	70.9
c14803.graph_c0	AT4G27640.1	25.49	102	70	2	2	289	827	928	3e-06	43.9
c14812.graph_c0	AT3G23900.2	54.55	44	20	0	133	2	107	150	3e-09	52
c14814.graph_c0	AT2G16600.1	72.97	111	23	1	13	324	1	111	8e-54	166
c14831.graph_c0	AT5G22850.1	42.72	103	49	3	283	5	97	199	4e-19	80.5
c14842.graph_c0	AT2G25430.1	73.68	76	20	0	37	264	4	79	8e-30	110
c14859.graph_c0	AT2G22360.1	46.48	71	34	2	2	202	243	310	3e-14	65.1
c14860.graph_c0	AT1G54570.1	63.33	30	11	0	113	202	104	133	2e-12	52
c14875.graph_c0	AT3G49142.1	53.42	73	34	1	2	220	243	314	3e-17	73.9
c14876.graph_c0	AT3G14170.1	54.1	61	28	1	1	183	444	503	2e-14	67
c14880.graph_c0	AT1G56120.1	55.91	93	41	0	1	279	784	876	6e-33	119
c14902.graph_c0	AT4G31180.2	85.54	83	12	0	258	10	472	554	1e-45	153
c14903.graph_c0	AT3G51970.1	46.97	66	35	1	213	16	205	269	5e-16	70.1
c14926.graph_c0	AT2G31100.1	56.2	137	56	2	2	400	57	193	2e-49	162
c1493.graph_c0	AT1G11300.1	59.38	32	13	0	96	1	1319	1350	3e-06	43.1
c1496.graph_c0	AT3G21720.1	60.69	145	56	1	3	434	408	552	3e-54	179
c14971.graph_c0	AT1G20575.1	65.79	76	26	0	3	230	144	219	8e-27	97.8
c14974.graph_c0	AT5G41540.1	43.86	171	94	3	2	508	44	211	9e-40	142
c1499.graph_c0	AT4G35985.1	66.35	104	34	1	5	313	218	321	7e-42	142
c15.graph_c0	AT5G03690.2	69.57	69	21	0	5	211	152	220	1e-25	96.3
c150.graph_c0	AT3G51490.1	30.1	103	71	2	3	308	109	210	2e-08	50.8
c15043.graph_c0	AT5G28680.1	39.33	89	53	3	2	265	692	778	1e-10	56.2
c15059.graph_c0	AT1G19720.1	47.83	69	34	2	217	417	84	149	3e-11	60.1
c1506.graph_c0	AT2G34480.1	46.67	75	40	0	286	62	103	177	6e-16	68.9
c1506.graph_c1	AT2G34480.1	65	100	35	0	301	2	8	107	1e-45	145
c15060.graph_c0	AT5G12060.1	45.21	73	38	1	220	8	21	93	4e-12	58.2
c15071.graph_c0	AT2G37410.2	57.69	78	32	1	237	7	1	78	1e-18	77
c15077.graph_c0	AT3G55230.1	46.55	58	29	3	4	171	245	301	3e-06	43.9
c1510.graph_c0	AT1G80660.2	67.05	88	29	0	1	264	579	666	4e-33	120
c15117.graph_c0	AT1G23800.1	52.86	70	33	0	210	1	447	516	1e-18	78.2
c15134.graph_c0	AT1G20230.1	43.62	94	53	1	4	285	572	664	1e-21	89
c1515.graph_c0	AT1G75950.1	72	75	15	1	3	209	56	130	2e-32	109
c15152.graph_c0	AT1G77470.1	46.88	64	34	0	192	1	256	319	6e-16	70.1
c15171.graph_c0	AT5G55490.1	66.67	72	24	0	2	217	415	486	2e-28	105
c15187.graph_c0	AT1G22490.1	43.93	107	60	1	415	95	194	297	2e-22	90.5
c1519.graph_c0	AT1G20850.1	41.44	111	65	3	5	337	60	161	2e-17	76.3
c15217.graph_c0	AT5G18880.1	37.88	66	40	1	1	195	97	162	3e-13	62
c1522.graph_c0	AT2G47110.2	78.31	83	18	0	249	1	60	142	7e-16	67.8
c15238.graph_c0	AT2G07727.1	47.2	161	85	0	5	487	211	371	6e-38	135
c15279.graph_c0	AT3G09200.1	50	44	22	0	85	216	1	44	6e-07	44.7
c1529.graph_c0	AT1G69410.1	51.58	95	46	2	291	7	62	154	1e-28	100
c15290.graph_c0	AT2G02147.1	33.33	72	46	1	228	19	5	76	3e-08	46.6
c15295.graph_c0	AT3G23660.1	48.84	86	44	1	259	2	7	91	2e-26	102
c15318.graph_c0	AT5G16080.1	55.56	180	73	3	2	520	108	283	1e-56	181
c1532.graph_c0	AT5G49110.1	40	95	57	1	1	285	755	847	1e-14	67.8
c15321.graph_c0	AT3G14290.1	75	44	11	0	206	75	194	237	1e-14	65.5
c15335.graph_c0	AT3G42170.1	35.77	123	79	0	5	373	160	282	7e-22	89.7
c1534.graph_c0	AT5G50300.1	46.67	60	31	1	221	45	173	232	4e-10	53.9
c15363.graph_c0	AT4G18190.1	48.31	89	46	1	268	2	48	133	3e-14	66.2
c15364.graph_c0	AT2G21260.1	44.83	58	32	0	180	7	228	285	1e-14	66.2
c15427.graph_c0	AT1G13630.2	46.46	99	53	0	297	1	412	510	9e-22	88.2
c15457.graph_c0	AT5G05780.2	58.33	48	20	0	215	72	199	246	1e-11	57.8
c15478.graph_c0	AT1G26690.1	60.83	120	47	0	361	2	53	172	4e-54	168
c15490.graph_c0	AT2G38110.1	51.04	241	114	3	14	724	10	249	2e-82	254
c15506.graph_c0	AT5G19350.2	44.78	67	36	1	50	247	25	91	8e-14	64.7
c15515.graph_c0	AT5G50960.1	35	60	39	0	44	223	281	340	3e-08	48.5
c15558.graph_c0	AT4G37760.1	73.53	68	18	0	289	86	454	521	1e-27	104
c15588.graph_c0	AT4G35310.1	76.67	30	7	0	205	294	92	121	7e-10	54.7
c15613.graph_c0	AT4G28850.1	59.15	71	28	1	212	3	195	265	7e-26	95.9
c15631.graph_c0	AT1G27170.2	34.57	81	53	0	15	257	189	269	7e-16	71.2
c15638.graph_c0	AT1G08590.1	49.19	124	57	2	1	354	619	742	7e-26	100
c1564.graph_c0	AT3G14460.1	41.67	120	68	3	13	366	562	680	1e-11	60.8
c15643.graph_c0	AT1G14540.1	83.33	36	6	0	108	1	17	52	2e-12	60.1
c15644.graph_c0	AT3G55080.2	44.94	89	49	0	4	270	200	288	1e-19	81.3
c1565.graph_c0	AT5G01450.1	29.73	185	127	6	547	2	65	238	6e-14	69.7
c15661.graph_c0	AT2G15042.1	38.1	84	51	1	251	3	327	410	2e-10	55.1
c15668.graph_c0	AT2G39940.1	50	60	23	2	2	160	485	544	2e-11	58.9
c15719.graph_c0	AT1G13630.2	31.48	108	74	1	324	1	52	146	9e-09	54.7
c1578.graph_c0	AT1G65980.1	45.95	74	39	2	1	219	48	120	3e-15	65.9
c15789.graph_c0	AT1G59870.1	64.79	71	25	0	3	215	1249	1319	2e-27	102
c1579.graph_c0	AT3G49740.1	53	100	47	1	3	302	205	303	5e-27	103
c15796.graph_c0	AT1G61180.1	30.11	93	43	3	1	213	184	276	9e-07	44.7
c15798.graph_c0	AT5G23010.1	32.93	82	52	1	1	237	364	445	5e-10	53.9
c1582.graph_c0	AT1G04500.1	77.14	35	8	0	288	184	352	386	2e-12	61.6
c1584.graph_c0	AT2G41480.1	45.62	160	84	1	1	471	161	320	5e-43	145
c1585.graph_c0	AT3G23640.2	58.33	72	30	0	217	2	916	987	1e-26	100
c15851.graph_c0	AT1G53270.1	59.42	69	28	0	9	215	106	174	1e-18	77.8
c15861.graph_c0	AT4G19090.1	72.34	47	13	0	40	180	597	643	3e-16	71.2
c15912.graph_c0	AT4G17080.1	80	30	6	0	367	278	295	324	1e-09	54.3
c15922.graph_c0	AT1G09150.1	40	100	58	1	294	1	1	100	2e-19	78.2
c15937.graph_c0	AT4G14960.1	71.58	95	27	0	286	2	161	255	6e-44	147
c15978.graph_c0	AT5G06750.2	69.07	97	30	0	293	3	137	233	9e-45	148
c1599.graph_c0	AT1G15750.4	48.94	47	22	1	146	12	740	786	4e-06	46.2
c16008.graph_c0	AT2G29760.1	44.19	86	48	0	1	258	201	286	2e-18	77.8
c16012.graph_c0	AT1G64960.1	36.89	103	65	1	5	313	694	792	4e-11	58.2
c16016.graph_c0	AT3G15130.1	60.53	114	45	0	342	1	452	565	2e-46	158
c1604.graph_c0	AT3G29765.1	41.67	108	63	0	1	324	206	313	2e-22	90.5
c16040.graph_c0	AT3G49142.1	46.34	82	44	0	248	3	525	606	5e-20	82.4
c16084.graph_c0	AT1G08730.1	32.32	99	67	0	2	298	927	1025	1e-11	61.6
c16089.graph_c0	AT5G63810.1	82.14	84	15	0	252	1	240	323	9e-49	163
c1609.graph_c0	AT1G09270.3	68.57	70	22	0	5	214	166	235	1e-27	102
c1609.graph_c1	AT4G16143.2	73.68	76	20	0	229	2	173	248	3e-33	119
c16128.graph_c0	AT3G51700.1	40.3	67	40	0	3	203	212	278	6e-12	58.5
c16129.graph_c0	AT1G69550.1	36.25	80	49	2	352	119	1100	1179	2e-07	48.1
c16147.graph_c0	AT2G26790.1	41.55	142	65	2	1	372	656	797	4e-26	104
c1615.graph_c0	AT4G19130.1	58.67	75	27	1	3	215	442	516	1e-23	92.4
c16151.graph_c0	AT4G28600.1	49.46	93	46	1	292	17	621	713	6e-22	88.6
c16163.graph_c0	AT4G19220.1	43.04	79	45	0	5	241	690	768	1e-18	78.2
c16180.graph_c0	AT5G61340.1	55.13	78	35	1	241	8	201	276	8e-21	83.6
c16183.graph_c0	AT5G05600.1	67.2	186	61	0	560	3	90	275	6e-94	278
c16203.graph_c0	AT4G09680.2	47.27	55	28	2	1	162	229	282	2e-11	57.4
c16220.graph_c0	AT5G16520.1	60.53	114	45	0	363	22	336	449	3e-47	160
c16235.graph_c0	AT1G12260.1	59.15	71	26	4	210	7	132	197	1e-15	69.3
c16246.graph_c0	AT3G45300.1	33.33	84	51	2	158	394	135	216	1e-06	46.2
c16251.graph_c0	AT2G47610.1	64.05	153	55	1	461	3	26	176	3e-60	187
c16287.graph_c0	AT5G03570.2	69.39	49	15	0	152	6	100	148	3e-14	66.6
c1632.graph_c0	AT4G19210.1	51.58	95	46	0	5	289	368	462	5e-27	103
c1632.graph_c1	AT3G13640.1	61.36	88	34	0	15	278	466	553	1e-25	99.8
c16322.graph_c0	AT4G16120.1	65.29	121	42	0	2	364	504	624	1e-54	180
c1635.graph_c0	AT4G38630.1	53.1	113	53	0	89	427	1	113	1e-35	126
c1636.graph_c0	AT5G48670.1	35.23	88	56	2	14	274	1	82	1e-10	57.4
c16367.graph_c0	AT3G13080.2	55.07	69	31	0	2	208	1105	1173	4e-22	87.8
c1637.graph_c0	AT5G56030.1	98.67	75	1	0	227	3	71	145	2e-43	148
c164.graph_c0	AT1G18485.1	44.78	67	37	0	201	1	491	557	8e-10	52.8
c16402.graph_c0	AT5G16520.1	60.23	88	35	0	4	267	54	141	5e-35	125
c16406.graph_c0	AT2G32730.1	60.78	51	19	1	69	218	331	381	3e-10	54.3
c1641.graph_c0	AT4G25720.2	66.29	89	30	0	3	269	90	178	2e-38	129
c16410.graph_c0	AT5G51970.2	34.04	94	62	1	89	370	251	343	1e-10	57.8
c16414.graph_c0	AT4G23160.1	37.5	80	50	0	240	1	457	536	7e-13	62
c16424.graph_c0	AT5G56220.1	71.43	140	40	0	12	431	748	887	5e-62	204
c16438.graph_c0	AT5G19010.1	47.62	63	32	2	99	284	18	75	1e-08	50.8
c16457.graph_c0	AT2G14260.2	62.07	58	22	0	84	257	12	69	3e-07	46.2
c16493.graph_c0	AT4G16740.2	43.9	82	46	0	121	366	24	105	4e-18	79.3
c16504.graph_c0	AT4G23160.1	37.84	74	46	1	6	227	232	304	4e-10	53.9
c1651.graph_c0	AT5G16350.1	51.16	43	21	0	157	285	432	474	4e-08	49.7
c16544.graph_c0	AT2G42690.1	52.31	65	31	0	197	3	7	71	8e-17	73.2
c16549.graph_c0	AT3G13770.1	59.18	49	20	0	117	263	55	103	3e-16	72
c16551.graph_c0	AT3G01460.1	62.32	69	26	0	215	9	1039	1107	4e-24	93.6
c1656.graph_c0	AT1G76140.2	55.49	182	81	0	2	547	368	549	1e-68	222
c1656.graph_c1	AT1G20380.1	57.66	111	46	1	1	330	193	303	1e-40	142
c16566.graph_c0	AT2G06510.2	48.28	58	30	0	174	1	5	62	4e-11	57
c16585.graph_c0	AT4G15960.1	35	80	50	2	235	2	260	337	7e-10	54.3
c16587.graph_c0	AT3G17760.2	58.04	112	47	0	5	340	220	331	4e-42	144
c1660.graph_c0	AT5G33406.1	62	50	19	0	84	233	228	277	1e-18	78.2
c16614.graph_c0	ATMG00710.1	40.85	71	42	0	219	7	1	71	4e-12	57.8
c16641.graph_c0	AT1G51710.2	57.14	70	30	1	210	1	230	297	3e-19	79.7
c1666.graph_c0	AT3G02600.5	62.67	75	28	0	88	312	9	83	5e-32	114
c1667.graph_c0	AT5G46290.2	77.65	85	19	0	257	3	54	138	6e-41	138
c16694.graph_c0	AT3G11740.1	35.94	64	41	1	13	204	75	137	3e-10	53.1
c1671.graph_c0	AT5G28530.1	52.94	102	43	2	292	2	562	657	1e-31	116
c16716.graph_c0	AT5G20950.2	74.36	117	30	0	351	1	485	601	8e-58	188
c16726.graph_c0	AT5G62710.1	50.54	93	46	0	301	23	88	180	1e-22	90.5
c16760.graph_c0	AT1G31920.1	40.79	76	45	1	5	232	105	179	5e-13	62.4
c16770.graph_c0	AT5G65600.1	45.65	92	48	1	2	271	177	268	2e-19	81.3
c16799.graph_c0	AT4G00990.1	30.2	202	85	7	443	6	198	398	5e-23	94.4
c16804.graph_c0	AT4G23160.1	56.52	69	30	0	2	208	285	353	2e-20	82.8
c16829.graph_c0	AT5G61370.1	67.72	189	61	0	591	25	254	442	3e-83	254
c16844.graph_c0	AT3G23900.2	31.58	95	61	1	386	114	94	188	2e-07	48.9
c16861.graph_c0	AT1G56070.1	50	146	73	2	3	440	158	298	3e-41	146
c16862.graph_c0	AT4G03205.2	57.14	70	27	1	48	248	166	235	4e-25	93.6
c169.graph_c0	ATMG00710.1	32.31	65	44	0	6	200	5	69	2e-08	47.8
c16903.graph_c0	AT5G23570.1	61.76	34	13	0	152	253	322	355	3e-09	52
c16915.graph_c0	AT5G42080.2	73.91	69	18	0	1	207	359	427	1e-31	113
c16916.graph_c0	AT2G32830.1	48.81	84	43	0	272	21	107	190	9e-20	82
c16922.graph_c0	AT1G08590.1	69.62	79	24	1	241	5	411	488	7e-28	104
c16966.graph_c0	AT5G20010.1	60	75	30	1	4	228	110	183	2e-22	88.2
c17008.graph_c0	AT3G48280.1	50.57	87	43	0	261	1	401	487	4e-27	102
c17020.graph_c0	AT5G49650.2	54.55	66	30	0	5	202	155	220	3e-17	73.6
c1705.graph_c0	AT1G66530.1	37.12	132	78	3	582	202	44	172	1e-17	80.9
c1706.graph_c0	AT4G22840.1	67.29	107	35	0	1	321	298	404	8e-41	140
c17070.graph_c0	AT2G43790.1	53.85	39	18	0	117	1	69	107	3e-07	47.8
c17087.graph_c0	AT5G56290.1	48.84	43	22	0	11	139	510	552	5e-06	42.4
c17106.graph_c0	AT3G13980.1	69.57	46	13	1	127	261	312	357	2e-13	63.9
c17155.graph_c0	ATMG00810.1	51.47	68	33	0	212	9	9	76	1e-17	73.2
c17164.graph_c0	AT3G05320.1	75.51	49	12	0	17	163	254	302	7e-20	81.3
c1718.graph_c0	AT5G45200.1	41.1	73	43	1	238	20	602	672	3e-14	67
c1720.graph_c0	AT4G30520.1	45.83	72	35	4	8	211	124	193	3e-09	51.2
c1720.graph_c1	AT2G19230.1	48.94	47	24	0	153	13	438	484	1e-07	46.6
c1721.graph_c0	AT3G29180.2	71.68	113	32	0	340	2	335	447	4e-54	176
c17252.graph_c0	AT5G43890.1	52.87	87	37	3	286	38	166	251	5e-20	82.8
c17258.graph_c0	AT5G02960.1	78.87	142	30	1	476	51	2	142	5e-77	226
c1726.graph_c0	AT3G23670.2	43.28	67	37	3	206	9	26	81	4e-07	46.2
c17260.graph_c0	AT4G08920.1	66.67	48	16	0	144	1	198	245	2e-12	64.7
c17272.graph_c0	AT1G08820.2	51.61	62	30	0	6	191	70	131	2e-16	71.6
c17284.graph_c0	AT2G44100.2	76.25	80	19	1	242	3	17	95	1e-35	124
c173.graph_c0	AT3G48770.1	36.36	110	66	3	319	2	1483	1589	6e-13	63.5
c17307.graph_c0	AT1G19880.1	55.56	36	15	1	144	40	155	190	4e-06	43.1
c17337.graph_c0	AT5G51970.2	55.56	63	26	1	30	212	36	98	2e-16	71.6
c1737.graph_c0	AT2G17360.2	56.52	115	50	2	346	2	47	147	4e-39	129
c174.graph_c0	AT1G43670.1	52.78	72	34	0	229	14	73	144	7e-21	83.6
c1740.graph_c0	AT4G28780.1	72.84	81	22	0	243	1	23	103	5e-37	127
c17402.graph_c0	AT1G15080.1	47.83	46	24	0	729	592	143	188	1e-06	48.9
c1741.graph_c0	AT3G59100.1	67.33	150	49	0	6	455	1614	1763	6e-74	239
c17418.graph_c0	AT5G43060.1	52.88	104	48	3	309	1	201	302	3e-27	103
c17431.graph_c0	AT2G34930.1	48.24	85	44	2	255	1	646	728	3e-11	57.8
c17447.graph_c0	ATMG01250.1	31.25	112	73	3	445	122	13	119	2e-11	60.5
c17448.graph_c0	AT1G68420.1	49.09	55	25	1	17	172	1	55	3e-09	48.9
c17452.graph_c0	AT2G02870.3	44.26	61	34	0	4	186	254	314	6e-11	48.5
c17467.graph_c0	AT2G21510.1	48.39	62	32	0	196	11	7	68	3e-14	65.5
c17478.graph_c0	AT4G29010.1	55.32	47	21	0	148	8	9	55	2e-07	46.6
c17500.graph_c0	AT3G09080.1	60.36	111	44	0	337	5	546	656	5e-48	163
c1752.graph_c0	AT2G32830.1	37.78	90	56	0	314	45	172	261	1e-13	65.5
c17546.graph_c0	AT4G26640.1	67.86	28	9	0	13	96	284	311	2e-08	48.9
c17594.graph_c0	AT1G09210.1	56.52	69	30	0	1	207	197	265	9e-26	97.4
c1763.graph_c0	AT1G29310.1	70.51	78	23	0	234	1	124	201	6e-33	117
c17664.graph_c0	AT1G13080.2	55.22	67	30	0	202	2	295	361	1e-23	91.3
c17682.graph_c0	AT1G26796.1	28.75	80	57	1	243	4	55	129	4e-08	47.8
c17722.graph_c0	AT1G14320.1	76.58	111	26	0	333	1	1	111	1e-61	188
c17736.graph_c0	AT3G23990.1	65.45	110	38	2	1	330	367	474	8e-41	141
c17740.graph_c0	AT1G04710.1	59.12	137	54	1	9	413	281	417	4e-47	157
c1775.graph_c0	AT5G04060.1	69.31	101	31	0	2	304	497	597	2e-48	162
c1777.graph_c0	AT2G32320.1	56.76	74	32	0	5	226	405	478	8e-25	96.3
c1781.graph_c0	AT3G15130.1	49.12	114	56	1	339	4	189	302	2e-31	116
c17813.graph_c0	AT1G24180.1	62.86	70	26	0	1	210	172	241	3e-26	98.6
c17827.graph_c0	AT5G54160.1	54.79	73	33	0	6	224	152	224	4e-22	87
c1783.graph_c0	AT3G45750.1	27.03	148	92	3	137	532	55	202	9e-12	62.8
c17858.graph_c0	AT4G33680.1	79.73	74	15	0	1	222	291	364	6e-37	128
c17880.graph_c0	AT5G09890.1	41.67	60	35	0	43	222	72	131	2e-10	55.1
c179.graph_c0	AT3G55440.1	61.11	72	28	0	217	2	154	225	6e-26	95.5
c1792.graph_c0	AT2G25430.1	42.47	73	30	2	3	185	338	410	4e-11	57.8
c1792.graph_c1	AT4G32285.2	53.77	106	33	2	1	270	419	522	3e-28	106
c17934.graph_c0	AT3G48300.1	53.77	106	49	0	320	3	256	361	6e-37	130
c17948.graph_c0	AT1G04480.1	75.56	45	11	0	135	1	5	49	7e-19	74.3
c1796.graph_c0	AT3G48270.1	45.83	96	51	1	3	287	123	218	1e-22	90.1
c1796.graph_c1	AT5G24950.1	34.94	83	54	1	7	255	220	294	2e-11	58.2
c17962.graph_c0	AT1G75420.1	42.28	149	69	5	4	399	271	416	1e-18	80.9
c17963.graph_c0	AT3G14470.1	35.96	89	43	1	1	225	777	865	2e-13	63.5
c18029.graph_c0	AT1G79440.1	47.83	69	36	0	209	3	90	158	5e-15	67.4
c18037.graph_c0	AT1G76010.1	66.67	39	13	0	196	312	3	41	9e-08	48.9
c18042.graph_c0	AT4G16143.2	64.81	54	18	1	91	249	411	464	1e-14	67
c18046.graph_c0	AT1G09690.1	48	75	39	1	1	225	67	139	1e-17	73.2
c18057.graph_c0	AT3G13840.1	66.67	51	17	0	331	483	143	193	1e-14	70.5
c1806.graph_c0	AT3G13090.1	87.04	54	7	0	3	164	1250	1303	2e-29	91.7
c18060.graph_c0	AT1G20630.1	41.67	108	63	0	324	1	240	347	1e-24	96.3
c18069.graph_c0	AT1G20110.1	47.62	63	33	0	189	1	452	514	3e-17	73.9
c1807.graph_c0	AT1G76490.1	26.12	134	97	3	7	402	390	522	1e-08	52.4
c1810.graph_c0	AT5G20490.2	61.43	70	26	1	81	287	2	71	2e-21	87.4
c18110.graph_c0	AT1G16480.2	56.91	123	53	0	11	379	40	162	3e-42	147
c18122.graph_c0	AT1G01110.2	72.97	37	10	0	111	1	117	153	7e-10	53.5
c18136.graph_c0	AT5G41980.1	37.37	99	62	0	299	3	15	113	5e-15	69.7
c18144.graph_c0	AT2G34930.1	50	56	28	0	1	168	354	409	1e-12	60.8
c18167.graph_c0	AT2G21540.3	70.19	161	48	0	1	483	33	193	3e-79	244
c18168.graph_c0	AT5G25530.1	48.84	86	43	2	51	305	172	256	1e-18	78.6
c1818.graph_c0	AT3G05240.1	34.52	84	50	1	239	3	59	142	9e-09	50.8
c18189.graph_c0	AT4G09960.2	75.9	83	20	1	3	251	3	83	2e-38	127
c18205.graph_c0	AT5G43160.1	50.82	122	60	0	368	3	97	218	1e-36	125
c1826.graph_c0	AT3G14240.1	38.97	136	82	2	5	409	3	122	5e-24	96.3
c18267.graph_c0	AT4G36620.1	43.86	114	50	3	300	1	85	198	2e-21	84.3
c18270.graph_c0	AT3G11710.1	51.52	66	32	0	7	204	257	322	1e-18	77.8
c18280.graph_c0	AT5G01670.1	35.79	95	61	1	7	291	212	302	8e-13	62.8
c1829.graph_c1	AT1G75950.1	51.89	106	51	0	95	412	42	147	1e-33	115
c18313.graph_c0	AT2G37760.4	41.15	243	135	6	1	705	44	272	2e-55	179
c1832.graph_c0	AT3G04840.1	68.97	87	27	0	261	1	124	210	5e-39	130
c1833.graph_c0	AT5G48220.2	84	25	4	0	139	213	214	238	6e-08	48.5
c1835.graph_c0	AT5G01330.1	46.15	117	63	2	224	574	407	518	4e-22	93.2
c1836.graph_c0	AT1G71060.1	42.47	73	42	1	219	1	65	136	8e-14	65.1
c1837.graph_c0	AT5G60790.1	58.72	109	44	1	8	331	239	347	6e-37	131
c18427.graph_c0	AT4G08550.1	46.97	66	35	0	4	201	572	637	2e-11	59.3
c185.graph_c0	AT5G09410.1	49.15	59	30	0	15	191	592	650	3e-16	71.2
c18509.graph_c0	AT3G23750.1	48.31	89	46	2	270	4	515	593	5e-17	74.3
c18547.graph_c0	AT2G36170.1	57.78	45	19	0	104	238	3	47	1e-08	48.5
c18562.graph_c0	AT4G36020.1	49.32	73	27	3	270	82	226	298	4e-19	79.3
c1857.graph_c0	AT4G19220.1	39.33	89	54	0	3	269	233	321	1e-17	75.9
c18578.graph_c0	AT1G26480.1	82.09	67	12	0	203	3	98	164	3e-33	114
c18597.graph_c0	AT5G07350.1	36.25	80	46	2	9	233	786	862	3e-09	51.6
c18599.graph_c0	AT2G41130.1	32.5	80	54	0	6	245	122	201	5e-09	50.8
c18605.graph_c0	AT1G13440.2	86.21	29	4	0	183	97	163	191	2e-08	51.6
c1861.graph_c0	AT5G21090.1	49.02	51	26	0	161	9	91	141	7e-10	53.1
c18623.graph_c0	AT1G35710.1	50.98	102	45	2	9	299	841	941	1e-26	102
c18651.graph_c0	AT4G01570.1	63.46	104	36	2	1	306	615	718	9e-36	128
c1866.graph_c1	AT1G16030.1	32.89	149	87	4	1	408	21	167	1e-17	78.2
c18687.graph_c0	AT3G13235.3	64.94	77	27	0	82	312	155	231	2e-25	98.2
c18716.graph_c0	AT5G16780.1	63.41	82	30	0	283	38	686	767	7e-29	108
c18754.graph_c0	AT1G79640.2	85.29	68	10	0	2	205	227	294	2e-34	122
c18754.graph_c1	AT1G79640.2	78.95	57	12	0	1	171	296	352	2e-24	95.5
c18770.graph_c0	AT1G27400.1	69.32	88	27	0	6	269	87	174	3e-35	120
c18780.graph_c0	AT5G53460.3	78.31	83	18	0	249	1	1801	1883	2e-40	140
c18809.graph_c0	AT1G73700.1	30.43	69	48	0	16	222	102	170	3e-08	48.5
c18818.graph_c0	AT4G14970.1	61.9	189	71	1	564	1	121	309	5e-65	216
c18831.graph_c0	AT5G55810.1	45.76	59	32	1	309	485	6	63	6e-08	50.4
c18832.graph_c0	AT3G24090.1	43.02	172	81	4	65	529	199	368	2e-35	130
c18838.graph_c0	AT5G47880.2	75.71	70	17	0	215	6	1	70	1e-30	111
c18859.graph_c0	AT3G23750.1	75.51	98	24	1	1	294	725	819	3e-46	157
c18864.graph_c0	AT4G04650.1	37.89	95	58	1	16	297	96	190	5e-19	79.7
c18879.graph_c0	AT3G51840.1	76.06	71	17	0	357	145	360	430	2e-32	117
c18893.graph_c0	AT1G07180.1	75.34	73	18	0	222	4	428	500	1e-35	125
c18904.graph_c0	AT1G80100.1	71.24	153	44	0	574	116	1	153	6e-56	175
c18925.graph_c0	AT3G57290.1	57.38	61	26	1	44	226	207	266	3e-18	77
c18927.graph_c0	AT5G39000.1	50.31	161	78	2	3	479	563	721	1e-44	156
c18930.graph_c0	AT5G48050.1	34.78	69	45	0	42	248	32	100	2e-08	52
c18974.graph_c0	AT2G39940.1	36.9	84	49	1	4	243	245	328	1e-09	52.8
c1898.graph_c0	AT2G29120.1	57.14	70	30	1	6	215	521	589	3e-22	88.2
c18983.graph_c0	AT1G63130.1	50.67	75	33	1	215	3	218	292	5e-18	76.3
c1899.graph_c0	AT5G42310.1	29.89	87	61	0	271	531	243	329	4e-06	46.2
c19003.graph_c0	AT2G47730.1	57.14	140	59	1	3	419	118	257	2e-48	157
c19015.graph_c0	AT5G56030.1	70.94	265	77	1	1	795	120	381	4e-112	338
c19016.graph_c0	AT2G22070.1	46.15	78	42	1	1	234	569	645	8e-20	81.6
c19030.graph_c0	AT2G29500.1	40.54	74	44	1	292	71	78	150	7e-10	54.3
c1904.graph_c0	AT4G23160.1	30.69	101	70	0	305	3	244	344	3e-13	63.9
c19040.graph_c0	AT1G48030.2	44.93	69	37	2	7	210	85	152	8e-12	58.5
c19050.graph_c0	AT4G28780.1	60	40	15	1	205	89	326	365	2e-11	57.4
c19069.graph_c0	AT3G02555.1	44.87	78	33	3	295	92	28	103	4e-11	56.6
c1908.graph_c0	AT1G49870.2	55.56	36	16	0	7	114	740	775	6e-06	43.5
c19085.graph_c0	AT3G27325.1	36.84	76	42	2	8	217	270	345	6e-12	58.9
c19102.graph_c0	AT4G26590.1	45.19	104	57	0	4	315	473	576	4e-30	112
c1913.graph_c0	AT1G56340.2	62.34	77	28	1	1	228	135	211	9e-26	97.8
c1914.graph_c0	AT5G35695.1	50.7	71	33	2	221	15	63	131	2e-15	67.4
c19148.graph_c0	AT5G59700.1	69.7	33	10	0	205	303	469	501	1e-08	51.2
c19184.graph_c0	AT1G73020.2	36.49	74	47	0	228	7	509	582	1e-10	55.5
c19187.graph_c0	AT5G22060.1	40.22	92	54	2	3	275	274	356	5e-12	60.1
c1922.graph_c0	AT2G40610.1	88.1	84	10	0	254	3	82	165	7e-55	170
c1925.graph_c0	AT5G07340.1	66.67	66	21	1	2	196	109	174	8e-25	95.1
c1926.graph_c0	AT5G19820.1	52.83	53	25	1	160	2	423	474	2e-06	44.7
c1928.graph_c0	AT1G06360.1	71.79	39	11	0	262	146	259	297	4e-13	62.8
c1929.graph_c0	AT3G14730.1	39.2	125	72	3	364	2	361	484	2e-19	82.8
c19290.graph_c0	AT5G55190.1	57.53	73	31	0	37	255	2	74	1e-20	81.6
c1930.graph_c0	AT5G66100.1	42.19	64	37	1	84	275	335	397	8e-11	56.6
c19334.graph_c0	AT2G45510.1	52.04	98	41	2	1	276	272	369	8e-29	107
c1934.graph_c0	AT3G14440.1	48.48	99	44	2	278	3	53	151	7e-21	88.2
c19343.graph_c0	AT1G03495.1	49.37	79	39	3	235	2	3	79	1e-16	72.4
c19361.graph_c0	AT5G63920.1	70.59	119	35	0	359	3	118	236	1e-50	171
c19416.graph_c0	AT5G04250.2	30.48	105	65	2	12	302	231	326	3e-09	53.5
c1942.graph_c0	AT1G66530.1	41.67	60	35	0	1	180	446	505	1e-09	52.4
c19426.graph_c0	AT3G25250.1	50.98	102	45	2	292	2	5	104	5e-23	92.8
c1947.graph_c0	AT1G09410.1	53.62	69	32	0	208	2	456	524	2e-22	89
c19492.graph_c0	AT3G02710.1	84.62	39	6	0	8	124	322	360	2e-16	72
c1950.graph_c0	AT3G46850.1	45.65	92	50	0	5	280	574	665	5e-23	91.7
c19501.graph_c0	AT1G53200.2	38.98	59	36	0	178	354	19	77	1e-06	46.2
c19528.graph_c0	AT4G38390.1	83.33	78	13	0	3	236	120	197	8e-39	134
c19530.graph_c0	AT3G11430.1	78.95	38	8	0	273	160	444	481	4e-16	71.6
c19551.graph_c0	AT4G05130.1	60	60	24	0	227	48	178	237	4e-20	82
c19577.graph_c0	AT3G05545.1	83.87	31	5	0	285	193	64	94	1e-12	62
c1965.graph_c0	AT5G51700.1	53.85	39	18	0	6	122	30	68	2e-10	53.9
c1966.graph_c0	AT1G26880.2	54.1	61	28	0	188	6	1	61	3e-17	68.9
c1966.graph_c1	AT3G28900.1	55.56	54	22	1	257	102	58	111	3e-11	55.1
c19699.graph_c0	AT5G15520.1	62.9	62	23	0	66	251	6	67	2e-25	92
c19704.graph_c0	AT3G23770.1	59.38	96	39	0	60	347	32	127	3e-29	109
c19709.graph_c0	AT1G15390.1	63.41	41	15	0	2	124	208	248	1e-10	57.8
c19723.graph_c0	AT1G20630.1	54.92	122	55	0	386	21	262	383	7e-42	144
c1974.graph_c0	AT2G41530.1	50	110	55	1	332	3	9	117	2e-30	110
c19752.graph_c0	AT2G21170.1	47.44	78	41	0	1	234	70	147	2e-18	77
c19820.graph_c0	AT5G52640.1	83.72	43	7	0	84	212	267	309	4e-20	82
c1988.graph_c0	AT5G03740.1	36.84	95	60	0	317	33	1	95	6e-19	79.7
c19993.graph_c0	AT2G46490.1	41.43	70	26	2	1	165	6	74	2e-12	58.9
c19997.graph_c0	AT4G26640.1	72	50	14	1	99	248	275	323	4e-19	79.7
c2000.graph_c0	AT5G48870.1	65.33	75	23	2	231	16	8	82	1e-26	93.6
c20001.graph_c0	AT5G64290.1	55.17	29	13	0	55	141	535	563	6e-07	45.1
c20015.graph_c0	AT1G09400.1	41.35	104	60	2	331	23	124	226	3e-18	79
c2007.graph_c0	AT1G10180.1	38.64	88	53	2	279	19	566	652	1e-10	56.2
c20076.graph_c0	AT5G50850.1	72.46	69	19	0	208	2	121	189	4e-31	110
c20094.graph_c0	AT2G36170.1	90.32	62	6	0	259	74	62	123	3e-38	124
c20097.graph_c0	AT2G13600.1	36.07	122	78	0	37	402	111	232	4e-23	94
c20100.graph_c0	AT5G56030.1	69.05	84	25	1	2	250	125	208	1e-34	124
c20120.graph_c0	AT3G45740.1	38.24	68	42	1	205	2	45	111	5e-07	44.7
c20148.graph_c0	AT5G14400.1	38.03	71	44	1	2	214	134	192	4e-07	45.1
c20150.graph_c0	AT5G43940.1	62.34	77	28	1	229	2	64	140	1e-28	104
c20154.graph_c0	AT2G30090.1	53.12	64	30	0	11	202	11	74	1e-16	72
c20167.graph_c0	AT5G24360.3	43.86	57	32	0	248	78	470	526	2e-11	58.2
c20217.graph_c0	AT2G25060.1	61.54	39	15	0	1	117	77	115	1e-11	57.4
c20223.graph_c0	AT1G22200.1	50	58	29	1	44	217	322	378	9e-12	58.5
c20268.graph_c0	AT4G37690.1	40	80	46	3	69	302	21	89	7e-10	54.3
c20315.graph_c0	AT3G45300.1	43.18	88	49	1	1	261	130	217	4e-18	77
c20317.graph_c0	AT3G57610.1	55.56	90	40	0	272	3	123	212	8e-19	79.3
c2044.graph_c0	AT5G23630.1	38.2	89	51	2	257	3	970	1057	8e-12	59.3
c2044.graph_c1	AT5G23630.1	54.95	91	41	0	274	2	1054	1144	2e-26	101
c2046.graph_c0	AT5G48060.1	77.17	184	33	2	525	1	553	736	3e-99	308
c2049.graph_c0	AT1G05650.1	36.76	68	43	2	205	2	274	338	1e-08	49.3
c20508.graph_c0	AT5G24810.1	75.76	33	8	0	174	76	763	795	1e-08	49.7
c20524.graph_c0	AT3G28007.1	64.18	67	24	0	2	202	114	180	1e-24	92
c20548.graph_c0	AT3G12160.1	37.88	66	41	0	207	10	55	120	3e-09	50.8
c20551.graph_c0	AT3G19184.1	50.79	63	31	0	229	41	146	208	2e-14	51.6
c2057.graph_c0	AT1G65790.1	68.42	95	30	0	2	286	606	700	9e-41	142
c20595.graph_c0	AT1G21250.1	43.64	55	31	0	184	20	9	63	5e-09	50.8
c20621.graph_c0	AT2G37880.1	64.29	84	29	1	2	250	162	245	5e-29	104
c20630.graph_c0	AT1G72470.1	67.74	31	10	0	108	16	78	108	1e-07	46.6
c2068.graph_c0	AT3G18670.1	57.97	69	29	0	209	3	334	402	2e-18	77
c2074.graph_c0	AT4G17980.1	82.22	45	8	0	106	240	1	45	5e-21	83.2
c2083.graph_c0	AT5G02500.2	69.03	113	35	0	3	341	53	165	4e-49	163
c2090.graph_c0	AT4G20400.1	64.38	73	26	0	220	2	25	97	1e-28	109
c2090.graph_c1	AT4G20400.2	68.57	35	11	0	3	107	36	70	2e-13	62.8
c20917.graph_c0	AT1G06520.1	65.25	118	39	1	2	349	467	584	2e-48	163
c20952.graph_c0	AT3G08530.1	57.97	69	29	0	16	222	770	838	2e-20	83.2
c21017.graph_c0	AT5G13870.1	52.63	57	27	1	172	2	1	53	5e-09	50.8
c21073.graph_c0	AT1G79890.1	63.1	168	56	3	3	488	675	832	1e-63	209
c21103.graph_c0	AT5G51970.2	50.72	69	34	0	3	209	157	225	2e-13	63.9
c21119.graph_c0	AT2G43400.1	60.31	194	75	1	1	576	247	440	2e-69	222
c21124.graph_c0	AT3G20530.1	55.41	74	33	2	223	2	81	149	3e-17	73.9
c21149.graph_c0	AT2G05642.1	25	104	77	1	16	324	321	424	8e-08	48.9
c2115.graph_c0	AT2G27720.1	57.97	69	29	0	5	211	1	69	5e-17	71.2
c21156.graph_c0	AT1G26480.1	92.86	56	4	0	445	278	194	249	2e-30	110
c21165.graph_c0	AT1G30290.1	56.52	69	30	0	6	212	186	254	8e-15	67
c21180.graph_c0	AT4G36190.1	32.91	79	52	2	6	239	340	415	8e-06	43.9
c2120.graph_c0	AT1G30220.1	28.72	94	65	1	314	39	268	361	2e-09	53.5
c2120.graph_c1	AT1G30220.1	34.67	75	49	1	252	28	187	260	1e-08	50.4
c2121.graph_c0	AT5G48380.1	34.4	125	51	4	341	60	488	612	2e-11	60.1
c21249.graph_c0	AT1G65920.1	50.29	173	76	4	142	630	1	171	4e-46	162
c21268.graph_c0	AT4G02570.4	50	74	35	1	3	218	127	200	3e-16	71.2
c21275.graph_c0	AT1G14790.1	32.18	87	55	1	249	1	295	381	7e-08	48.1
c2128.graph_c0	AT2G12646.1	51.72	116	36	3	4	291	109	222	2e-33	116
c2129.graph_c0	AT1G43760.1	33.33	63	41	1	11	196	444	506	9e-06	39.7
c2130.graph_c1	AT5G65687.1	23.86	197	143	5	571	2	91	282	2e-06	47.4
c21305.graph_c0	AT5G38880.1	55.56	45	19	1	228	359	550	594	1e-10	50.1
c21311.graph_c0	AT4G20050.2	67.86	140	45	1	420	1	286	424	2e-63	201
c21376.graph_c0	AT5G55560.1	60.87	92	34	1	2	271	209	300	1e-35	124
c2140.graph_c0	AT3G23890.2	42.11	95	52	2	3	278	561	654	2e-13	64.3
c21416.graph_c0	AT5G65570.1	41.75	103	60	0	6	314	345	447	3e-25	98.6
c21434.graph_c0	AT3G07160.1	46.88	96	49	1	4	285	724	819	5e-25	97.4
c21435.graph_c0	AT5G11920.2	47.62	42	22	0	35	160	277	318	9e-08	48.9
c2144.graph_c0	AT5G23630.1	55	80	36	1	240	1	518	595	7e-24	93.6
c21459.graph_c0	AT5G23100.1	51.2	125	53	3	352	2	18	142	2e-26	99.8
c21463.graph_c0	AT1G78700.1	58.14	43	18	0	97	225	30	72	3e-11	57.4
c21467.graph_c0	AT5G56440.1	52.17	46	22	0	199	336	1	46	4e-11	58.5
c21486.graph_c0	AT3G52970.1	76.32	76	16	2	10	231	269	344	1e-30	112
c21508.graph_c0	AT2G23180.1	41.18	221	122	4	24	662	173	392	5e-49	167
c2153.graph_c0	AT5G55400.1	44.37	142	79	0	1	426	261	402	5e-35	127
c21542.graph_c0	AT5G45140.1	70.27	37	11	0	111	1	41	77	1e-11	58.2
c2155.graph_c0	AT5G49030.2	49.02	51	26	0	130	282	830	880	4e-07	46.6
c21574.graph_c0	AT1G07390.2	49.25	134	68	0	446	45	719	852	6e-35	128
c21588.graph_c0	AT3G48610.1	70	60	18	0	180	1	305	364	2e-24	98.2
c2159.graph_c0	AT2G39510.1	56.18	89	39	0	65	331	7	95	5e-28	104
c21592.graph_c0	AT4G16110.1	28.83	222	124	3	3	566	69	288	6e-28	110
c2160.graph_c0	AT2G20420.1	38.6	57	35	0	25	195	141	197	3e-11	57
c21603.graph_c0	AT5G26570.2	32.86	70	47	2	1	210	94	155	4e-06	42.7
c2161.graph_c0	AT5G39000.1	33.33	57	38	0	198	28	742	798	4e-06	42.4
c21612.graph_c0	AT2G45290.1	64.91	57	20	0	173	3	84	140	9e-22	87.4
c21646.graph_c0	AT5G58230.1	59.15	71	29	0	3	215	276	346	4e-23	90.9
c2165.graph_c0	AT1G14790.1	50	46	23	0	26	163	431	476	5e-10	48.9
c21670.graph_c0	AT4G39330.2	64.1	78	28	0	2	235	22	99	4e-34	118
c2168.graph_c0	AT5G24130.1	64.44	90	31	1	2	268	11	100	2e-22	89.4
c21700.graph_c0	AT1G43670.1	49.23	65	33	1	17	211	181	244	9e-15	66.6
c21709.graph_c0	AT2G41740.1	61.02	118	46	0	1	354	301	418	4e-30	112
c2171.graph_c0	AT1G13790.1	40.35	171	95	1	7	498	357	527	5e-32	120
c21710.graph_c0	AT3G14470.1	44.32	185	102	5	1	552	379	552	2e-40	146
c21746.graph_c0	ATMG00510.1	71.43	63	18	0	3	191	332	394	1e-24	94
c21754.graph_c0	AT4G20060.1	56.6	106	46	0	65	382	1	106	3e-30	114
c21756.graph_c0	AT1G27880.1	59.56	136	55	0	408	1	746	881	4e-51	173
c21763.graph_c0	AT5G12430.1	43.9	82	45	1	1	243	700	781	3e-17	74.3
c2179.graph_c0	AT1G76420.1	57.81	128	39	3	2	340	91	217	2e-45	151
c2180.graph_c0	AT3G28345.1	73.55	121	32	0	2	364	178	298	8e-58	192
c2180.graph_c1	AT3G28415.1	54.1	61	28	0	81	263	297	357	1e-17	75.9
c2181.graph_c0	AT1G64350.1	67.86	28	9	0	2	85	63	90	1e-08	49.7
c21826.graph_c0	AT4G38130.2	85.71	70	10	0	2	211	123	192	3e-38	131
c21828.graph_c0	AT5G55830.1	41.79	67	38	1	304	107	579	645	2e-11	59.3
c21841.graph_c0	AT5G07610.1	25.81	217	134	7	576	7	172	384	8e-14	69.3
c21856.graph_c0	AT1G60680.1	30.26	76	51	2	230	9	199	272	1e-06	43.9
c2186.graph_c0	AT2G28700.1	37.93	116	72	1	2	349	6	117	4e-20	85.5
c21872.graph_c0	AT4G02360.1	36.07	61	39	1	4	186	81	140	1e-07	45.8
c2188.graph_c0	AT2G11810.1	78.57	42	9	0	157	32	385	426	4e-16	71.6
c21883.graph_c0	AT5G19040.1	61.07	131	49	3	387	1	1	129	4e-42	143
c2193.graph_c0	AT3G48530.1	78.75	80	17	0	242	3	30	109	2e-36	126
c21940.graph_c0	AT2G42520.1	50.54	93	46	1	279	1	173	258	9e-23	90.9
c21982.graph_c0	AT1G53270.1	73.11	119	32	0	3	359	115	233	1e-50	168
c21992.graph_c0	AT2G39970.1	36.92	65	37	1	193	11	22	86	4e-07	47
c22004.graph_c0	AT5G46450.1	38	100	52	4	284	15	524	623	3e-13	63.9
c22006.graph_c0	AT1G08880.1	79.05	105	22	0	377	63	21	125	2e-45	144
c22032.graph_c0	AT4G22760.1	41.82	110	64	0	13	342	68	177	1e-26	102
c2208.graph_c0	AT4G32700.2	70.69	58	17	0	291	118	2095	2152	3e-21	86.7
c22101.graph_c0	AT1G48720.1	27.91	86	47	1	238	26	8	93	3e-06	42
c2217.graph_c0	AT4G13010.1	36.15	130	83	2	394	5	72	198	9e-09	52.8
c22211.graph_c0	AT1G76320.2	30	120	84	2	4	363	448	554	5e-11	58.5
c22215.graph_c0	AT1G50410.1	56.39	360	114	4	1	951	558	909	3e-127	387
c22225.graph_c0	AT1G11910.1	58.2	122	51	0	3	368	136	257	1e-47	159
c2223.graph_c0	AT5G18460.1	53.95	76	33	2	5	226	308	383	5e-24	92.8
c22233.graph_c0	AT2G05630.1	78.67	75	16	0	225	1	7	81	5e-40	127
c22236.graph_c0	AT5G14780.1	38.03	71	42	1	209	3	7	77	3e-08	48.9
c22243.graph_c0	AT1G62310.1	35.56	45	29	0	140	274	209	253	1e-07	47.8
c22270.graph_c0	AT2G20990.1	32.93	82	55	2	2	247	464	539	7e-09	50.8
c22271.graph_c0	AT1G52240.1	71.79	39	11	0	128	244	479	517	1e-11	58.5
c22275.graph_c0	AT5G35790.1	60.26	78	27	2	2	223	317	394	7e-23	90.1
c2228.graph_c0	AT2G47470.2	51.92	104	50	1	4	315	109	211	3e-27	100
c2228.graph_c1	AT2G47470.3	46.48	71	38	0	215	3	218	288	1e-17	74.7
c2230.graph_c0	AT4G35920.3	79.52	83	17	0	5	253	338	420	5e-45	151
c22301.graph_c0	AT1G79620.1	56.03	116	51	0	350	3	80	195	1e-36	134
c22319.graph_c0	AT1G58520.3	68.09	47	15	0	105	245	28	74	5e-19	79
c22330.graph_c0	AT4G22410.1	61.9	63	24	0	201	13	31	93	7e-22	85.9
c22337.graph_c0	AT4G13750.1	30.38	79	53	1	232	2	794	872	3e-06	44.3
c22346.graph_c0	AT4G08850.2	45.95	74	37	2	215	3	775	847	1e-16	72.4
c2236.graph_c0	AT4G21390.1	40	75	45	1	225	1	673	718	3e-09	51.6
c2237.graph_c0	AT3G63470.1	55.36	56	25	0	175	8	377	432	7e-30	74.3
c2237.graph_c1	AT3G63470.1	55.81	43	19	0	4	132	251	293	3e-12	60.1
c22407.graph_c0	AT4G39520.1	79.31	29	6	0	182	96	1	29	3e-08	49.7
c22438.graph_c0	AT1G09210.1	54.29	70	32	1	210	1	21	89	9e-19	79
c22466.graph_c0	AT5G36110.1	50.65	77	38	1	236	6	307	381	4e-23	90.9
c22467.graph_c0	AT1G15930.2	55	100	45	0	152	451	25	124	3e-37	124
c22469.graph_c0	AT2G27770.1	50.82	61	29	2	233	54	263	319	5e-13	62
c22471.graph_c0	AT3G11250.1	44.04	109	61	0	1	327	23	131	4e-25	96.3
c22489.graph_c0	AT3G63460.3	71.9	121	33	1	200	559	974	1094	1e-48	172
c22498.graph_c0	AT2G01905.1	65.06	83	29	0	2	250	103	185	6e-30	105
c225.graph_c0	AT4G19090.1	45.45	44	24	0	106	237	547	590	2e-07	47
c2251.graph_c0	AT3G09900.1	43.48	69	37	1	312	112	147	215	5e-12	59.7
c22514.graph_c0	AT1G01580.1	62.5	48	18	0	213	70	678	725	2e-14	66.2
c22527.graph_c0	AT1G70660.2	51.25	80	39	0	259	20	62	141	2e-28	100
c22568.graph_c0	AT2G47000.1	72.46	69	19	0	207	1	187	255	1e-25	97.8
c22582.graph_c0	AT1G23460.1	66.67	69	23	1	213	7	374	441	2e-27	102
c2259.graph_c0	AT1G63380.2	39.33	89	54	4	291	25	87	165	2e-06	44.7
c2260.graph_c0	AT1G78900.2	69.23	26	8	0	40	117	201	226	5e-06	42.7
c22617.graph_c0	AT1G10240.1	36.36	66	42	0	3	200	198	263	1e-08	49.3
c2262.graph_c0	AT2G17140.1	47.62	84	44	0	2	253	649	732	3e-22	89
c22673.graph_c0	AT1G80780.2	52.94	51	24	0	229	77	44	94	3e-14	65.1
c22676.graph_c0	AT1G12840.1	40.38	52	31	0	38	193	284	335	2e-07	47.4
c2269.graph_c0	AT2G22900.1	59.38	96	38	1	4	288	326	421	5e-32	115
c22707.graph_c0	AT2G40610.1	80.49	82	16	0	246	1	24	105	9e-48	152
c2275.graph_c0	AT3G11670.1	74.53	106	27	0	3	320	543	648	1e-50	170
c2276.graph_c0	AT5G13850.1	44.44	81	45	0	243	1	15	95	5e-15	67
c2276.graph_c1	AT3G12390.1	49.45	91	46	1	276	4	96	184	4e-17	72.4
c2277.graph_c0	AT4G31070.1	53.12	64	30	0	60	251	379	442	8e-18	76.3
c22771.graph_c0	AT3G14460.1	32.74	113	74	3	7	339	484	589	1e-10	57.4
c22778.graph_c0	AT5G62570.1	50	50	25	0	210	61	300	349	2e-10	54.3
c22800.graph_c0	AT3G28715.1	51.25	80	39	2	242	3	136	211	4e-21	84.7
c22812.graph_c0	AT3G60770.1	83.87	93	15	0	4	282	59	151	5e-50	155
c22814.graph_c0	AT4G19191.1	61.43	70	27	0	3	212	452	521	2e-25	97.4
c22817.graph_c0	AT3G02330.1	56.22	185	61	3	1	495	393	576	4e-56	189
c22819.graph_c0	AT2G18100.1	70.89	79	22	1	236	3	525	603	4e-31	113
c2282.graph_c0	AT5G43940.1	64.94	77	26	1	228	1	102	178	5e-29	105
c22825.graph_c0	AT5G52470.1	70.49	61	18	0	1	183	238	298	3e-21	85.5
c2283.graph_c0	AT3G14630.1	51.22	123	60	1	4	372	387	508	2e-41	144
c22834.graph_c0	AT3G14160.1	44.23	104	56	3	317	12	226	326	2e-21	87.8
c2284.graph_c0	AT5G23860.2	69.74	76	23	0	230	3	1	76	2e-33	120
c22848.graph_c0	AT1G66780.1	60.27	73	29	0	1	219	406	478	1e-25	99.4
c2295.graph_c0	AT4G34210.1	38.89	72	44	1	217	2	2	70	4e-09	50.4
c22967.graph_c0	AT5G28010.1	43.36	143	79	1	2	424	17	159	1e-41	136
c2297.graph_c0	AT1G06690.1	42.11	57	33	0	173	3	192	248	6e-10	53.1
c2300.graph_c0	AT5G25780.1	45.9	61	33	0	233	51	576	636	7e-14	65.1
c23005.graph_c0	AT2G23070.1	92.42	66	5	0	201	4	233	298	2e-39	134
c2302.graph_c0	AT4G12400.1	40	120	72	1	414	55	6	120	4e-22	90.9
c23038.graph_c0	AT2G31300.1	43.86	57	32	1	209	39	141	196	5e-08	47.8
c23086.graph_c0	AT3G02645.1	51.47	68	32	2	18	218	339	405	1e-12	61.2
c2311.graph_c0	AT5G04340.1	52.63	38	18	1	196	309	146	182	3e-06	44.7
c23218.graph_c0	AT1G34300.1	47.78	90	47	1	221	490	471	558	8e-19	82.8
c23230.graph_c0	AT1G65780.1	44.78	67	35	2	39	233	914	980	1e-10	55.8
c23260.graph_c0	AT5G07280.1	47.71	109	57	0	4	330	129	237	2e-30	113
c23272.graph_c0	AT3G57710.1	39.62	53	32	0	1	159	249	301	3e-08	48.5
c23274.graph_c0	AT1G03220.1	49.47	95	47	1	2	283	248	342	2e-23	92
c23313.graph_c0	AT1G43722.1	34.09	88	55	1	289	35	90	177	1e-08	50.8
c23319.graph_c0	AT5G19660.1	32.98	94	50	3	277	35	325	418	3e-07	47.8
c2333.graph_c0	AT3G42170.1	67.69	65	21	0	206	12	393	457	1e-25	97.4
c23332.graph_c0	AT2G44690.1	41.18	68	40	0	213	10	16	83	1e-12	60.5
c23336.graph_c0	AT1G53830.1	58.69	259	94	3	2	739	154	411	2e-94	288
c2335.graph_c0	AT4G26020.1	58.88	107	44	1	3	323	142	247	1e-38	132
c23372.graph_c0	AT3G02740.1	70.77	65	19	0	7	201	207	271	3e-27	101
c2341.graph_c0	AT4G11820.1	34.21	114	73	2	340	5	161	262	1e-11	60.1
c2343.graph_c0	AT4G26690.1	51.11	45	22	1	254	120	665	707	3e-07	46.2
c23431.graph_c0	AT4G05180.1	61.11	54	20	2	46	204	1	51	8e-12	58.2
c23446.graph_c0	AT1G11340.1	37.93	87	51	3	2	253	83	163	6e-08	48.1
c23450.graph_c0	AT5G20730.3	42.11	95	50	3	3	272	965	1056	2e-12	61.2
c23490.graph_c0	AT5G08490.1	57.39	115	49	0	2	346	707	821	2e-45	156
c23492.graph_c0	AT1G64260.1	36.21	58	37	0	143	316	642	699	7e-08	48.9
c2350.graph_c0	AT4G12320.1	48.36	122	62	1	375	13	43	164	3e-31	115
c23500.graph_c0	AT4G26466.1	52.08	48	23	0	225	82	90	137	6e-12	57.4
c23510.graph_c0	AT1G71140.1	54.93	71	32	0	213	1	198	268	5e-14	64.7
c23522.graph_c0	AT1G43245.1	30.49	164	112	5	1	486	412	557	1e-16	76.6
c23524.graph_c0	AT5G44030.1	52.08	48	23	1	227	84	745	788	9e-11	55.8
c2355.graph_c0	AT4G02930.1	50.79	63	31	0	1	189	347	409	1e-17	75.1
c2355.graph_c1	AT4G02930.1	63.64	44	16	0	2	133	410	453	3e-11	58.5
c23552.graph_c0	AT1G65800.1	69.37	111	34	0	2	334	644	754	1e-49	167
c23553.graph_c0	AT3G48810.1	60	100	40	0	4	303	128	227	2e-37	133
c2359.graph_c0	AT2G31100.1	51.22	41	20	0	5	127	351	391	9e-10	53.9
c23599.graph_c0	AT4G08850.2	52.5	80	38	0	260	21	107	186	2e-19	80.9
c23604.graph_c0	AT4G01850.2	71.43	77	22	0	4	234	158	234	5e-38	130
c2361.graph_c0	AT5G55190.1	61.02	59	23	0	339	163	160	218	1e-18	77.4
c2362.graph_c0	AT4G09060.1	58.14	43	18	0	1	129	124	166	6e-11	55.8
c23640.graph_c0	AT2G33040.1	31.25	64	44	1	204	13	141	203	9e-07	44.3
c23641.graph_c0	AT1G72100.1	32.31	65	44	0	238	44	199	263	5e-07	45.8
c23650.graph_c0	ATMG00580.1	32.69	104	56	1	270	1	151	254	5e-09	51.6
c23651.graph_c0	AT5G26980.2	53.73	67	22	3	19	192	1	67	4e-13	62.8
c23674.graph_c0	AT5G42080.2	50.82	61	15	1	2	139	117	177	6e-11	56.2
c2368.graph_c0	AT1G05670.2	50.72	69	34	0	207	1	363	431	2e-15	68.9
c2368.graph_c1	AT1G05670.2	59.41	101	41	0	2	304	263	363	1e-34	124
c23695.graph_c0	AT2G35630.1	63.33	30	11	0	281	192	1467	1496	3e-06	43.9
c23722.graph_c0	AT1G44900.1	69.05	42	13	0	111	236	650	691	3e-14	65.1
c23727.graph_c0	AT2G39620.1	42.25	71	41	0	18	230	197	267	6e-13	62
c23731.graph_c0	AT1G68740.1	72.07	111	30	1	1	330	324	434	7e-49	165
c23732.graph_c0	AT3G10180.1	41.41	99	57	1	361	68	473	571	6e-15	69.7
c23737.graph_c0	AT5G14360.1	63.93	61	22	1	111	293	46	102	1e-18	75.5
c2380.graph_c0	AT3G24830.1	65.75	73	25	0	219	1	94	166	1e-30	106
c2383.graph_c0	AT1G52790.1	47.59	145	75	1	438	7	84	228	2e-43	147
c23831.graph_c0	AT3G18020.1	58.21	67	28	1	273	73	616	681	5e-17	74.3
c2387.graph_c0	AT1G68620.1	55	80	36	0	242	3	106	185	1e-26	99
c2388.graph_c0	AT3G24550.1	36.05	86	55	1	259	2	11	95	9e-08	48.9
c239.graph_c0	AT4G39660.1	49.33	75	36	1	134	352	51	125	2e-19	82.4
c2390.graph_c0	AT2G20360.1	35.79	95	56	2	1	270	188	282	3e-10	55.1
c23906.graph_c0	AT1G07725.1	37.97	79	49	1	240	4	461	538	7e-15	68.6
c2391.graph_c0	ATMG00810.1	55	60	27	0	182	3	2	61	1e-17	73.6
c2391.graph_c1	AT4G23160.1	57.14	49	21	0	126	272	378	426	1e-13	64.7
c23919.graph_c0	AT3G24240.1	41.18	85	49	3	258	7	498	580	4e-08	48.9
c23922.graph_c0	AT4G32480.1	67.5	40	13	0	3	122	209	248	1e-13	65.1
c23976.graph_c0	AT2G45220.1	72.64	106	29	1	4	321	228	331	1e-33	121
c2402.graph_c0	AT2G23770.1	48	125	65	1	4	378	369	489	1e-32	120
c24023.graph_c0	AT5G02540.1	37.5	64	40	1	194	3	78	140	1e-07	47
c24057.graph_c0	AT1G14820.2	53.73	67	31	0	203	3	91	157	3e-20	80.1
c2406.graph_c0	AT3G14470.1	35.63	87	49	3	241	2	701	786	6e-08	48.1
c24097.graph_c0	AT3G45030.1	70.37	54	16	1	99	260	16	67	1e-21	81.6
c24126.graph_c0	AT1G69040.1	72.28	101	28	0	306	4	97	197	1e-44	149
c2414.graph_c0	AT5G64920.1	77.78	27	6	0	119	199	284	310	1e-15	55.1
c24149.graph_c0	AT5G53742.1	46.27	67	36	1	246	46	40	105	6e-16	69.7
c24153.graph_c0	AT5G40230.1	67.65	68	22	0	32	235	274	341	9e-28	102
c24177.graph_c0	AT5G02960.1	76.72	116	27	1	36	383	1	115	4e-60	181
c24215.graph_c0	AT1G67040.1	59.7	67	27	2	202	2	9	72	6e-19	79.7
c24227.graph_c0	AT5G57190.1	90.28	72	7	0	216	1	490	561	2e-38	133
c24228.graph_c0	AT1G14430.1	52.11	71	33	3	3	212	243	310	2e-14	65.9
c24235.graph_c0	AT4G24020.1	50	46	22	1	137	3	303	348	8e-07	47
c2424.graph_c0	AT5G35810.1	41.25	160	87	3	5	463	38	197	5e-35	124
c2424.graph_c1	AT3G18670.1	54.64	97	44	1	305	15	458	553	1e-18	79.3
c24267.graph_c0	AT5G22920.1	65.28	72	25	0	346	131	198	269	1e-33	118
c2427.graph_c0	AT1G19260.1	48.21	56	29	0	1	168	711	766	2e-10	55.5
c2428.graph_c0	AT3G20475.1	77.42	31	7	0	269	177	646	676	7e-10	53.9
c24290.graph_c0	AT5G57870.1	38.57	70	35	2	155	340	251	320	2e-08	42.4
c24337.graph_c0	AT5G42190.1	49.09	55	28	2	39	203	7	58	1e-06	43.1
c24361.graph_c0	AT1G74030.1	62.11	95	35	1	287	6	214	308	1e-32	117
c24375.graph_c0	AT4G16740.1	50	88	44	0	282	19	349	436	4e-28	105
c24378.graph_c0	AT2G19770.1	75.65	115	28	0	510	166	20	134	2e-47	151
c24389.graph_c0	AT5G46450.1	46.09	128	65	3	3	374	324	450	2e-27	105
c2444.graph_c0	AT3G20730.1	38.81	67	40	1	2	199	302	368	1e-10	54.7
c24468.graph_c0	AT1G76140.2	80	80	16	0	240	1	556	635	3e-41	142
c2447.graph_c0	AT2G05642.1	35.82	67	43	0	5	205	39	105	1e-09	52.8
c24484.graph_c0	AT3G26780.1	63.11	103	38	0	311	3	122	224	6e-43	144
c2449.graph_c0	AT3G57150.1	55.47	137	59	2	3	407	302	431	1e-42	148
c2450.graph_c0	AT3G14470.1	42.86	112	62	1	3	332	208	319	2e-25	99.4
c24566.graph_c0	AT2G37760.2	38.67	75	44	1	3	221	214	288	1e-09	52.4
c246.graph_c0	AT2G04520.1	80.77	78	15	0	239	6	24	101	7e-43	135
c24607.graph_c0	AT1G22840.2	60.71	56	22	0	102	269	9	64	4e-22	82.4
c24649.graph_c0	AT3G23890.2	50	90	45	1	271	2	719	807	7e-23	90.9
c24725.graph_c0	AT1G22960.1	33.78	74	49	1	58	279	77	149	3e-08	49.7
c2477.graph_c0	AT1G24470.1	62.07	29	11	0	87	1	33	61	2e-06	44.3
c24772.graph_c0	AT5G42140.1	51.32	76	37	0	223	450	978	1053	3e-11	62.8
c2480.graph_c0	AT3G14160.1	48.33	60	28	2	214	44	236	295	8e-08	48.5
c24809.graph_c0	AT3G61170.1	67.14	70	23	0	215	6	383	452	3e-27	102
c24815.graph_c0	AT3G46730.1	46.67	75	38	1	1	219	163	237	4e-15	68.2
c2485.graph_c0	AT5G06360.1	72.09	43	11	1	345	220	87	129	3e-11	58.5
c2486.graph_c0	AT1G10780.1	67.86	28	9	0	85	2	1	28	4e-07	45.1
c2490.graph_c0	AT4G24020.1	34.48	58	38	0	259	86	892	949	8e-07	45.1
c24908.graph_c0	AT4G39090.1	38.67	75	39	3	1	204	106	176	7e-09	50.4
c24921.graph_c0	AT4G23160.1	36.51	63	40	0	77	265	53	115	6e-09	51.2
c2493.graph_c0	AT1G17910.1	27.93	111	75	3	6	323	29	133	1e-06	45.4
c25008.graph_c0	AT5G19450.2	71.91	89	25	0	1	267	409	497	2e-39	136
c2501.graph_c0	AT2G21720.1	41.98	81	45	1	1	237	583	663	6e-15	67.8
c25024.graph_c0	AT4G03440.1	37.8	82	51	0	3	248	326	407	3e-11	57.8
c2504.graph_c0	AT4G30490.1	51.28	78	38	2	234	1	162	234	1e-16	72.4
c25160.graph_c0	AT5G20290.1	71.88	64	18	0	206	15	63	126	2e-30	105
c25162.graph_c0	AT3G07550.2	46.55	58	31	0	4	177	193	250	3e-13	62.4
c2520.graph_c0	AT1G31040.1	72.06	136	38	2	456	49	45	176	2e-58	182
c25267.graph_c0	AT2G45510.1	52.34	256	121	1	2	766	118	373	3e-88	270
c2529.graph_c0	AT5G10720.1	36.23	69	44	2	1	207	114	176	7e-09	50.1
c253.graph_c0	AT1G14520.2	55.13	78	32	2	2	226	112	189	2e-20	82
c2532.graph_c0	AT5G28950.1	44.44	90	47	1	11	271	1	90	1e-21	83.6
c2543.graph_c0	AT1G22660.1	39.39	99	46	1	2	256	487	585	3e-18	77.8
c25432.graph_c0	AT4G25630.1	84.72	72	11	0	2	217	196	267	5e-39	130
c25539.graph_c0	AT1G74060.1	44.35	124	66	3	36	398	5	126	3e-24	93.2
c2557.graph_c0	AT5G24510.1	55.81	43	19	0	97	225	17	59	2e-09	50.1
c25586.graph_c0	AT2G39210.1	50.52	97	36	3	5	259	273	367	7e-22	87.8
c25606.graph_c0	AT5G38730.1	62.35	85	31	1	253	2	117	201	7e-28	104
c25679.graph_c0	AT2G15590.1	46.58	73	38	3	28	243	30	100	6e-13	59.3
c2573.graph_c0	AT5G49650.2	40	60	35	1	181	5	259	318	9e-09	49.7
c258.graph_c0	AT2G28550.2	65.12	43	15	0	3	131	269	311	1e-11	59.3
c25908.graph_c0	AT2G37440.2	51.72	87	42	1	6	266	273	357	2e-19	81.3
c2594.graph_c0	AT5G53510.1	72.22	36	10	0	108	1	24	59	1e-13	64.3
c2606.graph_c0	AT1G28340.1	34.86	109	65	4	311	3	376	476	1e-11	59.3
c26137.graph_c0	AT2G18180.1	45.36	97	51	1	288	4	417	513	2e-21	87
c26138.graph_c0	AT1G11790.1	49.43	87	44	1	314	54	314	374	3e-16	73.2
c26150.graph_c0	AT2G42600.2	76.92	39	9	0	96	212	291	329	1e-13	63.9
c26160.graph_c0	AT4G18100.1	67.69	130	42	0	39	428	4	133	9e-60	181
c26181.graph_c0	AT1G10610.1	41.38	87	51	1	133	393	356	441	6e-11	60.5
c26227.graph_c0	AT1G55150.1	69.16	107	33	0	7	327	122	228	4e-49	162
c26296.graph_c0	AT4G22760.1	67.14	70	23	0	215	6	475	544	8e-26	98.2
c2632.graph_c0	AT4G23160.1	40.91	66	39	1	236	39	514	578	2e-09	52.4
c26327.graph_c0	AT5G65900.1	52.5	120	56	4	365	9	238	350	7e-26	100
c26337.graph_c0	AT1G48860.2	60.78	51	19	1	189	40	190	240	4e-08	50.8
c26346.graph_c0	AT1G60950.1	74.6	63	14	1	183	1	34	96	5e-29	100
c2637.graph_c0	AT3G19860.2	70.49	61	18	1	69	251	49	108	4e-22	87.4
c26384.graph_c0	AT5G56310.1	63.19	144	53	0	4	435	263	406	1e-57	187
c26385.graph_c0	AT3G43300.2	81.16	69	13	0	208	2	951	1019	3e-31	113
c26389.graph_c0	AT5G18840.1	50.88	57	28	1	272	102	139	193	1e-10	56.6
c26411.graph_c0	AT2G27315.1	34.85	66	43	1	203	6	47	111	1e-09	52
c26423.graph_c0	AT5G24280.1	43.75	80	44	2	239	3	70	148	4e-14	65.9
c26520.graph_c0	AT2G31880.1	65.91	132	44	1	5	397	460	591	5e-60	195
c2655.graph_c0	AT4G10770.1	38.1	63	39	0	1	189	170	232	5e-08	48.1
c26608.graph_c0	AT1G15510.1	45.97	124	67	0	2	373	643	766	5e-31	116
c26710.graph_c0	AT1G74310.1	64.79	71	25	0	1	213	535	605	1e-25	97.8
c26715.graph_c0	AT5G40410.1	55.56	72	32	0	221	6	429	500	2e-24	94.4
c26756.graph_c0	AT3G21670.1	66.67	111	36	1	341	12	5	115	1e-42	147
c26942.graph_c0	AT2G47110.2	60.42	48	19	0	86	229	105	152	3e-18	74.3
c26969.graph_c0	AT4G38130.2	57.58	66	27	2	98	292	176	240	3e-16	72.4
c2700.graph_c0	AT4G05130.1	63.16	57	21	0	2	172	357	413	4e-19	80.5
c27017.graph_c0	AT1G69560.1	78.46	65	14	0	2	196	158	222	4e-33	118
c27080.graph_c0	AT1G49740.1	64.96	137	48	0	3	413	223	359	4e-64	199
c27142.graph_c0	AT1G68720.1	77.05	122	28	0	44	409	1077	1198	2e-58	194
c27152.graph_c0	AT5G07170.1	42.05	88	48	3	265	11	135	221	6e-10	53.9
c27155.graph_c0	AT2G20450.1	39.44	71	43	1	55	267	3	71	4e-08	47.4
c2720.graph_c0	AT2G38130.2	61.11	54	21	0	6	167	108	161	3e-14	64.3
c2723.graph_c0	AT4G24520.2	34.17	199	124	9	121	696	496	688	1e-25	105
c27298.graph_c0	AT3G02850.1	63.5	137	50	0	38	448	71	207	3e-54	183
c2735.graph_c0	AT5G41580.1	53.85	52	24	0	199	44	239	290	3e-13	62.4
c27434.graph_c0	AT1G16470.2	72.73	88	24	0	279	16	5	92	2e-30	108
c27470.graph_c0	AT2G41480.1	50.75	67	33	0	3	203	219	285	9e-18	74.7
c27476.graph_c0	AT1G33350.1	36.94	360	221	6	4	1065	151	506	2e-81	259
c27482.graph_c0	AT4G34670.1	67.29	214	70	1	704	63	21	232	3e-101	295
c27485.graph_c0	AT4G15270.1	51.56	64	31	0	55	246	5	68	1e-13	65.5
c27488.graph_c0	AT4G34040.1	55.1	49	20	1	112	252	575	623	1e-08	50.4
c27489.graph_c0	AT4G16370.1	80.45	445	87	1	3	1337	141	584	0	751
c27491.graph_c0	AT3G28345.1	53.06	703	328	4	1	2103	559	1236	0	706
c27493.graph_c0	AT4G03965.1	36.45	214	124	8	711	106	17	208	4e-26	102
c27494.graph_c0	AT5G49840.1	71.6	81	16	1	11	232	197	277	2e-32	117
c27498.graph_c0	AT5G12350.1	76.42	229	54	2	2	688	600	826	1e-112	347
c275.graph_c0	AT4G26100.1	36.56	93	59	0	286	8	5	97	2e-11	59.7
c27501.graph_c0	AT5G50780.1	66.67	63	21	0	384	196	380	442	1e-28	90.1
c27502.graph_c0	AT4G34590.1	79.31	29	6	0	231	317	20	48	3e-08	48.9
c27504.graph_c0	AT3G01180.1	83.5	400	66	0	2	1201	393	792	0	724
c27505.graph_c0	AT4G00560.1	69.34	137	42	0	737	327	183	319	4e-63	200
c27506.graph_c0	AT5G43120.1	54.17	72	33	1	1	216	496	562	1e-18	82
c27508.graph_c0	AT4G15475.1	32.28	127	85	1	384	7	367	493	1e-12	67.8
c27510.graph_c0	AT3G52905.1	36	175	110	5	742	224	1	165	4e-22	90.1
c27512.graph_c0	AT1G52600.1	73.13	67	18	0	3	203	113	179	2e-29	105
c27513.graph_c0	AT5G13550.1	51.04	96	42	1	273	1	33	128	7e-27	107
c27514.graph_c0	AT4G23160.1	34.19	117	62	2	1930	2235	36	151	2e-13	74.7
c27516.graph_c0	AT5G19820.1	51.61	62	28	1	430	609	20	81	3e-07	50.4
c27517.graph_c0	AT4G17790.1	81.33	75	14	0	244	468	52	126	2e-39	134
c27519.graph_c0	AT3G11340.1	63.16	57	21	1	172	2	6	57	4e-19	79.7
c2752.graph_c0	AT3G05960.1	47.5	40	21	0	124	5	16	55	2e-06	43.5
c27520.graph_c0	AT4G37770.1	77.3	163	37	0	490	2	87	249	3e-86	263
c27521.graph_c0	AT5G19420.1	91.55	71	6	0	213	1	540	610	1e-40	140
c27522.graph_c0	AT5G09810.1	96	25	1	0	356	282	353	377	2e-10	56.6
c27535.graph_c0	AT3G43210.1	57.65	536	206	10	2	1546	414	938	0	543
c27542.graph_c0	AT1G72470.1	65.74	610	190	11	1823	51	25	623	0	661
c27545.graph_c0	AT5G08290.1	87.32	142	18	0	597	172	1	142	3e-90	261
c27548.graph_c0	AT2G28690.1	44.29	219	121	4	24	677	1	177	2e-47	158
c27549.graph_c0	AT4G11280.1	69.31	189	58	0	567	1	32	220	8e-94	281
c27551.graph_c0	AT3G10330.1	92.5	40	3	0	122	3	1	40	9e-21	82.8
c27552.graph_c0	AT1G79690.1	77.66	94	21	0	2	283	467	560	2e-46	157
c27554.graph_c0	AT5G14410.1	66.67	39	13	0	354	470	69	107	5e-12	61.2
c27556.graph_c0	AT2G31660.1	56.44	101	36	1	63	341	933	1033	5e-27	103
c27558.graph_c0	AT1G22360.2	66.3	92	31	2	54	329	1	90	1e-36	129
c27562.graph_c0	AT4G10770.1	69.23	143	44	1	429	1	33	168	1e-60	199
c27568.graph_c0	AT5G56030.1	95.92	98	4	0	5	298	535	632	2e-47	160
c27576.graph_c0	AT5G12870.1	85.09	114	17	0	405	64	11	124	2e-71	218
c27577.graph_c0	AT2G16460.2	63.89	72	24	1	106	315	30	101	3e-22	85.5
c27578.graph_c0	AT4G34670.1	57.97	207	87	0	109	729	22	228	5e-79	238
c27579.graph_c0	AT5G02910.2	32.81	128	76	4	661	308	64	182	7e-10	58.2
c27582.graph_c0	AT4G06744.1	54.73	402	168	6	1244	81	5	404	6e-148	426
c27585.graph_c0	AT3G50120.1	72.45	392	108	0	6	1181	140	531	0	590
c27586.graph_c0	AT5G56060.1	45.31	64	34	1	396	208	131	194	8e-13	62.8
c27591.graph_c0	AT2G25940.1	67.33	101	32	1	81	380	45	145	6e-44	149
c27592.graph_c0	AT4G36250.1	67.5	80	26	0	243	4	141	220	7e-31	112
c27596.graph_c0	AT5G14230.1	53.4	309	142	3	1107	187	446	750	3e-104	323
c27599.graph_c0	AT5G66950.1	48.59	389	104	8	2	880	315	703	1e-96	303
c27600.graph_c0	AT5G24290.2	41.94	62	32	1	392	219	448	509	4e-07	47.8
c27607.graph_c0	AT2G35910.1	55.44	193	78	5	673	119	28	208	4e-55	176
c27609.graph_c0	AT3G28857.1	66.67	78	25	1	362	132	15	92	5e-22	84.7
c27613.graph_c0	AT1G24360.1	68.35	158	50	0	1	474	162	319	4e-60	191
c27617.graph_c0	AT1G52800.1	59.74	308	123	2	1000	80	9	314	1e-136	390
c27622.graph_c0	AT1G49000.1	65.31	49	17	0	311	165	104	152	2e-18	77.4
c27623.graph_c0	AT3G24880.1	51.95	77	37	1	231	1	887	962	3e-20	82.8
c27629.graph_c0	AT2G15220.1	78.57	28	6	0	3	86	195	222	4e-09	50.8
c27631.graph_c0	AT3G48850.1	41.72	290	163	5	170	1021	73	354	2e-59	197
c27635.graph_c0	AT1G53035.1	61.81	144	55	0	592	161	7	150	3e-59	186
c27636.graph_c0	AT3G56860.5	37.5	136	59	5	714	385	199	330	3e-13	68.6
c27641.graph_c0	AT3G47780.1	43.54	147	64	4	417	34	11	156	5e-29	110
c27644.graph_c0	AT5G41020.1	44.19	344	185	3	1019	9	178	513	4e-90	281
c27645.graph_c0	AT4G28530.1	61.99	221	66	4	146	754	1	220	8e-89	273
c27646.graph_c0	AT1G64530.1	42.77	159	80	4	41	484	322	480	2e-28	112
c27648.graph_c0	AT3G60130.2	50.9	167	82	3	619	119	289	449	1e-47	162
c27652.graph_c0	AT3G24255.1	27.88	208	140	5	332	925	19	210	1e-16	81.6
c27657.graph_c0	AT4G04650.1	28.16	174	120	5	645	139	96	265	1e-12	67
c27661.graph_c0	AT4G32880.1	88.89	171	18	2	510	1	20	189	3e-98	301
c27663.graph_c0	AT1G70600.1	62.16	148	55	2	458	18	1	146	9e-62	187
c27664.graph_c0	AT1G24450.1	45.11	133	72	1	141	536	44	176	2e-27	107
c27667.graph_c0	AT3G08580.2	86.79	106	14	0	318	1	108	213	6e-54	172
c27669.graph_c0	AT2G01918.1	48.62	109	55	1	252	575	79	187	2e-30	110
c27672.graph_c0	AT5G61340.1	45.24	294	156	5	147	1013	5	294	3e-60	198
c27676.graph_c0	AT2G22795.1	22.99	174	125	6	17	511	521	685	3e-07	51.6
c27686.graph_c0	AT1G78850.1	57.5	40	17	0	2	121	394	433	2e-11	57.4
c27687.graph_c0	AT1G72250.1	70.59	85	25	0	257	3	830	914	6e-28	105
c27689.graph_c0	AT3G04130.2	61.5	387	149	1	5	1165	121	506	1e-173	495
c27690.graph_c0	AT4G00490.1	66.67	30	10	0	279	190	498	527	2e-06	44.3
c27699.graph_c0	AT4G37730.1	40.38	104	62	1	647	336	204	304	3e-14	70.1
c27701.graph_c0	AT5G42250.1	74.89	235	58	1	702	1	70	304	5e-113	329
c27702.graph_c0	AT5G02820.1	36.43	269	161	8	1001	225	166	427	5e-46	165
c27706.graph_c0	AT2G28670.2	67.38	141	39	2	27	428	86	226	8e-60	186
c27710.graph_c0	AT4G07400.1	38.81	67	39	2	3	197	272	338	3e-11	58.9
c27713.graph_c0	AT5G63690.1	65	40	14	0	211	92	99	138	3e-15	65.1
c27717.graph_c0	AT1G51690.2	62.86	70	23	2	358	158	240	305	9e-19	80.5
c27720.graph_c0	AT5G03450.1	65.91	44	15	1	812	681	138	180	4e-12	66.2
c27721.graph_c0	AT4G20270.1	68.98	490	150	4	1592	129	505	992	0	664
c27723.graph_c0	AT1G31812.1	33.33	66	44	2	304	107	21	83	2e-06	43.5
c27726.graph_c0	AT3G19660.1	46.67	60	32	1	504	325	8	58	5e-08	48.5
c27728.graph_c0	AT1G50030.1	81.03	232	40	1	684	1	1346	1577	2e-119	373
c27731.graph_c0	AT2G47610.1	57.14	231	99	2	130	822	21	248	4e-89	266
c27733.graph_c0	AT5G50400.1	76.15	260	62	0	2	781	345	604	1e-142	413
c27736.graph_c0	AT5G24090.1	51.14	88	42	1	64	324	186	273	1e-26	100
c27740.graph_c0	AT2G22540.1	62.08	240	74	3	901	233	1	240	1e-85	257
c27742.graph_c0	AT5G60850.1	74.65	71	12	1	65	259	34	104	2e-34	125
c27745.graph_c0	AT5G62550.1	53.49	43	20	0	8	136	159	201	2e-08	51.2
c27746.graph_c0	AT3G11910.2	71.76	131	37	0	393	1	567	697	2e-57	191
c27747.graph_c0	AT4G00680.1	39.44	71	42	2	222	13	65	134	1e-12	58.9
c27748.graph_c0	AT1G02460.1	31.86	204	122	6	331	891	181	372	2e-17	82
c27751.graph_c0	AT2G31190.2	62.91	151	56	0	2	454	280	430	6e-62	199
c27756.graph_c0	AT4G22140.2	49.69	159	80	1	478	2	17	172	1e-53	170
c27758.graph_c0	AT1G04420.1	79.72	143	29	0	432	4	185	327	2e-79	240
c27764.graph_c0	AT3G16640.1	37.21	172	104	5	641	138	1	167	3e-34	120
c27768.graph_c0	AT1G53160.2	84.62	39	5	1	358	245	97	135	4e-16	70.1
c27769.graph_c0	AT4G26300.1	41.46	82	48	0	6	251	484	565	5e-10	54.3
c27776.graph_c0	AT4G20030.1	57.94	107	45	0	486	166	28	134	4e-40	134
c27777.graph_c0	AT3G12580.1	59.24	498	202	3	1667	177	122	616	0	544
c27778.graph_c0	AT5G16940.2	67.48	123	39	1	53	418	3	125	1e-64	194
c27779.graph_c0	AT2G37195.1	50.4	125	62	0	146	520	6	130	1e-40	136
c27788.graph_c0	AT5G11070.1	35.29	85	42	3	217	432	54	134	2e-07	49.3
c27789.graph_c0	AT1G02065.1	45.68	243	117	5	684	1	1	236	2e-58	188
c27793.graph_c0	AT5G16150.3	85.9	78	11	0	2	235	325	402	6e-24	93.2
c27794.graph_c0	AT5G67510.1	61.83	131	50	0	598	206	2	132	6e-52	164
c27796.graph_c0	AT3G51320.1	34.29	105	69	2	120	434	27	126	4e-13	65.5
c27803.graph_c0	AT1G12270.1	72.34	47	12	1	4	141	251	297	8e-14	66.6
c27804.graph_c0	AT4G36040.1	58.11	74	27	1	2	211	65	138	6e-23	86.3
c27806.graph_c0	AT1G31500.3	60	125	49	3	3	374	142	262	7e-44	144
c27807.graph_c0	AT2G30130.1	87.61	113	14	0	527	189	4	116	1e-68	208
c27810.graph_c0	AT2G45600.1	58.39	137	57	2	412	2	7	133	1e-50	164
c27814.graph_c0	AT1G04160.1	92.86	98	7	0	2	295	473	570	3e-58	192
c27822.graph_c0	AT3G12203.1	50.91	110	54	3	48	377	333	437	2e-28	109
c27824.graph_c0	AT3G24880.1	40.85	235	132	5	5	688	738	967	1e-47	168
c27825.graph_c0	AT5G55260.1	89.41	85	9	0	255	1	132	216	4e-52	164
c27826.graph_c0	AT5G03260.1	76.56	512	116	1	88	1611	6	517	0	857
c27834.graph_c0	AT5G38170.1	41.18	68	40	0	124	327	36	103	3e-17	73.9
c27835.graph_c0	AT1G22340.1	47.6	208	101	4	3	602	2	208	9e-59	192
c27842.graph_c0	AT3G06720.2	88.42	95	11	0	1	285	344	438	2e-57	184
c27842.graph_c1	AT1G09270.3	78.57	112	24	0	5	340	162	273	3e-45	151
c27845.graph_c0	AT5G37680.1	93.94	33	2	0	262	164	152	184	9e-17	70.9
c27852.graph_c0	AT1G18590.1	50.81	309	148	5	24	938	34	339	4e-97	294
c27855.graph_c0	AT2G17230.1	70.27	259	73	3	248	1012	51	309	1e-120	352
c27857.graph_c0	AT4G23740.1	48.52	406	192	5	301	1467	43	446	2e-91	291
c27859.graph_c0	AT3G03000.1	33.75	80	50	1	431	201	86	165	2e-08	51.2
c27860.graph_c0	AT1G54730.3	63.89	72	26	0	216	1	43	114	6e-27	99.8
c27863.graph_c0	AT5G20950.2	92.59	27	2	0	5	85	597	623	2e-11	58.5
c27864.graph_c0	AT1G22150.1	75.09	281	68	1	1211	375	372	652	2e-139	412
c27874.graph_c0	AT1G78690.1	64.52	279	93	3	185	1003	5	283	4e-126	364
c27876.graph_c0	AT3G05858.1	37.88	66	40	1	354	160	1	66	1e-08	49.3
c27879.graph_c0	AT2G44910.1	87.5	56	7	0	2	169	220	275	7e-29	109
c27883.graph_c0	AT1G80245.3	41.88	117	62	2	131	463	6	119	2e-11	59.7
c27884.graph_c0	AT2G30470.1	52.83	53	22	2	242	391	641	693	2e-11	61.6
c27888.graph_c0	AT3G28730.1	50.85	59	29	0	191	367	564	622	8e-16	76.3
c27889.graph_c0	AT2G34340.1	34.94	83	41	3	282	73	56	135	1e-07	47.8
c27893.graph_c0	AT1G71860.3	25.77	260	189	7	192	959	90	320	1e-24	102
c27895.graph_c0	AT3G07630.2	69.5	341	88	3	1263	289	43	379	6e-160	458
c27897.graph_c0	AT4G17810.1	38.81	219	117	8	712	107	7	200	9e-37	129
c27898.graph_c0	AT5G64240.2	44.29	70	37	2	472	269	293	362	5e-09	53.9
c27901.graph_c0	AT2G16230.1	69.88	83	25	0	1	249	148	230	7e-35	123
c27902.graph_c0	AT4G00730.2	46.31	149	70	2	80	496	50	194	1e-30	115
c27903.graph_c0	AT2G21840.1	36.11	72	42	2	218	15	138	207	9e-10	53.5
c27904.graph_c0	AT1G07930.2	90.38	104	10	0	93	404	1	104	2e-62	195
c27905.graph_c0	AT5G16010.1	54.62	249	109	3	858	124	20	267	1e-85	259
c27914.graph_c0	AT3G11710.1	82.69	52	9	0	2	157	558	609	2e-23	93.6
c27919.graph_c0	AT5G38480.1	88.16	76	9	0	528	301	168	243	1e-40	137
c2792.graph_c0	AT1G77010.1	56.89	225	97	0	2	676	470	694	5e-86	270
c27925.graph_c0	AT5G18860.1	81.43	140	26	0	11	430	508	647	7e-72	231
c27928.graph_c0	AT2G18400.1	72.73	44	12	0	203	72	24	67	2e-16	70.5
c27940.graph_c0	AT1G20960.2	88	75	8	1	2	223	1451	1525	4e-35	125
c27941.graph_c0	AT3G21620.1	78.11	201	43	1	602	3	39	239	2e-112	337
c27943.graph_c0	AT1G01980.1	55.72	341	149	3	3	1019	194	532	4e-124	368
c2795.graph_c0	AT3G55220.1	61.19	67	26	0	6	206	964	1030	2e-23	91.7
c27952.graph_c0	AT4G24670.2	54.45	292	130	3	205	1071	1	274	1e-101	307
c27959.graph_c0	AT5G03100.1	36.92	65	41	1	4	198	131	194	1e-07	46.6
c27960.graph_c0	AT3G25560.1	32.61	138	90	3	138	542	59	190	4e-10	58.2
c27968.graph_c0	AT3G01490.1	87.04	54	7	0	292	131	358	411	3e-29	107
c27969.graph_c0	AT4G15760.1	49.68	155	76	2	463	5	26	179	1e-43	150
c27975.graph_c0	AT5G60390.2	69.05	252	78	1	756	1	98	337	2e-122	354
c27980.graph_c0	AT3G28050.1	64.24	151	54	0	454	2	3	153	2e-62	197
c27982.graph_c0	AT1G19260.1	57.3	89	38	0	2	268	681	769	1e-28	113
c27985.graph_c0	AT1G77220.1	69.57	207	61	1	935	321	266	472	4e-95	290
c28002.graph_c0	AT1G10390.2	38.58	197	99	6	250	774	345	528	2e-21	93.2
c28004.graph_c0	AT3G06840.1	47.12	191	79	7	88	594	1	184	5e-45	150
c28005.graph_c0	AT3G48270.1	53.33	105	49	0	1	315	124	228	1e-34	123
c28006.graph_c0	AT2G36380.1	56.14	57	25	0	230	60	1224	1280	3e-15	69.3
c28008.graph_c0	AT1G75620.1	62.24	490	181	7	1	1458	65	546	0	586
c28010.graph_c0	AT3G49500.1	62.67	75	28	0	2	226	1122	1196	4e-25	100
c28015.graph_c0	AT1G50030.2	70.24	84	25	1	252	1	1700	1781	3e-20	83.2
c28017.graph_c0	AT5G43140.1	64	175	63	0	803	279	78	252	1e-81	248
c28019.graph_c0	AT5G03070.1	64.58	48	17	0	92	235	8	55	6e-13	62
c28022.graph_c0	AT5G45400.1	26.34	224	155	7	744	103	320	539	2e-13	70.5
c28025.graph_c0	AT3G09510.1	27.73	119	82	3	183	527	170	280	7e-08	52.4
c28027.graph_c0	AT5G64740.1	86.21	87	12	0	1	261	931	1017	5e-40	139
c28029.graph_c0	AT5G60580.3	60.32	63	25	2	402	214	367	427	2e-14	69.3
c28031.graph_c0	AT1G53290.1	89.22	102	11	0	1	306	187	288	7e-53	168
c28032.graph_c0	AT2G38940.1	58.82	68	28	0	1	204	462	529	1e-21	88.6
c28041.graph_c0	AT2G21540.3	50	134	67	1	437	36	71	201	2e-34	126
c28045.graph_c0	AT1G69523.1	63.01	73	26	1	305	90	226	298	4e-25	95.5
c28048.graph_c0	AT1G14140.1	76.19	84	20	1	498	247	226	305	2e-42	143
c28052.graph_c0	AT2G34357.1	57.14	91	36	1	3	266	1141	1231	4e-26	103
c28053.graph_c0	AT5G47300.1	41.25	80	44	2	97	327	43	121	7e-10	55.1
c28054.graph_c0	AT3G62290.3	92.86	28	2	0	2	85	154	181	4e-12	57.8
c28058.graph_c0	AT2G39050.1	42.34	111	44	2	273	1	123	233	8e-20	81.3
c28062.graph_c0	AT5G62165.3	51.7	176	85	2	2	529	39	205	4e-51	166
c28067.graph_c0	AT1G33710.1	26.21	145	107	3	563	129	43	184	7e-09	55.1
c28074.graph_c0	AT3G06240.1	27.52	218	152	6	1189	554	165	355	4e-19	89.4
c28078.graph_c0	AT3G21260.3	50.45	220	109	1	119	778	22	232	1e-62	199
c28079.graph_c0	AT5G66750.1	63.57	129	47	3	2	388	644	764	8e-44	155
c28082.graph_c0	AT2G17360.2	46.67	60	32	2	1	180	28	80	8e-07	47.8
c28083.graph_c0	AT3G50420.1	50	588	291	4	11	1765	197	782	0	600
c28084.graph_c0	AT5G64030.1	85	80	12	0	2	241	356	435	2e-45	154
c28088.graph_c0	AT1G52360.1	83.72	43	7	0	2	130	741	783	5e-17	73.6
c28094.graph_c0	AT1G55535.2	57.58	198	81	2	1019	435	1	197	4e-67	213
c28095.graph_c0	AT1G11925.1	55.95	84	37	0	221	472	57	140	1e-36	125
c28102.graph_c0	AT1G20960.2	71.15	104	30	1	312	1	468	570	3e-44	152
c28103.graph_c0	AT3G18230.1	43.48	92	46	3	362	105	375	454	9e-06	43.5
c28110.graph_c0	AT2G22590.1	49.56	113	57	1	339	1	208	318	7e-23	92
c28116.graph_c0	AT4G26540.1	52.46	61	29	0	184	2	24	84	2e-17	75.9
c28119.graph_c0	AT2G47480.1	46.15	91	42	1	48	299	20	110	5e-09	50.8
c28122.graph_c0	AT5G52605.1	37.08	89	42	7	84	308	3	88	2e-07	46.2
c28128.graph_c0	AT5G10010.1	50	40	20	0	132	251	327	366	6e-09	50.8
c28130.graph_c0	AT2G18790.1	73.38	139	33	1	2	406	521	659	3e-62	205
c28142.graph_c0	AT5G17680.1	39.74	78	47	0	234	1	576	653	7e-13	62
c28146.graph_c0	AT5G40820.1	46.95	164	87	0	8	499	787	950	4e-44	155
c28147.graph_c0	AT3G61250.1	72.06	204	57	2	2	613	2	199	3e-94	282
c28148.graph_c0	AT2G28150.1	51.47	204	72	4	4	534	30	229	8e-53	176
c28149.graph_c0	AT5G58710.1	50.85	59	29	1	179	3	11	67	3e-11	57
c28151.graph_c0	AT1G66350.1	47.1	155	79	5	4	459	357	506	2e-36	131
c28152.graph_c0	AT2G35600.1	93.75	32	2	0	5	100	295	326	4e-15	68.9
c28153.graph_c0	AT4G24670.2	55.75	174	76	2	718	200	270	440	9e-59	192
c28155.graph_c0	AT3G56370.1	54.39	57	26	0	38	208	241	297	2e-13	63.2
c28156.graph_c0	AT4G34530.1	35.38	130	64	3	599	270	220	329	9e-13	65.9
c28158.graph_c0	AT4G39350.1	87.26	157	20	0	1	471	775	931	5e-96	299
c28161.graph_c0	AT1G71010.1	79.1	134	28	0	2	403	845	978	1e-71	232
c28172.graph_c0	AT1G77950.2	43.11	225	115	5	69	704	7	219	4e-48	160
c28175.graph_c0	AT2G16880.1	43.17	139	79	1	3	419	431	560	4e-26	107
c28177.graph_c0	AT5G42570.1	51.18	127	62	0	42	422	1	127	2e-39	134
c28184.graph_c0	AT2G18020.1	74.54	216	55	0	76	723	1	216	7e-121	344
c28190.graph_c0	AT5G04370.1	50.91	55	27	1	165	1	41	94	2e-06	45.1
c28199.graph_c0	AT1G79620.1	46.51	544	280	11	1599	1	174	711	2e-142	434
c28202.graph_c0	AT5G67290.1	63.64	44	16	0	305	174	359	402	2e-13	64.7
c28208.graph_c0	AT2G40200.1	51.27	197	86	5	733	173	62	253	7e-35	128
c28209.graph_c0	AT3G26618.1	51.56	128	58	6	587	216	297	413	1e-24	99.8
c28210.graph_c0	AT4G26230.1	68.97	87	27	1	29	289	3	87	7e-33	110
c28213.graph_c0	AT2G03590.1	70.91	110	32	0	39	368	196	305	7e-51	165
c2822.graph_c0	AT5G24300.2	72.57	175	48	0	527	3	349	523	6e-93	283
c28220.graph_c0	AT4G29080.1	55.56	153	52	3	611	201	141	292	4e-48	159
c28221.graph_c0	AT4G21680.1	65.07	146	46	1	437	15	441	586	1e-57	188
c28223.graph_c0	AT3G06620.1	35.12	410	183	8	1141	161	107	516	5e-66	223
c28235.graph_c0	AT3G24255.1	33.67	300	194	5	1516	632	41	309	1e-40	155
c28243.graph_c0	AT5G50970.1	31.47	143	91	5	126	533	188	324	3e-12	63.9
c28247.graph_c0	AT3G53510.1	41.1	73	36	2	271	74	34	102	6e-06	45.1
c28249.graph_c0	AT4G07990.1	54.14	181	79	3	248	778	42	215	9e-46	153
c28251.graph_c0	AT3G61220.1	49.16	299	149	5	1000	113	7	296	3e-92	277
c28253.graph_c0	AT5G36930.1	38.16	207	122	3	35	637	13	219	6e-41	148
c28256.graph_c0	AT5G07350.2	50	48	22	1	2	139	855	902	2e-08	40
c28257.graph_c0	AT4G21670.1	33.33	147	82	3	5	397	765	908	2e-16	74.3
c28258.graph_c0	AT4G05050.4	55.42	83	37	2	249	1	57	137	2e-21	81.6
c28259.graph_c0	AT1G34210.1	55.56	36	16	0	78	185	290	325	6e-08	47.8
c28262.graph_c0	AT1G55090.1	83.72	43	7	0	129	1	1	43	3e-18	77
c28264.graph_c0	AT3G47380.1	30.92	207	133	5	669	79	1	202	2e-29	109
c28271.graph_c0	AT5G11770.1	66.49	191	64	1	629	57	40	218	1e-90	265
c28276.graph_c0	AT4G34880.1	56.12	278	121	3	831	1	185	450	3e-93	285
c28277.graph_c0	AT4G37330.1	43.64	55	31	1	27	191	8	60	3e-08	48.1
c28280.graph_c0	AT2G07050.1	65.26	190	66	1	3	572	108	295	7e-92	283
c28281.graph_c0	AT1G27350.1	61.29	31	12	0	66	158	1	31	3e-06	42.4
c28284.graph_c0	AT3G62870.1	50.6	166	82	1	4	501	79	243	1e-53	171
c28286.graph_c0	AT5G11470.1	54.55	88	37	3	4	258	64	151	2e-24	95.1
c28287.graph_c0	AT1G30730.1	34.94	83	52	1	47	289	26	108	3e-08	49.7
c2829.graph_c0	AT4G39330.2	44.87	78	43	0	8	241	7	84	2e-20	82
c28291.graph_c0	AT5G03300.1	55.26	114	51	0	6	347	159	272	5e-31	118
c28298.graph_c0	AT4G00560.2	64.41	177	59	1	178	696	11	187	2e-74	224
c28304.graph_c0	AT3G05540.1	28.29	152	103	4	447	10	1	149	5e-16	71.2
c28310.graph_c0	AT2G07671.1	58.7	46	19	0	41	178	39	84	9e-11	53.5
c28311.graph_c0	AT3G48160.1	56.91	188	76	2	551	3	31	218	1e-63	202
c28316.graph_c0	AT1G79000.2	77.78	108	23	1	2	322	926	1033	2e-55	184
c28319.graph_c0	AT2G38480.1	50.26	191	89	2	163	717	2	188	4e-53	171
c28321.graph_c0	AT5G06750.2	58.46	65	27	0	113	307	148	212	4e-19	84
c28322.graph_c0	AT1G78420.2	86.96	23	3	0	75	7	1	23	3e-07	45.8
c28323.graph_c0	AT5G09230.6	62.59	147	54	1	659	222	116	262	5e-58	184
c28324.graph_c0	AT3G58570.1	88.31	77	9	0	2	232	270	346	3e-39	136
c28328.graph_c0	AT2G32540.1	41.88	117	66	2	2	346	165	279	2e-23	94.4
c28329.graph_c0	AT5G10530.1	48.42	95	47	2	296	18	552	646	5e-23	91.7
c28330.graph_c0	AT4G36010.2	57.48	127	44	1	358	8	113	239	4e-50	160
c28332.graph_c0	AT5G09590.1	77.2	364	82	1	1091	3	1	364	0	550
c28332.graph_c1	AT4G37910.1	85.55	173	25	0	1	519	353	525	9e-98	296
c28339.graph_c0	AT4G40045.1	40.21	97	54	3	25	303	30	125	1e-12	61.2
c28344.graph_c0	AT4G37240.1	53.33	60	28	1	4	183	63	117	2e-11	57.4
c28347.graph_c0	AT1G75250.2	76.92	65	15	0	375	181	12	76	8e-33	112
c28348.graph_c0	AT2G03760.1	39.82	113	65	2	330	1	23	134	6e-24	95.5
c28350.graph_c0	AT5G47580.1	54.55	77	35	0	234	4	34	110	7e-24	93.2
c28359.graph_c0	AT3G07550.2	47.56	82	40	1	110	346	17	98	6e-15	69.3
c28362.graph_c0	AT4G39330.2	60.61	33	13	0	105	7	1	33	6e-08	48.1
c28364.graph_c0	AT5G09870.1	89.47	95	10	0	5	289	425	519	2e-55	183
c28371.graph_c0	AT2G31660.1	65.85	164	56	0	2	493	724	887	2e-71	232
c28372.graph_c0	AT3G16640.1	35.47	172	107	4	92	595	1	167	2e-28	105
c28373.graph_c0	AT1G17230.1	48.21	56	29	0	168	1	197	252	7e-09	50.1
c28375.graph_c0	AT2G42840.1	62.7	126	43	3	521	156	182	305	3e-35	126
c28376.graph_c0	AT5G64730.1	44.63	121	67	2	2	364	163	280	2e-30	110
c28377.graph_c0	AT1G13570.1	28.14	199	110	5	14	511	108	305	1e-12	65.1
c28378.graph_c0	AT5G46910.1	78.57	154	33	0	2	463	293	446	1e-83	261
c28384.graph_c0	AT5G04700.1	54.29	70	32	0	231	22	447	516	7e-19	79.3
c28393.graph_c0	AT5G11470.1	52.27	44	18	1	233	355	26	69	1e-07	48.5
c28394.graph_c0	AT5G63090.4	79.43	141	27	1	826	410	1	141	3e-74	226
c28395.graph_c0	AT5G47030.1	38.93	131	80	1	132	524	72	201	1e-22	90.5
c28397.graph_c0	AT5G22390.1	34.87	195	106	9	749	228	1	191	4e-18	80.9
c28400.graph_c0	AT3G55430.1	57.66	222	91	3	659	3	25	245	2e-76	238
c28400.graph_c1	AT5G24318.1	50	216	108	1	4	651	241	455	6e-69	221
c28402.graph_c0	AT1G48130.1	44.75	219	112	5	770	141	4	213	4e-57	183
c28405.graph_c0	AT4G01070.2	44.08	152	85	1	2	457	39	189	5e-42	142
c28409.graph_c0	AT1G69160.1	40.11	177	103	8	642	121	162	318	5e-09	55.5
c28412.graph_c0	AT3G01300.1	61.96	163	58	4	1	477	326	485	4e-55	182
c28413.graph_c0	AT2G16510.1	75.51	49	12	0	363	217	22	70	2e-17	73.6
c28419.graph_c0	AT5G55490.1	52.65	321	149	2	1	954	261	581	7e-103	315
c28426.graph_c0	AT5G23810.1	44.93	69	36	1	201	1	331	399	1e-14	66.2
c28428.graph_c0	AT4G05420.2	82.86	70	12	0	2	211	207	276	5e-34	121
c28429.graph_c0	AT5G54510.1	85.24	210	31	0	2	631	401	610	4e-130	380
c28432.graph_c0	AT5G50200.3	63.08	65	24	0	467	273	138	202	1e-10	57.4
c28434.graph_c0	AT3G11810.1	40.17	117	59	2	318	1	196	312	2e-18	79
c28442.graph_c0	AT1G50030.1	75.59	127	31	0	383	3	910	1036	3e-60	199
c28444.graph_c0	AT1G78580.1	65.31	196	57	4	555	1	1	196	1e-52	182
c28446.graph_c0	AT5G06600.3	76.25	80	18	1	3	239	495	574	1e-24	95.5
c28447.graph_c0	AT1G68810.1	44.32	185	100	2	250	795	170	351	8e-44	153
c28450.graph_c0	AT2G32020.1	49.3	142	71	1	173	595	41	182	1e-46	152
c28452.graph_c0	AT3G57940.2	65.28	193	67	2	579	1	1	186	6e-61	204
c28454.graph_c0	AT1G26190.1	54.67	375	147	6	1190	135	296	667	2e-120	364
c28458.graph_c0	AT1G21730.1	86.01	143	19	1	2	427	273	415	6e-74	236
c28460.graph_c0	AT1G25350.1	64.41	59	21	0	251	75	131	189	4e-18	77
c28462.graph_c0	AT1G04050.1	64.04	178	64	2	3	536	515	686	5e-80	251
c28463.graph_c0	AT1G18580.1	63.94	208	74	1	635	15	1	208	1e-78	248
c28464.graph_c0	AT3G05750.1	44.93	207	99	6	657	82	16	220	2e-41	152
c28465.graph_c0	AT1G55900.2	52.22	90	35	3	248	3	61	148	3e-07	47.4
c28466.graph_c0	AT1G76680.1	86.52	89	12	0	270	4	9	97	1e-51	166
c28468.graph_c0	AT4G21760.1	55	40	18	0	271	152	472	511	2e-12	61.2
c28472.graph_c0	AT5G20230.1	30.23	129	89	3	60	443	5	123	3e-12	62.8
c28474.graph_c0	AT2G22490.1	42.59	263	136	5	112	855	76	331	7e-59	195
c28477.graph_c0	AT2G34790.1	49.5	299	149	2	4	894	119	415	7e-97	295
c28477.graph_c1	AT4G20860.1	53.1	113	53	1	339	1	403	514	3e-38	134
c28481.graph_c0	AT3G12203.1	33.47	248	165	6	2	745	240	437	1e-36	135
c28482.graph_c0	AT4G13260.1	26.9	197	129	7	1692	1147	29	208	9e-11	64.3
c28483.graph_c0	AT5G07950.1	48.65	148	75	2	692	252	157	303	2e-43	148
c28487.graph_c0	AT1G11660.1	38.78	98	58	1	39	326	635	732	3e-13	70.1
c28489.graph_c0	AT2G01820.1	73.33	30	8	0	156	245	574	603	3e-07	46.2
c28490.graph_c0	AT3G03800.1	34.86	218	142	1	894	241	38	254	5e-37	134
c28493.graph_c0	AT1G18400.1	76.53	98	23	0	82	375	125	222	1e-47	153
c28496.graph_c0	AT5G26330.1	42.41	158	91	0	495	22	23	180	7e-41	137
c28497.graph_c0	AT1G61215.1	63.1	84	31	1	402	151	14	96	3e-32	121
c28498.graph_c0	AT5G24090.1	61.07	131	50	1	1	390	31	161	1e-57	181
c285.graph_c0	AT4G17970.1	66.22	74	25	0	223	2	169	242	4e-31	113
c28505.graph_c0	AT1G74680.1	66.3	270	89	1	804	1	66	335	3e-130	385
c28506.graph_c0	AT2G34930.1	37.28	169	106	4	550	44	8	168	5e-15	72.8
c28518.graph_c0	AT3G09510.1	24.12	199	138	5	28	585	41	225	6e-06	47.8
c28520.graph_c0	AT5G52450.1	59.7	67	27	0	5	205	397	463	9e-21	89
c28524.graph_c0	AT1G49760.2	61.61	112	43	0	147	482	38	149	3e-41	145
c28526.graph_c0	AT4G23340.1	61.22	312	118	4	123	1049	6	313	1e-125	366
c28528.graph_c0	AT3G42860.1	53.49	43	17	2	67	186	95	137	1e-07	49.3
c28529.graph_c0	AT3G01090.3	44.2	138	75	2	37	444	371	507	1e-26	104
c28530.graph_c0	AT1G73460.1	95.65	69	3	0	207	1	901	969	5e-42	144
c28532.graph_c0	AT2G21890.1	30.23	215	141	4	620	3	30	238	1e-21	92.8
c28533.graph_c0	AT2G38080.1	66.67	81	27	0	46	288	7	87	1e-33	121
c28534.graph_c0	AT1G50030.1	90.8	87	8	0	261	1	273	359	1e-46	158
c28535.graph_c0	AT3G25180.1	44.44	63	35	0	404	216	450	512	4e-13	65.1
c28537.graph_c0	AT3G54340.1	79.17	72	15	0	216	1	1	72	4e-33	115
c28539.graph_c0	AT5G55740.1	42.45	106	54	2	36	332	1	101	2e-20	84.7
c28541.graph_c0	AT3G63110.1	56.29	318	133	5	1190	255	3	318	1e-114	338
c28544.graph_c0	AT2G35930.1	39.68	63	38	2	201	13	130	187	2e-07	46.2
c28551.graph_c0	AT5G46290.1	52.74	237	110	2	707	3	4	239	2e-70	223
c28553.graph_c0	AT5G03290.1	39.63	164	99	3	492	1	7	158	5e-29	110
c28556.graph_c0	AT2G41740.1	67.74	31	10	0	3	95	462	492	1e-05	45.4
c28559.graph_c0	AT5G61170.1	59.26	81	33	0	244	2	1	81	2e-29	102
c28566.graph_c0	AT4G36250.1	54.17	72	33	0	433	218	412	483	1e-09	55.5
c28570.graph_c0	AT4G29310.1	62.36	433	154	8	1318	47	1	424	4e-170	484
c28571.graph_c0	AT1G08080.1	41.54	65	33	1	181	2	1	65	2e-10	55.1
c28576.graph_c0	AT5G05800.2	40.37	109	65	1	965	639	4	111	8e-25	105
c28578.graph_c0	AT4G27290.1	48	100	52	1	2	301	76	174	4e-25	97.8
c28581.graph_c0	AT1G55350.4	78.12	32	7	0	3	98	1113	1144	3e-09	52
c28584.graph_c0	AT3G25990.1	50.33	151	73	2	154	600	223	370	7e-45	154
c28585.graph_c0	AT1G21270.1	42.55	94	54	3	3	284	194	280	2e-18	78.6
c28586.graph_c0	AT2G34930.1	39.58	144	78	5	439	35	117	258	2e-11	60.5
c28586.graph_c1	AT2G34930.1	48.91	92	47	0	323	48	351	442	3e-14	69.7
c28587.graph_c0	AT2G44480.1	52.3	348	165	2	1042	2	7	350	7e-135	395
c28589.graph_c0	AT5G59900.1	51.81	83	40	0	618	370	809	891	5e-25	102
c28591.graph_c0	AT1G66530.1	47.06	68	36	2	38	241	504	566	4e-13	62.8
c28597.graph_c0	AT5G48910.1	42.13	254	146	1	4	762	253	506	6e-67	218
c28599.graph_c0	AT1G66580.1	65.12	86	30	0	2	259	113	198	8e-34	115
c28600.graph_c0	AT5G60600.3	34.31	137	84	3	396	4	547	663	2e-09	54.3
c28603.graph_c0	AT5G47530.1	63.3	376	133	3	97	1209	7	381	2e-166	474
c28608.graph_c0	AT1G13410.1	63.57	129	47	0	123	509	53	181	2e-54	179
c28611.graph_c0	AT4G21770.1	62.5	64	23	1	104	292	379	442	3e-21	86.7
c28612.graph_c0	AT1G16120.1	56.67	90	39	0	592	323	616	705	8e-24	98.2
c28621.graph_c0	AT3G24090.1	81.64	681	124	3	2256	217	1	671	0	1060
c28622.graph_c0	AT2G01420.1	90.78	206	19	0	618	1	1	206	9e-130	381
c28623.graph_c0	AT2G23070.1	89.47	57	6	0	386	216	372	428	3e-32	117
c28626.graph_c0	AT4G22330.1	78.31	189	41	0	2	568	67	255	3e-117	334
c28628.graph_c0	AT4G12650.1	84.88	86	13	0	258	1	7	92	2e-44	155
c28630.graph_c0	AT1G14840.2	80.95	42	8	0	252	377	36	77	2e-16	73.9
c28631.graph_c0	AT1G59580.2	86.96	115	15	0	345	1	1	115	3e-55	181
c28632.graph_c0	AT3G53110.1	36.7	188	110	7	774	238	304	485	4e-20	91.7
c28634.graph_c0	AT2G40010.1	43.93	107	60	1	462	142	5	110	6e-22	89.7
c28636.graph_c0	AT2G36910.1	92.03	138	11	0	414	1	484	621	4e-77	248
c28638.graph_c0	AT5G60550.1	85.06	87	13	0	261	1	120	206	3e-49	160
c28639.graph_c0	AT3G12670.1	66.88	160	49	4	2	469	440	590	2e-53	182
c28641.graph_c0	AT3G23710.1	56.86	306	114	6	1174	311	4	309	6e-106	316
c28642.graph_c0	AT4G40080.1	47.95	342	158	5	1220	255	9	350	2e-95	291
c28643.graph_c0	AT5G23960.2	34.31	548	350	6	1842	229	5	545	2e-95	306
c28644.graph_c0	AT2G39980.1	64.58	480	162	5	1521	106	8	481	0	602
c28646.graph_c0	AT2G01640.2	49.25	134	64	3	45	434	1	133	7e-20	83.6
c28647.graph_c0	AT1G62360.1	74.55	279	66	5	349	1170	112	375	2e-141	411
c28649.graph_c0	AT5G19280.1	52.06	559	253	10	1936	305	26	578	8e-175	513
c28652.graph_c0	AT1G21270.1	41.9	179	102	7	2	532	159	322	5e-35	132
c28653.graph_c0	AT5G10260.1	86.36	44	6	0	429	298	164	207	4e-19	79.7
c28657.graph_c0	AT3G61200.1	56.82	88	38	0	1	264	101	188	7e-30	108
c28658.graph_c0	AT3G22320.1	52.58	194	91	2	107	685	2	194	1e-60	192
c28659.graph_c0	AT4G18910.1	76	250	53	2	130	858	47	294	1e-118	345
c28660.graph_c0	AT1G21326.1	57.14	77	23	2	44	244	60	136	3e-14	70.1
c28661.graph_c0	AT5G62130.1	58.3	259	108	0	477	1253	8	266	1e-120	354
c28662.graph_c0	AT4G08500.1	68.57	70	22	0	1	210	521	590	5e-25	101
c28663.graph_c0	AT2G32300.1	44.44	90	50	1	5	274	64	152	3e-18	78.6
c28664.graph_c0	AT3G05060.1	71.09	128	37	1	2	385	327	453	2e-47	160
c28665.graph_c0	AT4G23330.2	65.77	111	38	0	593	261	37	147	2e-35	124
c28666.graph_c0	AT1G13960.2	60.42	96	38	4	2	289	401	487	3e-27	107
c28668.graph_c0	AT4G00880.1	69.05	84	26	1	150	401	14	96	2e-37	127
c28669.graph_c0	AT1G03730.1	58.94	151	62	1	656	204	17	166	2e-46	153
c28670.graph_c0	AT3G44610.1	78.15	119	26	1	611	255	331	446	2e-63	202
c28671.graph_c0	AT4G03400.1	63.38	598	217	5	1909	122	1	591	0	758
c28672.graph_c0	AT5G19100.1	31.22	410	272	14	1365	166	27	384	3e-43	158
c28673.graph_c0	AT1G78520.1	62.22	90	34	0	431	162	25	114	7e-40	131
c28674.graph_c0	AT2G05160.1	49.3	572	256	15	187	1800	1	535	8e-156	464
c28675.graph_c0	AT1G15520.1	68.62	376	117	1	3	1127	1048	1423	7e-170	511
c28676.graph_c0	AT1G59650.1	73.44	128	34	0	2	385	358	485	6e-62	197
c28677.graph_c0	AT3G08710.2	68.42	133	42	1	175	573	1	132	2e-64	197
c28679.graph_c0	AT2G37080.1	46.39	610	301	13	266	2017	1	575	4e-127	391
c28681.graph_c0	AT4G22140.2	64.16	226	75	3	978	319	1	224	2e-99	293
c28682.graph_c0	AT5G46060.1	55.32	47	21	0	115	255	6	52	2e-10	55.1
c28683.graph_c0	AT5G06600.3	58.43	89	35	3	261	1	1	87	2e-21	89.4
c28684.graph_c0	AT3G60770.1	100	22	0	0	289	224	130	151	2e-08	48.5
c28685.graph_c0	AT3G50800.1	46.15	169	86	3	6	497	1	152	3e-30	111
c28686.graph_c0	AT5G17420.1	90.16	61	6	0	2	184	966	1026	2e-33	124
c28687.graph_c0	AT1G55530.1	56.96	158	66	3	2	469	152	298	3e-47	161
c28688.graph_c0	AT1G19715.1	39.72	141	82	3	38	451	10	149	5e-24	98.6
c28689.graph_c0	AT1G55120.2	68.18	88	28	0	2	265	441	528	3e-35	125
c28690.graph_c0	AT2G22750.2	35.06	174	97	3	730	257	125	297	7e-21	90.5
c28691.graph_c0	AT1G06060.1	63.51	211	77	0	987	355	2	212	3e-83	253
c28692.graph_c0	AT4G24210.1	51.4	179	84	5	151	678	1	143	7e-51	162
c28693.graph_c0	AT5G49520.1	54.97	191	80	2	469	1023	205	394	3e-57	194
c28695.graph_c0	AT1G53210.1	72.58	62	17	0	501	316	524	585	4e-17	77.8
c28698.graph_c0	AT4G32551.1	80.77	78	15	0	234	1	673	750	2e-39	137
c28699.graph_c0	AT5G37020.2	90.91	187	17	0	2	562	16	202	3e-125	370
c28701.graph_c0	AT5G44210.1	45.45	77	31	3	35	232	18	94	6e-09	55.1
c28702.graph_c0	AT5G58900.1	57.14	77	27	2	502	290	180	256	2e-16	74.7
c28705.graph_c0	AT1G52300.1	61.7	94	36	0	566	285	1	94	6e-28	101
c28706.graph_c0	AT5G50780.1	71.6	169	33	1	1	462	372	540	5e-81	254
c28707.graph_c0	AT1G67035.2	37.56	197	88	7	120	605	39	227	2e-18	80.5
c28708.graph_c0	AT5G26330.1	61.98	121	45	1	140	499	1	121	7e-52	168
c28709.graph_c0	AT5G07680.2	36.6	235	128	6	2	643	104	315	9e-35	128
c28710.graph_c0	AT5G08160.1	84.62	39	6	0	260	376	1	39	2e-17	76.6
c28713.graph_c0	AT2G42440.1	64.56	158	55	2	95	565	1	157	5e-48	161
c28717.graph_c0	AT5G41410.1	37.99	179	108	9	3	530	457	605	6e-14	71.2
c28719.graph_c0	AT5G08430.1	40.77	569	281	14	1785	247	6	550	3e-125	382
c28721.graph_c0	AT4G11060.1	67.32	205	67	2	53	667	1	201	5e-89	266
c28724.graph_c0	AT4G37880.1	50.84	297	140	3	156	1028	1	296	3e-83	257
c28725.graph_c0	AT5G08160.2	83.13	83	13	1	246	1	207	289	2e-48	155
c28725.graph_c1	AT5G08160.2	88.89	27	3	0	337	257	285	311	9e-09	51.6
c28728.graph_c1	AT5G36970.1	56.95	151	64	1	661	212	87	237	6e-52	168
c28730.graph_c0	AT4G24820.2	87.58	153	19	0	2	460	235	387	2e-90	270
c28732.graph_c0	AT5G14280.1	52.56	215	100	2	809	171	331	542	6e-67	223
c28733.graph_c0	AT3G26180.2	56.47	85	35	1	425	177	278	362	3e-27	103
c28738.graph_c0	AT2G03890.1	66.95	463	142	3	1921	566	5	462	0	623
c28740.graph_c0	AT5G14620.1	53.4	588	267	10	1997	255	61	624	0	603
c28741.graph_c0	AT5G52780.1	43.51	131	74	1	696	304	42	167	7e-27	103
c28743.graph_c0	AT5G35732.1	42.86	105	59	2	145	456	1	100	6e-17	72.8
c28744.graph_c0	AT1G56070.1	93.33	30	2	0	110	199	1	30	1e-12	60.5
c28749.graph_c0	AT5G57330.1	77.08	48	11	0	438	295	265	312	7e-17	75.5
c28752.graph_c0	AT3G21865.1	75	84	20	1	2	250	197	280	2e-38	132
c28752.graph_c1	AT3G21865.1	56.99	193	62	4	516	1	11	203	1e-60	191
c28753.graph_c0	AT5G49720.1	80.56	72	14	0	2	217	330	401	2e-38	134
c28754.graph_c0	AT3G12240.1	50	60	30	0	180	1	4	63	4e-15	68.6
c28758.graph_c0	AT3G54140.1	80.52	77	15	0	2	232	141	217	4e-41	140
c28759.graph_c0	AT4G33070.1	84.36	179	28	0	2	538	196	374	1e-107	320
c28761.graph_c0	AT2G19080.1	57	300	129	1	92	991	4	300	2e-115	342
c28762.graph_c0	AT3G50070.1	41.1	146	69	4	106	492	2	147	2e-26	102
c28762.graph_c1	AT3G50070.1	47.58	227	113	5	947	285	141	358	3e-55	183
c28768.graph_c0	AT2G26670.2	79.63	54	11	0	2	163	181	234	6e-26	97.4
c28770.graph_c0	AT3G50080.1	45.74	94	51	2	284	3	47	137	1e-19	82
c28771.graph_c0	AT5G52560.1	77.78	216	48	0	2	649	335	550	3e-111	331
c28772.graph_c0	AT3G57140.2	85.98	164	23	1	492	1	286	448	2e-96	295
c28773.graph_c0	AT5G12240.2	43.48	115	63	2	561	223	1	114	6e-22	87
c28775.graph_c0	AT2G16770.1	54.31	267	106	8	365	1117	1	245	4e-85	261
c28776.graph_c0	AT2G27040.2	59.63	379	142	4	408	1511	54	431	1e-143	435
c28778.graph_c0	AT1G68490.1	51.9	158	67	8	682	236	32	183	4e-33	120
c28779.graph_c0	AT2G35940.3	46.33	300	141	10	1109	270	391	679	4e-65	219
c28780.graph_c0	AT5G27540.2	64.08	593	211	3	2120	348	30	621	0	770
c28781.graph_c0	AT2G36290.1	61.94	134	51	0	2	403	224	357	6e-59	188
c28785.graph_c0	AT3G04610.1	58.07	353	136	7	362	1384	178	527	4e-124	379
c28786.graph_c0	AT1G05760.1	33.88	121	75	3	226	573	56	152	1e-12	65.1
c28787.graph_c0	AT1G26850.2	75.45	615	142	5	2114	297	1	615	0	999
c28789.graph_c0	AT5G47890.1	72.73	33	9	0	147	245	1	33	1e-11	55.5
c28789.graph_c1	AT5G47890.1	71.19	59	17	0	547	371	37	95	1e-24	92
c28790.graph_c0	AT4G21585.1	65.83	278	94	1	1176	346	14	291	3e-139	403
c28791.graph_c0	AT5G43150.1	37.5	72	41	2	267	470	9	78	3e-12	61.6
c28793.graph_c0	AT1G55510.1	90.12	324	32	0	1162	191	29	352	0	585
c28795.graph_c0	AT3G54540.1	75.24	731	166	6	2523	376	1	723	0	964
c28797.graph_c0	AT2G15760.1	44.71	85	27	2	451	257	206	290	2e-07	48.9
c28797.graph_c1	AT2G26530.2	43.96	91	48	3	491	228	19	104	6e-15	72
c288.graph_c0	AT5G36880.1	56.25	80	35	0	241	2	131	210	7e-23	90.5
c28801.graph_c0	AT2G29530.2	69.62	79	24	0	137	373	5	83	5e-38	126
c28802.graph_c0	AT1G76160.1	72.01	518	145	2	185	1738	21	536	0	783
c28804.graph_c0	AT1G76070.1	32.53	292	177	11	116	931	13	269	2e-28	112
c28805.graph_c0	AT1G72550.1	69.38	601	177	3	2052	271	1	598	0	838
c28806.graph_c0	AT5G44730.2	76.4	250	58	2	933	187	3	251	3e-145	413
c28809.graph_c0	AT1G65820.1	61.64	146	56	0	49	486	1	146	4e-65	200
c28810.graph_c0	AT3G21865.1	65.56	270	80	3	142	912	11	280	2e-108	320
c28811.graph_c0	AT4G16490.1	64.68	453	133	9	201	1478	35	472	8e-161	469
c28813.graph_c0	AT2G23150.1	69.84	63	19	0	189	1	19	81	1e-22	90.1
c28814.graph_c0	AT4G15950.1	44.33	203	103	3	86	664	1	202	2e-41	142
c28815.graph_c0	AT1G17160.1	72.59	321	81	2	242	1183	56	376	2e-143	418
c28817.graph_c0	AT4G24230.5	31.71	246	127	5	266	880	72	314	2e-26	110
c28818.graph_c0	AT4G31750.1	81.72	186	34	2	247	804	1	183	1e-93	278
c28819.graph_c0	AT4G28940.1	60.99	323	123	4	1107	148	20	339	9e-137	395
c28820.graph_c0	AT2G26980.3	81.35	429	80	0	290	1576	6	434	0	704
c28821.graph_c0	AT1G71110.1	58.75	514	209	4	1785	253	35	541	0	546
c28823.graph_c0	AT5G38170.1	32.04	103	63	1	163	450	1	103	3e-16	72
c28824.graph_c0	AT5G08100.1	74.21	318	80	2	1170	223	2	312	6e-147	420
c28825.graph_c0	AT5G16550.1	43.86	171	93	3	223	726	50	218	1e-36	131
c28826.graph_c0	AT5G08160.1	81.16	345	58	3	209	1222	1	345	0	573
c28827.graph_c0	AT5G65940.1	64.03	253	91	1	1	759	128	378	5e-113	333
c28828.graph_c0	AT1G23280.1	79.79	188	37	1	1147	587	1	188	2e-93	284
c28829.graph_c0	AT5G07200.1	58.56	374	150	5	77	1183	6	378	3e-156	447
c28830.graph_c0	AT1G22850.1	87.08	209	27	0	499	1125	130	338	4e-96	294
c28831.graph_c0	AT1G04290.1	61.54	156	59	2	21	485	1	155	4e-54	171
c28833.graph_c0	AT2G18660.1	34.21	114	74	4	493	155	28	130	2e-12	62.8
c28834.graph_c0	AT3G06035.1	52.53	158	73	1	72	539	8	165	4e-54	173
c28835.graph_c0	AT1G08180.1	39.47	76	44	3	254	475	41	109	6e-09	51.6
c28836.graph_c0	AT4G34730.1	69.06	181	56	2	168	710	16	190	2e-72	226
c28837.graph_c0	AT1G17860.1	42.7	178	98	6	701	180	28	192	3e-35	124
c28838.graph_c0	AT2G44900.1	68.85	931	279	7	443	3202	1	929	0	1071
c28839.graph_c0	AT5G15460.2	66.28	86	29	0	258	1	1	86	1e-36	125
c28839.graph_c1	AT3G01050.1	52.63	38	18	0	404	291	80	117	7e-09	50.4
c28840.graph_c0	AT3G23820.1	56.78	118	44	2	2	334	12	128	4e-31	114
c28841.graph_c0	AT5G22330.1	89.62	453	47	0	1689	331	6	458	0	800
c28842.graph_c0	AT3G54890.3	76.47	119	27	3	354	1	1	117	9e-57	174
c28843.graph_c0	AT1G09200.1	100	37	0	0	2	112	100	136	5e-19	77
c28844.graph_c0	AT5G02810.1	54.92	122	55	1	535	170	37	157	4e-36	132
c28847.graph_c0	AT3G48410.1	57.07	368	155	5	1350	256	10	371	2e-154	444
c28848.graph_c0	AT3G56490.1	80.56	144	26	1	749	324	4	147	4e-80	240
c28849.graph_c0	AT1G72020.1	66.33	98	31	2	205	492	1	97	4e-37	126
c28850.graph_c0	AT3G07560.1	63.2	125	35	2	643	302	180	304	9e-43	152
c28851.graph_c0	AT4G39730.1	69.85	136	41	0	170	577	23	158	2e-68	211
c28852.graph_c0	AT5G06360.1	86.54	260	35	0	131	910	1	260	1e-167	468
c28853.graph_c0	AT1G07770.2	97.06	102	3	0	73	378	1	102	4e-68	201
c28854.graph_c0	AT3G49780.1	42.11	57	30	2	456	295	24	79	4e-07	46.2
c28855.graph_c0	AT5G20290.1	68.7	115	31	1	330	1	97	211	4e-40	132
c28856.graph_c0	AT5G44400.1	49.71	509	243	6	1645	158	30	536	1e-166	484
c28857.graph_c0	AT3G61870.1	75.22	226	53	1	258	926	47	272	2e-106	324
c28858.graph_c0	AT4G37300.1	39.31	173	97	4	714	220	2	172	1e-29	109
c28859.graph_c0	AT5G13440.1	71.33	279	70	5	1124	318	1	274	1e-134	387
c28862.graph_c0	AT5G42890.1	77.24	123	28	0	157	525	1	123	3e-64	198
c28864.graph_c0	AT3G53260.1	77.91	172	38	0	2	517	545	716	1e-91	284
c28865.graph_c0	AT4G25030.2	71.92	292	79	5	263	1129	7	288	2e-119	356
c28867.graph_c0	AT1G70890.1	34.93	146	92	2	673	245	6	151	1e-26	102
c28868.graph_c0	AT5G48385.1	58.25	206	81	5	2	604	354	551	9e-64	209
c28869.graph_c0	AT4G33920.1	68.88	376	111	4	218	1327	1	376	1e-176	503
c28870.graph_c0	AT3G51810.1	77.12	118	27	0	580	227	35	152	2e-59	182
c28871.graph_c0	AT5G64260.1	69.77	311	87	5	1226	315	1	305	2e-150	429
c28872.graph_c0	AT4G38770.1	51.2	125	60	2	717	346	29	147	2e-34	129
c28873.graph_c0	AT5G17920.2	88.76	89	10	0	528	262	677	765	9e-46	159
c28874.graph_c0	AT3G54050.2	78.16	412	82	3	1413	202	6	417	0	615
c28875.graph_c0	AT1G07645.1	75.56	135	33	0	646	242	3	137	2e-71	214
c28877.graph_c0	AT3G14420.4	95.06	81	4	0	243	1	107	187	2e-47	153
c28878.graph_c0	AT1G74520.1	63.91	169	60	1	840	337	4	172	3e-82	246
c28880.graph_c0	AT3G18410.2	73	100	25	2	82	375	1	100	1e-50	160
c28881.graph_c0	AT3G48180.1	46.05	76	36	2	129	341	4	77	2e-14	63.5
c28882.graph_c0	AT1G27350.1	85.29	68	10	0	126	329	1	68	1e-34	118
c28884.graph_c0	AT2G27730.1	77.08	48	11	1	93	236	1	47	6e-18	72.8
c28890.graph_c0	AT5G64400.1	70.97	93	26	1	634	359	52	144	4e-35	124
c28891.graph_c0	AT2G36530.1	88.54	445	51	1	98	1432	1	444	0	762
c28894.graph_c0	AT4G05180.1	65.22	230	67	2	1034	384	1	230	2e-68	215
c28896.graph_c0	AT2G10940.2	80.49	82	16	0	534	289	210	291	3e-24	98.6
c28897.graph_c0	AT5G61030.1	61.98	121	46	1	995	633	1	119	4e-44	155
c28898.graph_c0	AT1G67090.1	82.14	56	10	0	2	169	123	178	6e-30	105
c28903.graph_c0	AT5G54770.1	56.52	69	30	1	207	1	21	85	8e-17	73.9
c28905.graph_c0	AT3G10740.1	66	647	210	6	423	2333	14	656	0	846
c28906.graph_c0	AT5G46020.1	65.69	137	45	2	182	586	1	137	9e-36	126
c28907.graph_c0	AT5G37600.1	88.67	353	40	0	80	1138	1	353	0	628
c28908.graph_c0	AT3G10520.1	62.25	151	57	0	91	543	5	155	8e-69	209
c28909.graph_c0	AT4G12800.1	80.51	118	22	1	354	4	11	128	2e-62	191
c28910.graph_c0	AT4G32940.1	71.64	483	133	2	1802	366	12	494	0	697
c28911.graph_c0	AT4G12800.1	95.92	49	2	0	377	231	157	205	5e-19	79
c28912.graph_c0	AT1G48850.1	77.67	430	94	1	178	1461	3	432	0	566
c28914.graph_c0	AT4G17600.1	85.03	147	22	0	405	845	101	247	5e-92	275
c28917.graph_c0	AT2G14910.1	66.24	314	98	6	1322	405	73	375	9e-125	370
c28918.graph_c0	AT3G13470.1	90.14	355	35	0	1	1065	242	596	0	600
c28919.graph_c0	ATCG00670.1	85.33	75	11	0	259	483	122	196	3e-37	130
c28920.graph_c0	AT2G36790.1	49.9	487	241	5	1629	178	12	495	2e-160	469
c28921.graph_c0	AT1G08380.1	73.76	141	37	2	592	170	6	140	5e-72	216
c28922.graph_c0	AT3G27690.1	95.65	23	1	0	275	207	244	266	6e-10	53.9
c28923.graph_c0	AT1G64510.1	81.29	155	28	1	721	260	52	206	1e-85	256
c28924.graph_c0	AT1G44770.2	43.4	265	135	3	84	833	6	270	3e-75	233
c28925.graph_c0	AT1G06475.1	39.06	64	29	1	125	286	30	93	5e-10	53.1
c28926.graph_c0	AT5G54750.1	88.71	186	21	0	118	675	1	186	1e-121	345
c28927.graph_c0	AT4G16143.2	66.67	39	12	1	2	115	496	534	2e-11	60.8
c28927.graph_c1	AT3G06720.2	88.57	70	8	0	3	212	419	488	1e-38	133
c28929.graph_c0	AT3G26340.1	86.21	116	16	0	2	349	156	271	3e-71	216
c28930.graph_c0	AT2G17800.2	94.42	197	11	0	260	850	1	197	2e-118	340
c28931.graph_c0	AT3G12120.2	72.41	29	6	2	2	82	355	383	3e-07	46.2
c28932.graph_c0	AT3G52740.1	58.9	73	26	1	219	425	64	136	1e-22	89.7
c28933.graph_c0	AT4G36760.1	67.55	644	201	5	224	2131	1	643	0	904
c28939.graph_c0	AT5G35620.1	69.54	174	49	3	139	648	21	192	5e-86	258
c28940.graph_c0	AT2G46390.1	41.3	46	27	1	149	286	1	44	4e-06	42
c28941.graph_c0	AT1G19530.1	37.4	123	69	5	69	413	1	109	5e-15	68.9
c28942.graph_c0	AT3G03990.1	74.81	262	66	0	1239	454	6	267	1e-132	382
c28943.graph_c0	AT3G05550.1	79.55	88	18	2	517	254	12	97	6e-29	105
c28944.graph_c0	AT1G75388.1	87.8	41	5	0	344	466	1	41	4e-18	74.7
c28945.graph_c0	AT4G33640.1	73.42	79	18	1	495	268	14	92	6e-34	116
c28947.graph_c0	AT3G01910.1	78.37	393	85	0	54	1232	1	393	0	658
c28948.graph_c0	AT3G20510.1	68.91	119	37	0	106	462	1	119	1e-43	142
c28949.graph_c0	AT3G02780.1	78.99	257	54	0	1044	274	28	284	4e-148	421
c28950.graph_c0	AT2G16700.1	85.31	143	21	0	779	351	1	143	1e-84	251
c28951.graph_c0	AT5G06760.1	54.69	64	29	0	517	326	3	66	3e-18	78.2
c28953.graph_c0	AT3G12120.2	50.89	112	55	1	95	430	1	111	2e-39	136
c28954.graph_c0	AT1G62250.2	60.19	103	41	0	470	778	64	166	2e-32	123
c28955.graph_c0	AT5G64570.1	73.98	269	70	0	143	949	10	278	3e-136	404
c28955.graph_c1	AT5G64570.1	67.25	513	162	2	1923	403	272	783	0	714
c28956.graph_c0	AT2G14880.1	64.65	99	34	2	188	481	43	140	1e-34	122
c28958.graph_c0	AT3G02885.1	50	60	29	1	180	4	1	60	2e-15	64.7
c28959.graph_c0	AT1G02160.1	81.43	70	13	0	525	316	2	71	6e-36	120
c2896.graph_c0	AT4G18130.1	90.14	71	7	0	2	214	219	289	3e-40	139
c28960.graph_c0	AT1G42480.1	68.89	180	55	2	71	607	4	182	4e-78	235
c28961.graph_c0	AT4G34050.1	88.24	255	25	1	109	858	5	259	7e-164	461
c28962.graph_c0	AT1G56110.1	77.12	271	62	0	99	911	3	273	1e-136	397
c28964.graph_c0	AT2G47730.1	53.33	60	28	0	181	2	51	110	6e-09	50.8
c28965.graph_c0	AT1G74460.1	72.43	341	94	1	50	1072	5	342	2e-177	501
c28967.graph_c0	AT1G74970.1	76.74	172	40	1	180	695	41	208	2e-90	268
c28971.graph_c0	AT3G15660.2	67.27	165	50	3	820	338	1	165	1e-66	207
c28972.graph_c0	AT5G59800.1	30.06	326	198	13	1165	278	12	304	2e-24	103
c28973.graph_c0	AT4G09890.1	52.63	76	35	1	376	152	2	77	2e-22	84.7
c28974.graph_c0	AT3G06610.1	77.78	99	22	1	74	370	14	110	8e-45	144
c28975.graph_c0	AT5G08030.1	74.86	358	89	1	1343	273	14	371	0	547
c28976.graph_c0	AT5G37670.1	54.79	146	64	4	108	539	3	137	2e-45	148
c28979.graph_c0	AT3G08610.1	77.19	57	13	0	382	212	3	59	3e-28	99.4
c28980.graph_c0	AT4G14540.1	86.21	116	11	1	775	443	1	116	8e-65	201
c28981.graph_c0	AT5G56630.1	76.24	101	24	1	610	308	371	470	1e-44	154
c28982.graph_c0	AT3G28917.1	68.49	73	23	2	106	324	23	92	4e-28	102
c28983.graph_c0	AT1G12910.1	96.73	153	5	0	623	165	194	346	4e-103	301
c28986.graph_c0	AT5G58260.1	72.97	185	49	2	751	200	26	209	4e-86	256
c28987.graph_c0	AT4G22340.1	57.89	57	24	0	173	3	7	63	1e-15	70.5
c28988.graph_c0	AT5G10730.1	70.38	287	85	1	40	900	2	285	6e-116	340
c28989.graph_c0	AT5G61410.2	86.02	279	35	3	1140	316	3	279	3e-162	461
c28990.graph_c0	AT5G64040.1	60.23	176	59	5	254	748	1	171	5e-56	179
c28992.graph_c0	AT1G08460.1	69.17	373	113	2	1246	134	3	375	0	522
c28993.graph_c0	AT4G01710.1	86.36	132	18	0	660	265	1	132	3e-78	234
c28994.graph_c0	AT1G65840.1	67.7	483	152	2	413	1849	15	497	0	671
c28995.graph_c0	AT5G59830.2	44.2	448	224	10	1459	194	1	422	8e-107	327
c28998.graph_c0	AT5G12300.1	53.97	378	154	10	1288	215	19	374	2e-111	338
c29005.graph_c0	AT2G20562.1	79.17	72	15	0	409	194	2	73	1e-30	106
c29007.graph_c0	AT3G47510.1	69.23	26	8	0	395	472	52	77	3e-06	44.3
c29008.graph_c0	AT2G42360.1	38.83	188	115	4	215	778	26	204	3e-28	110
c29010.graph_c0	AT5G62530.1	81.04	538	101	1	2275	665	19	556	0	907
c29011.graph_c0	AT5G63400.1	79.75	237	48	0	924	214	10	246	8e-140	397
c29014.graph_c0	AT3G02600.1	62.83	339	122	4	208	1212	34	363	8e-138	400
c29015.graph_c0	AT1G26355.1	57.8	109	40	2	571	263	14	110	4e-32	114
c29017.graph_c0	AT5G65380.1	70.46	474	138	2	251	1666	10	482	0	651
c29018.graph_c0	AT1G19910.1	95.24	21	1	0	63	1	1	21	5e-07	44.7
c29019.graph_c0	AT5G14420.4	72.56	390	101	5	1473	322	89	468	0	526
c29020.graph_c0	AT4G27960.2	93.24	74	5	0	222	1	26	99	2e-47	149
c29022.graph_c0	AT5G50760.1	36.65	191	76	7	650	213	2	183	7e-22	91.3
c29024.graph_c0	AT4G36740.1	59.07	215	75	7	752	147	1	214	4e-55	177
c29025.graph_c0	AT4G32610.1	44.55	101	44	3	300	34	1	101	1e-09	55.5
c29026.graph_c0	AT1G62430.1	85.53	228	33	0	2	685	116	343	3e-147	417
c29026.graph_c1	AT1G62430.1	76.83	82	19	0	2	247	338	419	2e-37	132
c29028.graph_c0	AT3G05890.1	75	36	9	0	495	388	19	54	2e-15	67.8
c29030.graph_c0	AT5G26170.1	51.35	148	62	2	269	682	22	169	3e-38	133
c29031.graph_c0	AT4G17800.1	72.82	195	51	3	835	257	100	292	1e-70	224
c29033.graph_c0	AT4G35980.1	72.41	87	24	0	179	439	1	87	4e-38	127
c29034.graph_c0	AT5G51950.1	55.44	579	238	6	139	1815	7	581	0	599
c29035.graph_c0	AT1G48990.1	41.67	96	49	3	558	292	1	94	9e-14	66.2
c29036.graph_c0	AT2G35500.1	64.85	330	113	2	1143	163	52	381	1e-128	377
c29037.graph_c0	AT1G22840.1	86.49	111	15	0	550	218	1	111	3e-68	205
c29038.graph_c0	AT4G25550.1	86	200	28	0	107	706	1	200	6e-130	371
c29039.graph_c0	AT2G17570.1	55.67	282	113	2	990	181	13	294	2e-106	313
c29041.graph_c0	AT3G14420.4	87.23	141	18	1	2	424	210	348	6e-79	240
c29042.graph_c0	AT5G40240.1	41.86	344	193	4	1592	582	11	351	2e-74	242
c29043.graph_c0	AT3G25545.1	55.39	269	114	6	168	956	1	267	2e-95	285
c29044.graph_c0	AT1G04480.1	97.86	140	3	0	73	492	1	140	2e-97	280
c29046.graph_c0	AT3G22630.1	78.95	38	8	0	98	211	1	38	1e-14	64.7
c29047.graph_c0	AT2G20140.1	97.37	114	3	0	2	343	302	415	1e-71	220
c29048.graph_c0	AT3G48590.1	97.12	104	3	0	344	33	46	149	3e-67	205
c29049.graph_c0	AT4G32410.1	70.86	175	49	4	520	2	1	168	8e-67	222
c29050.graph_c0	AT5G16990.1	65.12	86	30	0	3	260	253	338	5e-35	124
c29051.graph_c0	AT4G33355.2	46.3	108	57	2	651	331	11	117	3e-27	101
c29052.graph_c0	AT4G11420.1	87.02	208	27	0	624	1	1	208	2e-108	335
c29054.graph_c0	AT1G45230.1	68.55	159	46	1	726	262	60	218	2e-74	225
c29056.graph_c0	AT5G59845.1	55	100	45	2	581	282	1	89	2e-32	112
c29065.graph_c0	AT3G15360.1	54.17	120	50	1	536	192	72	191	2e-43	146
c29066.graph_c0	AT3G06580.1	76.67	493	115	1	1700	222	5	494	0	766
c29067.graph_c0	AT1G52760.1	70.38	314	93	3	1217	276	22	330	1e-153	439
c29068.graph_c0	AT3G60300.1	58.21	280	114	3	98	928	3	280	5e-117	342
c29070.graph_c0	AT3G23250.1	46.74	291	115	7	74	826	1	271	2e-76	237
c29071.graph_c0	AT3G02550.1	76.22	164	35	3	1232	753	1	162	1e-81	254
c29072.graph_c0	AT5G59320.1	51.65	91	44	0	105	377	24	114	2e-25	95.9
c29073.graph_c0	AT5G07440.2	84.43	411	64	0	62	1294	1	411	0	744
c29074.graph_c0	AT1G09640.2	69.31	101	28	2	294	1	1	100	1e-39	135
c29078.graph_c0	AT3G06510.1	60.82	638	248	5	118	2025	3	608	0	817
c29079.graph_c0	AT1G22270.1	74.8	123	30	1	514	149	1	123	8e-65	197
c29080.graph_c0	AT1G17180.1	61.01	218	85	1	200	853	3	219	1e-98	291
c29082.graph_c0	AT1G20930.1	85.25	305	44	1	81	992	11	315	0	540
c29083.graph_c0	AT3G09920.3	70.6	813	222	8	2679	292	9	812	0	1123
c29086.graph_c0	ATCG00220.1	97.06	34	1	0	531	632	1	34	4e-14	64.7
c29087.graph_c0	AT5G60790.1	78.12	96	21	0	2	289	147	242	1e-38	135
c29088.graph_c0	AT2G24765.1	91.21	182	16	0	851	306	1	182	2e-110	320
c29089.graph_c0	AT1G73040.1	35.33	167	106	5	85	579	13	171	3e-21	89
c29090.graph_c0	AT5G46630.1	94.03	134	8	0	402	1	192	325	5e-86	257
c29090.graph_c1	AT5G46630.1	87.95	83	10	0	2	250	319	401	2e-47	155
c29091.graph_c0	AT1G62300.1	49.04	471	197	13	1489	206	83	540	3e-100	315
c29092.graph_c0	AT3G23340.1	94.37	71	4	0	2	214	114	184	8e-44	145
c29095.graph_c0	AT5G65730.1	50	54	27	1	163	2	15	67	4e-12	60.5
c29097.graph_c0	AT3G19430.1	72.73	44	12	0	156	287	8	51	5e-18	80.5
c29098.graph_c0	AT5G47890.1	68.48	92	29	0	90	365	1	92	6e-40	134
c29100.graph_c0	AT5G19530.2	64.14	304	108	1	256	1164	20	323	2e-150	431
c29102.graph_c0	AT1G14980.1	75.26	97	24	0	119	409	1	97	1e-48	155
c29103.graph_c0	AT1G08550.2	77.97	59	13	0	74	250	404	462	5e-24	97.1
c29105.graph_c0	AT3G56060.1	57.14	161	65	2	84	554	403	560	2e-60	197
c29106.graph_c0	AT1G04690.1	85.37	328	47	1	121	1101	1	328	0	585
c29107.graph_c0	AT4G16160.2	58.29	175	66	5	659	156	7	178	2e-52	168
c29108.graph_c0	AT5G52200.1	56.59	129	43	3	183	530	9	136	2e-35	125
c29109.graph_c0	AT3G01280.1	70.29	276	82	0	1155	328	1	276	4e-133	385
c29111.graph_c0	AT3G19690.1	49.4	166	81	4	751	263	4	161	2e-53	172
c29112.graph_c0	AT1G18800.1	72.87	188	49	2	840	283	36	223	1e-98	290
c29112.graph_c1	AT1G74560.1	73.33	45	9	1	100	225	1	45	9e-13	60.8
c29113.graph_c0	AT1G51200.4	48.63	183	94	3	349	897	1	173	1e-52	174
c29114.graph_c0	AT3G27010.1	52.47	263	112	9	138	887	33	281	7e-65	206
c29115.graph_c0	AT3G27280.2	76.32	38	9	1	2	115	240	276	9e-09	52.8
c29117.graph_c0	AT5G14640.1	94.2	69	4	0	2	208	49	117	5e-40	135
c29117.graph_c1	AT5G14640.1	91	100	8	1	297	1	111	210	3e-61	191
c29118.graph_c0	AT3G02880.1	52.53	613	289	9	2029	197	38	627	1e-180	531
c29120.graph_c0	AT5G17190.1	76.42	123	29	1	2	370	9	130	2e-61	187
c29121.graph_c0	AT5G15900.1	59.06	127	52	0	2	382	138	264	2e-53	173
c29122.graph_c0	AT3G46020.1	65.88	85	29	1	114	368	1	84	5e-33	114
c29125.graph_c0	AT4G16260.1	57.41	108	46	1	2	325	228	334	6e-37	130
c29128.graph_c0	AT3G23890.2	32.09	134	63	2	362	45	1038	1171	2e-12	62.4
c29143.graph_c0	AT4G15760.1	45.75	400	213	5	1296	109	26	422	3e-109	330
c29144.graph_c0	AT2G18465.1	38.93	262	150	8	976	221	30	268	1e-40	144
c29149.graph_c0	AT5G47550.1	48.28	116	58	3	548	207	1	114	2e-30	108
c29155.graph_c0	AT1G54870.1	67.14	283	92	1	79	924	53	335	8e-140	401
c29156.graph_c0	AT5G03450.1	63.64	22	8	0	295	360	120	141	3e-06	44.7
c29157.graph_c0	AT3G50360.1	81.82	165	30	1	737	243	4	167	6e-93	271
c29160.graph_c0	AT4G34350.1	77.92	77	17	0	231	1	359	435	5e-36	125
c29161.graph_c0	AT3G06720.2	75	40	10	0	94	213	1	40	5e-14	64.7
c29163.graph_c0	AT4G11610.1	80.71	420	81	1	2	1261	594	1011	0	734
c29167.graph_c0	AT1G50030.2	66.06	109	31	2	2	310	2281	2389	1e-38	136
c29169.graph_c0	AT4G13250.2	81.25	32	6	0	2	97	463	494	1e-09	54.7
c29173.graph_c0	AT5G52560.1	82.35	68	12	0	5	208	272	339	2e-33	119
c29174.graph_c0	AT3G55330.1	59.19	223	90	3	969	304	9	228	1e-89	269
c29177.graph_c0	AT3G55120.1	52.59	135	64	0	159	563	19	153	7e-46	151
c29179.graph_c0	AT1G07510.1	97.4	77	2	0	231	1	383	459	9e-34	121
c29184.graph_c0	AT3G07550.2	43.05	374	211	2	508	1623	17	389	4e-100	310
c29186.graph_c0	AT1G47640.1	82.82	227	39	0	82	762	1	227	7e-120	345
c29188.graph_c0	AT5G08180.2	61.82	55	21	0	2	166	101	155	6e-18	74.7
c29189.graph_c0	AT5G16080.1	35.61	337	212	10	1118	123	28	341	3e-57	191
c29190.graph_c0	AT3G55170.2	59.17	120	49	0	577	218	3	122	5e-43	140
c29197.graph_c0	AT4G34412.1	66.86	172	56	1	87	599	1	172	2e-72	220
c29198.graph_c0	AT4G36990.1	64.1	39	14	1	185	301	12	49	3e-10	55.1
c29199.graph_c0	AT4G36250.1	55.72	201	89	0	2	604	216	416	7e-79	243
c292.graph_c0	AT1G43760.1	35.11	94	61	0	288	7	527	620	5e-10	54.7
c29202.graph_c0	AT4G39090.1	78.87	336	70	3	1145	141	29	361	0	528
c29205.graph_c0	AT2G42490.1	93.28	119	8	0	2	358	450	568	3e-78	245
c29206.graph_c0	AT5G43260.1	66.34	101	34	1	645	343	1	97	9e-47	152
c29207.graph_c0	AT5G13900.1	53.54	99	46	1	159	455	31	126	3e-32	114
c29208.graph_c0	AT3G01280.1	25.77	291	206	12	91	933	5	275	6e-16	77
c29212.graph_c0	AT3G49210.1	39.2	176	105	3	64	585	338	512	1e-29	118
c29215.graph_c0	AT3G10120.1	30.56	108	71	2	126	437	70	171	6e-07	47.8
c29217.graph_c0	AT1G50030.2	66.89	151	50	0	453	1	1033	1183	1e-49	170
c29218.graph_c0	AT2G35736.2	69.05	42	13	1	210	335	18	56	3e-13	62
c29220.graph_c0	AT5G54680.1	63.4	235	85	2	898	197	1	234	4e-86	261
c29229.graph_c0	AT5G25930.1	55.17	87	38	1	2	259	42	128	1e-27	104
c29231.graph_c0	AT5G02640.1	49.7	165	63	7	721	287	1	159	1e-26	102
c29233.graph_c0	AT4G08810.1	79.71	69	14	0	3	209	484	552	6e-34	122
c29235.graph_c0	AT2G18660.1	37.08	89	54	3	767	507	13	95	4e-12	62.4
c29238.graph_c0	AT5G15900.1	81.48	27	5	0	276	196	386	412	2e-10	55.5
c29240.graph_c0	AT3G60860.1	74.51	153	39	1	3	461	250	400	1e-57	192
c29241.graph_c0	AT4G37810.1	54.55	77	32	1	416	637	52	128	1e-25	98.2
c29242.graph_c0	AT2G28890.1	61.83	186	63	7	5	538	36	211	3e-54	182
c29246.graph_c0	AT1G16210.1	70.35	226	67	1	98	775	2	226	2e-40	142
c29247.graph_c0	AT1G77420.1	67.71	350	113	1	143	1192	29	377	3e-165	472
c29248.graph_c0	AT1G26945.1	70.73	82	24	1	376	131	11	91	3e-26	95.1
c29249.graph_c0	AT4G39950.1	36.51	63	40	0	22	210	134	196	4e-11	56.6
c29251.graph_c0	AT4G37320.1	48.79	496	242	6	1688	237	3	493	2e-156	457
c29253.graph_c0	AT1G60940.2	76.92	78	18	0	598	365	238	315	3e-35	127
c29254.graph_c0	AT3G47550.6	64.81	216	73	4	1248	610	62	275	1e-76	243
c29256.graph_c0	AT1G48410.1	74.67	75	19	0	2	226	590	664	8e-36	127
c29257.graph_c0	AT5G05800.2	21.93	187	142	3	5	553	178	336	5e-09	54.7
c29258.graph_c0	AT1G28610.2	64.71	34	12	0	305	204	337	370	3e-09	52.8
c29260.graph_c0	AT4G38960.1	60.09	213	84	5	1060	425	1	183	7e-83	252
c29263.graph_c0	AT5G50960.1	74.43	176	44	1	525	1	5	180	2e-95	282
c29264.graph_c0	AT5G06600.3	61.11	54	21	0	1	162	849	902	3e-15	70.9
c29266.graph_c0	AT2G47820.2	32.45	188	86	6	3	443	351	537	2e-16	80.5
c29268.graph_c0	AT1G01620.1	89.86	69	7	1	209	3	1	66	2e-36	125
c29269.graph_c0	AT1G75170.2	23.29	249	179	6	96	806	10	249	4e-20	87.8
c29271.graph_c0	AT3G62980.1	73.17	41	11	0	2	124	116	156	1e-12	63.5
c29272.graph_c0	AT1G16270.2	85.07	67	10	0	203	3	862	928	2e-35	125
c29276.graph_c0	AT1G74030.1	90.33	424	41	1	424	1695	56	477	0	771
c29278.graph_c0	AT4G22820.2	35.29	102	66	2	359	54	77	163	4e-15	68.6
c29279.graph_c0	AT2G01060.1	50	62	31	0	270	85	49	110	4e-10	54.3
c29281.graph_c0	AT2G17200.1	57.46	362	152	4	1082	3	1	358	1e-108	330
c29282.graph_c0	AT3G56290.1	58.52	176	69	4	156	671	1	172	2e-49	160
c29283.graph_c0	AT3G24430.1	87.14	451	58	0	1737	385	79	529	0	773
c29285.graph_c0	AT1G61250.1	70.65	276	78	3	242	1060	3	265	2e-131	377
c29286.graph_c0	AT2G45520.1	42.86	210	116	4	165	782	16	200	5e-22	92
c29290.graph_c0	AT1G49320.1	41.41	227	128	3	317	982	52	278	4e-56	186
c29292.graph_c0	AT5G39000.1	31.38	188	127	2	716	159	652	832	2e-21	92.8
c29297.graph_c0	AT5G23810.2	57.73	317	132	2	68	1012	17	332	7e-120	353
c29298.graph_c0	AT3G04860.1	56.67	60	24	2	5	178	233	289	2e-14	67.8
c29301.graph_c0	AT3G01090.3	67.65	34	10	1	99	1	1	34	2e-07	46.6
c29302.graph_c0	AT5G53560.1	66.67	132	44	0	522	127	2	133	2e-63	192
c29304.graph_c0	AT3G61690.1	83.33	264	42	2	786	1	19	282	1e-147	447
c29305.graph_c0	AT5G52370.1	78.57	84	18	0	375	124	52	135	2e-47	152
c29312.graph_c0	AT4G27290.1	60	200	79	1	683	87	584	783	3e-71	231
c29314.graph_c0	AT2G29510.1	41.83	404	191	14	1168	2247	458	839	3e-59	216
c29315.graph_c0	AT1G80930.1	94.95	218	11	0	60	713	636	853	2e-140	421
c29316.graph_c0	AT3G05530.1	85.94	64	8	1	189	1	1	64	3e-28	105
c29318.graph_c0	AT5G67070.1	50	136	57	4	546	172	1	129	3e-37	127
c29321.graph_c0	AT3G19700.1	37.65	85	53	1	4	258	799	881	1e-11	58.5
c29322.graph_c0	AT1G68570.1	72.57	565	151	2	1857	175	22	586	0	855
c29323.graph_c0	AT1G57860.1	86.08	79	11	0	21	257	1	79	8e-48	149
c29324.graph_c0	AT5G63030.1	50	108	52	1	394	77	11	118	1e-29	105
c29328.graph_c0	AT1G09840.6	83.92	423	68	3	251	1519	1	420	0	687
c29329.graph_c0	AT1G10200.1	67.24	174	53	1	791	282	3	176	8e-90	267
c29332.graph_c0	AT1G79160.1	46.22	238	118	8	133	816	35	239	6e-39	137
c29334.graph_c0	AT3G22400.1	71.05	342	99	1	1	1026	384	714	8e-171	498
c29334.graph_c1	AT3G22400.1	70.39	179	53	0	725	189	708	886	1e-79	256
c29336.graph_c0	AT3G08980.1	59.09	154	63	0	741	280	1	154	3e-65	202
c29337.graph_c0	AT5G25360.2	57.33	150	63	1	340	786	20	169	6e-52	170
c29339.graph_c0	AT2G36910.1	95.6	91	4	0	2	274	100	190	1e-55	184
c29340.graph_c0	AT1G51060.1	91.94	62	5	0	2	187	71	132	6e-35	117
c29343.graph_c0	AT4G37020.1	65	200	66	2	874	287	12	211	8e-90	268
c29346.graph_c0	AT4G16520.2	90.6	117	11	0	707	357	1	117	1e-72	218
c29348.graph_c0	AT4G36480.2	61.64	146	56	0	600	163	334	479	4e-42	147
c29351.graph_c0	AT5G14600.1	76.42	318	67	3	287	1216	1	318	9e-157	447
c29352.graph_c0	AT3G06590.2	57.59	158	58	2	696	250	47	204	6e-46	155
c29354.graph_c0	AT3G66658.2	78.92	593	120	3	1985	222	1	593	0	919
c29359.graph_c0	AT2G41530.1	79.86	278	56	1	136	969	6	282	6e-170	479
c29363.graph_c0	AT3G12587.1	88.89	36	4	0	358	251	1	36	2e-16	68.2
c29365.graph_c0	AT3G20395.1	40.41	193	113	4	757	185	30	213	3e-45	152
c29368.graph_c0	AT2G03480.2	65.71	70	24	1	211	2	51	119	1e-22	95.9
c29370.graph_c0	AT4G21110.1	82.67	75	13	0	2	226	30	104	2e-45	142
c29371.graph_c0	AT2G40300.1	80.2	197	39	0	203	793	63	259	6e-108	317
c29373.graph_c0	AT5G20280.1	88.89	90	10	0	2	271	467	556	7e-50	167
c29374.graph_c0	AT5G42950.1	40.95	105	52	4	327	43	223	325	4e-09	52.8
c29375.graph_c0	AT3G52770.1	69.81	53	16	1	446	288	1	52	5e-18	74.3
c29376.graph_c0	AT1G24100.1	49.02	51	26	0	154	2	1	51	6e-12	59.3
c29377.graph_c0	AT1G08510.1	53.1	290	135	4	1003	137	129	402	7e-104	315
c29380.graph_c0	AT5G56350.1	87.84	485	59	0	1823	369	6	490	0	846
c29382.graph_c0	ATMG01360.1	66.67	438	144	2	1493	186	13	449	5e-153	446
c29384.graph_c0	AT2G42490.1	86.96	69	9	0	2	208	312	380	2e-39	137
c29385.graph_c0	AT2G37620.2	100	26	0	0	1	78	352	377	5e-12	59.7
c29388.graph_c0	AT3G52960.1	63.05	203	72	2	736	137	32	234	4e-82	248
c29389.graph_c0	AT1G04340.1	64.29	140	50	0	253	672	1	140	3e-45	152
c29391.graph_c0	AT2G45640.1	74.59	122	31	1	303	668	31	151	5e-59	186
c29392.graph_c0	AT1G07700.1	80.47	128	25	0	494	877	73	200	1e-68	215
c29395.graph_c0	AT5G61240.1	85.16	310	45	1	1209	283	7	316	0	522
c29396.graph_c0	AT3G57380.1	41.89	74	43	1	223	2	400	472	5e-17	73.6
c29397.graph_c0	AT2G40830.3	37	227	132	3	866	219	8	234	1e-40	144
c29398.graph_c0	AT1G26850.2	73.86	616	157	4	326	2161	1	615	0	988
c29399.graph_c0	AT5G28010.1	39.33	150	89	2	726	283	14	162	5e-37	128
c29410.graph_c0	AT4G24440.2	80	40	8	0	281	162	65	104	5e-18	72.4
c29411.graph_c0	AT1G59750.4	93.59	78	5	0	1	234	134	211	3e-49	164
c29413.graph_c0	AT2G19800.1	74.76	317	78	2	122	1066	1	317	0	506
c29418.graph_c0	AT3G01470.1	51.96	281	131	6	1089	259	1	271	2e-76	241
c29421.graph_c0	AT2G01100.3	75.86	29	7	0	252	338	1	29	7e-07	50.4
c29423.graph_c0	AT3G15510.1	69.09	55	17	0	742	578	137	191	5e-19	85.1
c29425.graph_c0	AT2G21060.1	60	55	22	0	203	39	17	71	2e-17	72.4
c29426.graph_c0	AT5G49630.1	75.75	400	94	2	1331	141	80	479	0	636
c29426.graph_c1	AT1G58360.1	79.45	73	15	1	89	307	20	91	1e-33	120
c29427.graph_c0	AT5G42960.1	63.3	188	69	1	111	674	27	213	4e-87	259
c29428.graph_c0	AT5G66940.1	92.59	54	4	0	786	625	36	89	2e-31	117
c29429.graph_c0	AT3G21055.1	60	105	35	4	85	378	1	102	3e-19	79
c29431.graph_c0	AT3G15970.1	56.12	237	89	4	973	308	228	464	4e-59	204
c29432.graph_c0	AT5G45560.1	61.11	72	28	1	216	1	459	529	1e-24	95.1
c29432.graph_c1	AT5G45560.1	85.71	84	12	0	252	1	524	607	5e-44	150
c29433.graph_c0	AT1G22480.1	49.02	102	52	0	680	375	15	116	2e-26	102
c29434.graph_c0	AT1G76920.1	68.75	192	58	3	35	604	187	374	3e-92	277
c29439.graph_c0	AT2G40930.1	85.5	131	19	0	812	420	785	915	2e-75	246
c2944.graph_c0	AT1G66530.1	32.58	132	89	1	4	399	44	169	2e-20	85.9
c29440.graph_c0	AT2G18360.1	65.81	313	106	2	66	1001	1	309	3e-144	412
c29446.graph_c0	AT3G63250.2	74.19	93	24	0	2	280	198	290	2e-45	150
c29452.graph_c0	AT1G61790.1	62.38	311	115	2	1115	189	37	345	4e-122	358
c29453.graph_c0	AT3G06760.1	55.56	207	86	7	209	811	23	223	7e-54	177
c29455.graph_c0	AT3G53610.3	97.22	36	1	0	108	1	1	36	1e-16	72.8
c29456.graph_c0	AT4G24020.1	41.38	58	31	1	290	126	860	917	9e-09	53.9
c29458.graph_c0	AT5G66100.1	29.22	308	196	13	859	2	78	346	4e-21	94.4
c29461.graph_c0	AT5G55140.1	66.33	98	33	0	542	249	1	98	4e-42	137
c29462.graph_c0	AT5G62920.1	71.43	133	38	0	706	308	22	154	1e-61	193
c29464.graph_c0	AT5G06320.1	56.03	141	58	4	411	1	4	143	1e-34	121
c29465.graph_c0	AT1G26250.1	34.55	110	72	2	712	383	112	215	5e-07	50.1
c29466.graph_c0	AT4G31940.1	40.75	292	164	4	876	28	3	293	2e-64	211
c29467.graph_c0	AT1G70850.3	46.73	107	54	2	8	319	182	288	2e-32	115
c29470.graph_c0	AT1G18800.1	69.68	221	65	1	953	297	1	221	1e-102	303
c29473.graph_c0	AT5G42970.1	84.09	396	63	0	1341	154	1	396	0	611
c29474.graph_c0	AT1G14730.1	60.68	206	81	0	84	701	18	223	9e-76	230
c29477.graph_c0	AT5G02710.1	51.14	176	83	3	44	562	1	170	3e-60	191
c29478.graph_c0	AT2G39490.1	32.98	382	244	9	258	1367	7	377	3e-42	155
c29479.graph_c0	AT2G41900.1	56.66	293	86	2	204	959	47	339	1e-113	344
c29480.graph_c0	AT1G13635.2	53.78	331	152	5	1192	203	1	311	6e-109	323
c29483.graph_c0	AT5G49810.1	87.68	211	26	0	3	635	128	338	5e-128	386
c29485.graph_c0	AT5G05610.2	77.92	240	52	1	1182	466	1	240	3e-114	335
c29489.graph_c0	AT3G10950.1	94.23	52	3	0	2	157	41	92	4e-31	106
c29490.graph_c0	AT1G17890.3	88.79	116	13	0	348	1	67	182	2e-65	200
c29491.graph_c0	AT5G64150.1	62.14	140	52	1	89	505	237	376	5e-57	184
c29492.graph_c0	AT2G18040.1	80.7	114	22	0	162	503	5	118	5e-61	187
c29495.graph_c0	AT2G17290.1	86.49	37	5	0	2	112	507	543	1e-14	67.8
c29496.graph_c0	AT3G03960.1	37.11	97	57	2	3	281	99	188	4e-13	63.2
c29499.graph_c0	AT2G34480.1	88.61	79	9	0	531	295	100	178	3e-47	152
c29500.graph_c0	AT1G19220.1	85.06	87	13	0	2	262	160	246	2e-39	137
c29500.graph_c1	AT1G19220.1	71.09	211	55	4	1074	460	240	447	1e-89	290
c29503.graph_c0	AT3G52990.2	82.86	210	36	0	2	631	41	250	2e-121	352
c29508.graph_c0	AT4G05050.4	98.53	68	1	0	1	204	60	127	1e-41	132
c29511.graph_c0	AT2G47630.1	48.68	76	39	0	2	229	257	332	2e-17	77
c29513.graph_c0	AT2G21220.1	62.14	103	37	1	83	385	1	103	7e-40	132
c29516.graph_c0	AT5G11970.1	43.42	76	41	2	222	1	3	70	4e-10	53.9
c29517.graph_c0	AT3G12830.1	55.91	127	31	2	425	120	1	127	9e-40	131
c29518.graph_c0	AT5G59560.2	49.41	253	127	3	300	1055	27	269	7e-82	252
c2952.graph_c0	AT5G08690.1	89.72	107	11	0	324	4	326	432	2e-60	193
c29520.graph_c0	AT5G65870.1	73.33	30	7	1	256	170	48	77	9e-08	47
c29521.graph_c0	AT4G36360.2	88.89	108	12	0	324	1	225	332	6e-71	226
c29521.graph_c1	AT4G36360.2	76.92	143	33	0	2	430	84	226	8e-80	251
c29522.graph_c0	AT4G13530.1	38.91	275	155	5	191	976	1	270	7e-47	163
c29523.graph_c0	AT4G39950.1	50	88	40	1	2	253	291	378	2e-24	94.7
c29524.graph_c0	AT3G45260.1	47.48	417	216	8	1657	416	37	411	4e-93	294
c29525.graph_c0	AT1G32310.1	58.06	93	35	3	64	330	6	96	4e-26	97.4
c29526.graph_c0	AT4G22220.1	81.32	91	17	0	376	104	73	163	2e-46	147
c29530.graph_c0	AT1G20550.1	36.67	90	53	2	226	483	17	104	5e-08	51.2
c29536.graph_c0	AT1G02740.1	70.13	77	23	1	220	450	215	290	1e-29	110
c29537.graph_c0	AT4G12610.1	64.41	59	18	1	47	214	1	59	8e-19	78.2
c29538.graph_c0	AT5G60390.2	75	72	18	0	7	222	203	274	6e-31	111
c29539.graph_c0	AT4G36270.1	80	70	14	0	2	211	2	71	2e-33	119
c29541.graph_c0	AT5G65760.1	61.48	135	52	0	2	406	376	510	2e-58	191
c29552.graph_c0	AT4G38630.1	29.17	120	83	3	626	273	82	198	9e-11	60.5
c29553.graph_c0	AT2G45910.1	55.56	45	20	0	135	1	38	82	2e-09	51.6
c29554.graph_c0	AT5G50790.1	42.5	80	46	3	2	241	182	249	2e-11	61.2
c29559.graph_c0	AT1G74600.1	67.09	158	52	0	682	209	738	895	2e-68	225
c29562.graph_c0	AT4G36640.1	60.1	193	75	2	573	1	2	193	2e-83	250
c29563.graph_c0	AT5G65410.1	50	56	28	0	100	267	68	123	1e-14	68.2
c29565.graph_c0	AT2G26440.1	74	50	13	0	1	150	380	429	1e-17	76.6
c29566.graph_c0	AT5G48380.1	38.57	70	42	1	21	227	530	599	1e-06	44.7
c29567.graph_c0	AT1G70490.3	94.4	125	7	0	4	378	15	139	6e-83	240
c29570.graph_c0	AT3G44750.2	35.11	94	61	0	75	356	1	94	5e-11	60.8
c29572.graph_c0	AT4G17390.1	62.65	83	30	1	4	249	107	189	8e-36	120
c29574.graph_c0	AT4G10320.1	43.28	67	28	3	252	82	1056	1119	2e-06	44.7
c29576.graph_c0	AT2G07687.1	53.19	94	44	0	282	1	166	259	3e-29	105
c29577.graph_c0	AT3G62610.1	27.62	210	132	8	2	571	100	290	8e-10	58.5
c29583.graph_c0	AT5G19400.3	51.91	603	283	7	223	2010	2	592	0	597
c29584.graph_c0	AT3G27870.1	62.5	40	15	0	491	372	56	95	1e-07	52
c29590.graph_c0	AT5G49760.1	75.5	151	37	0	5	457	699	849	5e-75	241
c29596.graph_c0	AT1G13750.1	64.1	39	14	0	65	181	114	152	1e-09	52.8
c29597.graph_c0	AT5G41050.1	53.57	140	62	1	588	178	33	172	4e-50	162
c29599.graph_c0	AT5G36930.1	40.74	108	64	1	6	329	148	252	3e-19	81.6
c29600.graph_c0	AT5G50850.1	64.22	109	39	1	330	4	193	300	3e-38	131
c29607.graph_c0	AT1G63700.1	45.95	74	36	1	126	335	15	88	3e-10	56.2
c29610.graph_c0	AT2G19520.1	68.57	35	11	0	189	293	467	501	7e-10	54.3
c29616.graph_c0	AT5G40890.2	66.54	263	88	2	815	27	384	643	3e-87	272
c29622.graph_c0	AT1G48910.1	47.22	108	57	0	1	324	254	361	2e-28	105
c29624.graph_c0	AT5G02320.2	68.99	158	43	2	50	505	82	239	2e-75	235
c29625.graph_c0	AT3G04690.1	41.67	108	62	1	1	321	698	805	8e-15	72
c29626.graph_c0	AT5G44870.1	43.42	76	40	3	219	1	712	787	7e-09	50.4
c29630.graph_c0	AT1G05310.1	72	125	34	1	7	378	79	203	3e-62	195
c29631.graph_c0	AT5G36260.1	61.45	83	32	0	56	304	25	107	1e-33	120
c29650.graph_c0	AT1G32780.1	38.71	93	55	3	64	336	14	104	1e-11	60.1
c29659.graph_c0	AT4G29930.1	38.96	77	39	2	2	208	113	189	4e-09	50.4
c29661.graph_c0	AT1G21380.1	60.69	145	50	3	3	416	61	205	9e-49	163
c29663.graph_c0	AT5G46240.1	57.47	87	37	0	3	263	413	499	5e-28	105
c29666.graph_c0	AT2G25450.1	46.55	58	31	1	50	223	3	59	1e-12	61.2
c29668.graph_c0	AT5G18270.2	71.43	56	16	0	111	278	11	66	7e-24	92.4
c29671.graph_c0	AT5G20110.1	72.97	37	10	1	1	111	171	206	1e-09	53.1
c29675.graph_c0	AT5G22860.2	54.05	111	51	0	333	1	52	162	9e-40	139
c29677.graph_c0	AT3G15270.1	66.35	104	33	1	127	432	42	145	3e-42	140
c29681.graph_c0	AT4G33990.1	50.38	131	65	0	393	1	520	650	4e-45	156
c29686.graph_c0	AT1G57860.1	71.91	89	25	0	268	2	1	89	3e-43	137
c29690.graph_c0	AT4G18960.1	76.36	165	39	1	496	2	9	169	3e-84	249
c29697.graph_c0	AT1G30570.1	55	100	42	2	7	297	564	661	2e-28	107
c29698.graph_c0	AT3G63080.1	50	62	31	1	1	186	109	169	2e-15	66.2
c29700.graph_c0	AT5G43100.1	78.85	52	11	0	3	158	206	257	9e-23	89.7
c29702.graph_c0	AT5G42020.2	77.94	68	15	1	3	206	184	250	8e-29	106
c29706.graph_c0	AT1G19025.1	58.43	421	154	7	1295	96	26	442	1e-148	433
c29707.graph_c0	AT5G43760.1	86.02	93	13	0	2	280	155	247	2e-51	168
c29715.graph_c0	AT5G35830.1	36.36	99	63	1	306	10	89	183	2e-14	69.3
c29718.graph_c0	AT5G57800.1	66.35	624	206	2	2024	165	5	628	0	803
c29720.graph_c0	AT5G27760.1	37.68	69	42	1	45	248	11	79	1e-06	45.8
c29725.graph_c0	AT5G02490.1	80.9	89	17	1	269	3	426	513	2e-42	145
c29730.graph_c0	AT5G25830.1	47.95	73	38	1	237	19	86	155	3e-08	48.9
c29731.graph_c0	AT2G19730.3	40.46	131	71	4	72	443	8	133	4e-14	65.5
c29733.graph_c0	AT3G19440.1	51.61	62	30	0	391	206	408	469	3e-17	76.6
c29742.graph_c0	AT1G76430.1	67.46	169	54	2	1	504	68	234	2e-71	224
c29752.graph_c0	AT1G73050.1	48.2	278	138	4	817	2	140	415	3e-78	246
c29760.graph_c0	AT5G21150.1	72.37	76	21	2	228	1	649	722	3e-29	108
c29761.graph_c0	AT2G13770.1	40.82	49	29	0	150	4	130	178	1e-06	42.4
c29764.graph_c0	AT1G57860.1	61.19	67	26	0	203	3	1	67	8e-30	103
c29765.graph_c0	AT4G36390.1	75.87	547	128	5	347	1975	95	636	0	830
c29768.graph_c0	AT2G39730.1	75.76	33	8	0	298	200	404	436	1e-11	53.5
c29775.graph_c0	AT1G06490.1	61.54	247	95	1	80	820	350	595	2e-102	327
c29784.graph_c0	AT5G44510.1	23.86	285	217	11	880	26	729	967	4e-09	57.8
c29786.graph_c0	AT2G05120.2	44.23	52	29	0	184	339	278	329	2e-09	53.5
c29788.graph_c0	AT4G35840.1	49.25	67	34	0	300	100	170	236	6e-20	81.6
c29789.graph_c0	AT1G13635.2	42.07	145	82	4	429	1	13	147	2e-19	82.8
c2979.graph_c0	AT2G44880.1	34.25	254	164	2	43	795	46	299	1e-44	158
c29794.graph_c0	AT2G23620.1	60.95	105	40	1	98	409	8	112	1e-42	141
c29795.graph_c0	AT5G10250.1	47.13	157	83	2	511	41	215	368	2e-38	138
c29796.graph_c0	AT1G13570.1	47.27	55	29	0	199	35	6	60	4e-10	55.5
c29798.graph_c0	AT1G13570.1	32.1	81	55	1	392	150	108	187	6e-06	44.3
c29815.graph_c0	AT2G38470.1	56.6	53	23	0	43	201	378	430	2e-14	68.9
c29822.graph_c0	AT2G36880.2	61.93	197	73	1	585	1	38	234	2e-83	252
c29823.graph_c0	AT1G48750.1	30.3	99	69	3	357	61	1	93	2e-12	59.3
c29827.graph_c0	AT5G35830.1	44.64	56	31	1	8	175	158	212	3e-08	48.5
c29830.graph_c0	AT5G40670.1	65.38	130	45	0	1	390	114	243	3e-45	149
c29831.graph_c0	AT5G52240.2	87.8	82	10	0	1	246	81	162	1e-48	151
c29835.graph_c0	AT5G03720.1	34.43	305	137	15	6	731	114	412	2e-37	138
c29846.graph_c0	AT3G53480.1	49.66	147	70	2	431	3	1	146	2e-26	105
c29847.graph_c0	AT2G21580.2	79.31	29	6	0	3	89	79	107	3e-09	50.1
c29849.graph_c0	AT1G34070.1	26.58	158	113	4	574	110	15	162	3e-08	53.1
c29851.graph_c0	AT2G02580.1	60	80	32	0	1	240	414	493	5e-19	83.2
c29854.graph_c0	AT1G53590.1	77.78	90	20	0	270	1	236	325	5e-44	150
c29859.graph_c0	AT5G21910.1	50	114	57	3	448	107	1	110	7e-20	79.3
c29863.graph_c0	AT4G15090.1	39.08	87	53	2	1	261	399	483	5e-15	68.6
c29864.graph_c0	AT1G64260.1	36	75	48	1	248	24	358	431	7e-11	57.8
c29865.graph_c0	AT1G53050.1	74.71	87	22	0	2	262	163	249	4e-42	145
c29866.graph_c0	AT1G52080.1	44.22	147	74	2	4	420	223	369	1e-28	109
c29869.graph_c0	AT2G26270.1	73.23	127	34	0	765	385	344	470	2e-57	189
c29871.graph_c0	AT1G61870.1	56.92	130	56	0	514	125	277	406	2e-50	167
c29877.graph_c0	AT1G13130.1	39.82	113	65	2	2	331	331	442	5e-25	98.2
c29889.graph_c0	AT2G37190.1	78.87	71	14	1	2	211	31	101	1e-25	92.4
c29891.graph_c0	AT2G28305.1	69.63	135	41	0	19	423	1	135	4e-64	196
c29894.graph_c0	AT4G36670.1	29.81	104	73	1	331	20	284	386	1e-05	43.5
c29897.graph_c0	AT1G75560.2	33.97	156	99	4	130	585	44	189	4e-25	98.2
c299.graph_c0	AT3G17450.1	33.73	83	48	3	278	51	151	230	3e-06	43.9
c29906.graph_c0	AT5G40250.1	53.9	295	116	7	12	836	78	367	7e-83	255
c29910.graph_c0	AT3G48140.1	73.49	83	22	0	461	213	4	86	1e-41	135
c29912.graph_c0	AT2G43330.1	33.57	143	94	3	441	16	93	232	7e-20	85.5
c29913.graph_c0	AT3G48280.1	38.58	197	121	0	184	774	52	248	5e-42	149
c29920.graph_c0	AT4G22050.1	30	150	99	6	133	564	43	188	4e-09	55.1
c29923.graph_c0	AT3G19760.1	81.16	69	13	0	1	207	340	408	4e-22	89.7
c29924.graph_c0	AT5G45790.2	57.89	38	16	0	115	2	45	82	3e-07	45.4
c29930.graph_c0	AT2G24430.2	53.67	341	141	15	2	973	20	316	3e-100	303
c29940.graph_c0	AT1G14170.2	35.53	76	44	1	9	221	115	190	8e-10	53.9
c29942.graph_c0	AT5G62350.1	35.21	142	89	2	418	2	15	156	5e-27	100
c29944.graph_c0	AT3G46290.1	42.23	206	116	4	612	4	456	655	3e-43	154
c29954.graph_c0	AT5G60360.2	45.61	228	114	4	669	16	98	313	1e-60	194
c29956.graph_c0	AT5G06320.1	58.82	34	14	1	328	227	199	231	8e-06	43.1
c29960.graph_c0	AT1G10930.1	78.57	84	18	0	24	275	643	726	6e-43	148
c29966.graph_c0	AT1G01470.1	49.32	73	37	0	221	3	4	76	2e-18	73.9
c29967.graph_c0	AT5G56040.1	55.7	158	70	1	4	477	570	725	6e-36	131
c29970.graph_c0	AT1G12663.1	35.09	114	71	3	352	20	1	112	1e-16	70.1
c29972.graph_c0	AT1G45231.2	65.17	89	31	0	1	267	357	445	6e-36	127
c29973.graph_c0	AT2G21730.1	33.33	153	101	5	85	540	201	347	2e-14	70.9
c29974.graph_c0	AT4G34700.1	44.32	88	49	1	75	338	15	101	2e-18	75.1
c29976.graph_c0	AT1G46984.1	25.66	152	99	4	493	80	24	171	6e-07	48.9
c29979.graph_c0	AT1G31770.1	78.97	252	43	1	726	1	44	295	5e-121	360
c29984.graph_c0	AT5G50290.1	49.6	125	60	3	4	369	166	288	3e-40	138
c29987.graph_c0	AT4G35230.1	84.03	457	73	1	330	1700	56	510	0	797
c30011.graph_c0	AT1G04690.1	28.28	145	95	4	409	2	13	156	5e-11	60.1
c30012.graph_c0	AT4G25590.1	42.55	141	81	3	66	488	3	133	2e-34	118
c30030.graph_c0	AT3G18750.2	34.25	181	69	3	2	394	194	374	4e-23	97.4
c30031.graph_c0	AT1G09640.2	33	200	131	3	1408	818	5	202	3e-26	107
c30034.graph_c0	AT3G14470.1	44.51	173	94	1	1	513	160	332	2e-37	136
c30036.graph_c0	AT2G42010.1	61.33	75	29	1	3	227	891	964	6e-24	93.2
c30039.graph_c0	AT2G37050.2	63.64	110	37	3	323	3	6	114	2e-40	144
c30045.graph_c0	AT5G59190.1	46.56	305	157	3	925	29	290	594	3e-84	267
c30046.graph_c0	AT4G28290.1	100	21	0	0	245	307	60	80	3e-07	46.6
c30047.graph_c0	AT3G04690.1	42.27	97	56	0	344	54	699	795	3e-21	87.4
c30054.graph_c0	AT4G12970.1	75	44	11	0	133	2	51	94	3e-19	76.3
c30059.graph_c0	AT1G16770.2	64.29	28	10	0	108	25	103	130	2e-07	46.6
c3006.graph_c0	AT3G12580.1	58.46	65	27	1	215	21	374	434	1e-16	72
c30060.graph_c0	AT3G63440.1	68.82	186	58	0	6	563	345	530	1e-91	283
c30068.graph_c0	AT4G15550.1	35.26	173	100	3	143	625	15	187	2e-26	105
c30071.graph_c0	AT3G59680.2	47.19	178	85	9	507	1	21	192	6e-35	122
c30074.graph_c0	AT1G04690.1	46.88	64	34	0	2	193	261	324	6e-15	67.8
c30074.graph_c1	AT1G04690.1	51.3	193	93	4	580	5	79	264	3e-57	183
c30075.graph_c0	AT1G19210.1	79.07	86	18	0	402	145	9	94	8e-46	148
c30077.graph_c0	AT5G12460.1	53.03	66	31	0	299	102	30	95	4e-22	92
c30078.graph_c0	AT3G22470.1	39.92	243	146	0	2	730	309	551	7e-59	196
c30079.graph_c0	AT1G10660.4	41.56	77	39	1	267	55	1	77	1e-16	74.3
c30085.graph_c0	AT5G14510.1	49.45	91	46	1	298	26	4	93	5e-21	85.5
c30086.graph_c0	AT5G23210.4	42.29	279	127	5	736	2	40	316	1e-76	236
c30088.graph_c0	AT4G19670.2	43.52	108	61	1	3	326	350	452	3e-27	103
c30090.graph_c0	AT3G10180.1	46.67	60	32	1	277	98	309	348	1e-06	45.8
c30093.graph_c0	AT1G43760.1	25.59	254	181	6	2	739	252	501	3e-14	72
c30096.graph_c0	AT3G13800.2	60	55	21	1	211	50	107	161	2e-16	70.9
c30098.graph_c0	AT4G10200.1	47.37	76	40	0	258	31	648	723	5e-13	63.5
c30108.graph_c0	AT5G25840.1	53.79	145	60	2	1	414	43	173	1e-44	145
c30109.graph_c0	AT2G39940.1	44.94	89	46	2	2	259	396	484	1e-16	73.2
c3011.graph_c0	AT3G49910.1	66.67	72	23	1	2	214	64	135	5e-26	93.6
c30113.graph_c0	AT4G35985.1	56.92	65	28	0	2	196	377	441	6e-19	83.2
c30116.graph_c0	AT5G02490.1	74.44	133	34	0	400	2	390	522	4e-61	199
c30123.graph_c0	AT1G80550.1	58.24	91	38	0	3	275	352	442	3e-32	119
c30127.graph_c0	AT3G63110.1	63.1	84	31	0	257	6	29	112	1e-31	113
[truncated: 15,943 more rows]
